# Supplementary material for: 2-Oxo-2H-chromen-7-yl 2,2-di­methyl­propionate
Source: IUCrdata. 2025 Nov 18;10(Pt 11):x250949. doi: 10.1107/S2414314625009496 (PMC12810263; doi:10.1107/S2414314625009496)
Supplement: Supplementary file 1 [file x-10-x250949-sup1.cif]

##############################################################################
#                                                                            #
# This CIF contains the data for a data article accepted for                 #
# publication in IUCrData. It conforms to the requirements of                #
# Notes for Authors for IUCrData, and has been                               #
# peer reviewed under the auspices of IUCrData.                              #
#                                                                            #
# Full details of the Crystallographic Information File format               #
# are given in the paper "The Crystallographic Information File (CIF):       #
# a New Standard Archive File for Crystallography" by S. R. Hall, F. H.      #
# Allen and I. D. Brown [Acta Cryst. (1991), A47, 655-685].                  #
#                                                                            #
# The current version of the core CIF dictionary is obtainable from          #
# ftp://ftp.iucr.org/pub/cif_core.dic.                                       #
#                                                                            #
# Software is freely available for graphical display of the structure(s)     #
# in this CIF. For information consult the CIF software page                 #
# http://www.iucr.org/resources/cif/software.                                #
#                                                                            #
# This file may be used for bona fide research purposes within the           #
# scientific community so long as proper attribution is given to the data    # 
# article from which it was obtained.                                        #
#                                                                            #
##############################################################################
data_I
_audit_creation_method     'SHELXL-2018/3'
_journal_date_recd_electronic     2025-08-28
_journal_date_accepted     2025-10-29
_journal_name_full     'IUCrData'
_journal_year     2025
_journal_volume     10
_journal_issue      1
_journal_page_first     0
_journal_page_last     0
_journal_paper_category     HO
_journal_paper_doi     10.1107/S2414314625009496
_journal_coeditor_code     HB4533
_publ_contact_author_name     'Bazi\e Hypolite'
_publ_contact_author_address
;
Laboratory of Molecular Chemistry and Materials (LC2M), University Joseph,
KI-ZERBO, 03 BP 7021 Ouagadougou 03,
Burkina Faso
;
_publ_contact_author_email     'hypobazie93@gmail.com'
_publ_contact_author_fax     ?
_publ_contact_author_phone     '00225 0707068499'
_publ_section_title
;
2-Oxo-2<i>H</i>-chromen-7-yl 2,2-dimethylpropionate
;
loop_
    _publ_author_name
    _publ_author_footnote
    _publ_author_address
    'Hypolite Bazi\'e' .
;
Laboratory of Molecular Chemistry and Materials (LC2M),
University Joseph KI-ZERBO, 03 BP 7021 Ouagadougou 03,
Burkina Faso
;
    'Eric Ziki' .
;
Laboratory of Matter, Environmental and Solar Energy Sciences,
Research Team: Crystallography and Molecular Physics,
University F\'elix Houphou\"et-Boigny,
08 BP 582 Abidjan 08, Ivory Coast
;
    'Brahima, Sorgho' .
;
Laboratory of Molecular Chemistry and Materials (LC2M),
University Joseph KI-ZERBO, 03 BP 7021 Ouagadougou 03,
Burkina Faso
;
    'Djand\'e, Abdoulaye' .
;
Laboratory of Molecular Chemistry and Materials (LC2M),
University Joseph KI-ZERBO, 03 BP 7021 Ouagadougou 03,
Burkina Faso
;
    'Rita Kakou-Yao' .
;
Laboratory of Matter, Environmental and Solar Energy Sciences,
Research Team: Crystallography and Molecular Physics,
University F\'elix Houphou\"et-Boigny,
08 BP 582 Abidjan 08, Ivory Coast
;
_publ_section_synopsis
;
In the title compound, the dihedral angle between the 2<i>H</i>-chromen-2-one
moiety and the C---CO~2~ ester grouping is 54.30(5)\%. In the crystal, the
molecules are linked by C---H...O hydrogen bonds forming <i>C</i>(6) [100]
chains.
;
_chemical_name_systematic
;
2-Oxo-2<i>H</i>-chromen-7-yl 2,2-dimethylpropionate
;
_chemical_name_common     ?
_chemical_formula_moiety     'C14 H14 O4'
_chemical_formula_sum     'C14 H14 O4'
_chemical_formula_iupac     'C14 H14 O4'
_chemical_formula_weight     246.25
_chemical_melting_point     403
_symmetry_space_group_name_hall     '-P 1'
_space_group_crystal_system     triclinic
_space_group_name_H-M_alt     'P -1'
_space_group_name_Hall     '-P 1'
loop_
    _space_group_symop_operation_xyz
    'x, y, z'
    '-x, -y, -z'
_cell_length_a     6.242(7)
_cell_length_b     7.191(8)
_cell_length_c     13.652(16)
_cell_angle_alpha     99.05(6)
_cell_angle_beta     92.85(5)
_cell_angle_gamma     91.99(3)
_cell_volume     603.9(12)
_cell_formula_units_Z     2
_cell_measurement_reflns_used     3418
_cell_measurement_theta_min     2.9
_cell_measurement_theta_max     30.7
_cell_measurement_temperature     296(2)
_exptl_crystal_description     Prism
_exptl_crystal_colour     Colourless
_exptl_crystal_size_max     0.41
_exptl_crystal_size_mid     0.12
_exptl_crystal_size_min     0.04
_exptl_crystal_density_diffrn     1.354
_exptl_crystal_density_meas     ?
_exptl_crystal_density_method     ?
_exptl_crystal_F_000     260
_exptl_absorpt_coefficient_mu     0.099
_exptl_absorpt_correction_type     none
_exptl_absorpt_process_details     ?
_exptl_absorpt_correction_T_min     ?
_exptl_absorpt_correction_T_max     ?
_diffrn_ambient_temperature     296(2)
_diffrn_source     'fine-focus sealed tube'
_diffrn_radiation_type     MoK\a
_diffrn_radiation_wavelength     0.71073
_diffrn_radiation_monochromator     Mirror
_diffrn_measurement_device_type     'Bruker D8 Venture'
_diffrn_measurement_method     '\f and \w scans'
_diffrn_detector_area_resol_mean     ?
_diffrn_reflns_number     43182
_diffrn_reflns_av_R_equivalents     0.0558
_diffrn_reflns_av_unetI/netI     0.0288
_diffrn_reflns_theta_min     2.871
_diffrn_reflns_theta_max     30.736
_diffrn_reflns_theta_full     25.242
_diffrn_measured_fraction_theta_max     0.990
_diffrn_measured_fraction_theta_full     1.000
_diffrn_reflns_limit_h_min     -8
_diffrn_reflns_limit_h_max     8
_diffrn_reflns_limit_k_min     -10
_diffrn_reflns_limit_k_max     10
_diffrn_reflns_limit_l_min     -19
_diffrn_reflns_limit_l_max     19
_refine_special_details     ?
_reflns_number_total     3718
_reflns_number_gt     2693
_reflns_threshold_expression     'I > 2\s(I)'
_refine_ls_structure_factor_coef     Fsqd
_refine_ls_matrix_type     full
_refine_ls_R_factor_all     0.0728
_refine_ls_R_factor_gt     0.0522
_refine_ls_wR_factor_gt     0.1447
_refine_ls_wR_factor_ref     0.1595
_refine_ls_goodness_of_fit_ref     1.087
_refine_ls_restrained_S_all     1.087
_refine_ls_number_reflns     3718
_refine_ls_number_parameters     164
_refine_ls_number_restraints     0
_refine_ls_hydrogen_treatment     constr
_refine_ls_weighting_scheme     calc
_refine_ls_weighting_details
              'w=1/[\s^2^(Fo^2^)+(0.0861P)^2^+0.0957P] where P=(Fo^2^+2Fc^2^)/3'
_atom_sites_solution_hydrogens     geom
_atom_sites_solution_primary     direct
_atom_sites_solution_secondary     difmap
_refine_ls_shift/su_max     0.000
_refine_ls_shift/su_mean     0.000
_refine_diff_density_max     0.325
_refine_diff_density_min     -0.270
_refine_ls_extinction_method
;
SHELXL-2018/3 (Sheldrick 2015b)
;
_refine_ls_extinction_coef     0.033(8)
_refine_ls_extinction_expression
                                  'Fc^*^=kFc[1+0.001xFc^2^\l^3^/sin(2\q)]^-1/4^'
loop_
    _atom_type_symbol
    _atom_type_description
    _atom_type_scat_dispersion_real
    _atom_type_scat_dispersion_imag
    _atom_type_scat_source
    'C' 'C' 0.0033 0.0016
                         'International Tables Vol C Tables 4.2.6.8 and 6.1.1.4'
    'H' 'H' 0.0000 0.0000
                         'International Tables Vol C Tables 4.2.6.8 and 6.1.1.4'
    'O' 'O' 0.0106 0.0060
                         'International Tables Vol C Tables 4.2.6.8 and 6.1.1.4'
_computing_data_collection
;
APEX4 (Bruker, 2019)
;
_computing_cell_refinement
;
SAINT (Bruker, 2019)
;
_computing_data_reduction
;
SAINT (Bruker, 2019)
;
_computing_structure_solution
;
<i>SHELXT2018/2</i> (Sheldrick, 2015a)
;
_computing_structure_refinement
;
<i>SHELXL2018/3 </i>(Sheldrick, 2015b)
;
_computing_molecular_graphics
;
PLATON (Spek, 2009)
;
_computing_publication_material
;
PublCIF (Westrip, 2010)
;
loop_
    _atom_site_type_symbol
    _atom_site_label
    _atom_site_fract_x
    _atom_site_fract_y
    _atom_site_fract_z
    _atom_site_U_iso_or_equiv
    _atom_site_adp_type
    _atom_site_calc_flag
    _atom_site_occupancy
    _atom_site_disorder_assembly
    _atom_site_disorder_group
    O O1 0.13581(14) 0.84613(12) 0.39385(7) 0.0237(2) Uani d 1 . .
    O O4 0.06432(15) 0.57567(13) 0.69115(7) 0.0269(2) Uani d 1 . .
    O O3 0.36060(14) 0.76954(13) 0.72407(7) 0.0254(2) Uani d 1 . .
    O O2 0.01958(17) 0.88911(16) 0.24380(8) 0.0345(3) Uani d 1 . .
    C C8 0.2943(2) 0.80064(17) 0.45874(9) 0.0217(3) Uani d 1 . .
    C C9 0.4981(2) 0.75335(17) 0.42670(9) 0.0223(3) Uani d 1 . .
    C C7 0.2418(2) 0.80648(17) 0.55681(9) 0.0223(3) Uani d 1 . .
    H H7 0.106957 0.841094 0.577328 0.027 Uiso calc 1 . .
    C C6 0.3981(2) 0.75876(17) 0.62275(9) 0.0227(3) Uani d 1 . .
    C C4 0.6515(2) 0.70870(17) 0.49681(10) 0.0240(3) Uani d 1 . .
    H H4 0.787880 0.677217 0.477166 0.029 Uiso calc 1 . .
    C C10 0.1826(2) 0.67743(17) 0.75051(9) 0.0223(3) Uani d 1 . .
    C C5 0.6034(2) 0.71067(18) 0.59473(10) 0.0242(3) Uani d 1 . .
    H H5 0.705698 0.680589 0.640927 0.029 Uiso calc 1 . .
    C C3 0.5370(2) 0.75548(18) 0.32394(10) 0.0252(3) Uani d 1 . .
    H H3 0.671750 0.727749 0.300907 0.030 Uiso calc 1 . .
    C C1 0.1690(2) 0.84583(18) 0.29448(10) 0.0260(3) Uani d 1 . .
    C C11 0.1609(2) 0.71001(18) 0.86250(10) 0.0257(3) Uani d 1 . .
    C C2 0.3801(2) 0.79724(19) 0.26079(10) 0.0269(3) Uani d 1 . .
    H H2 0.407245 0.794946 0.194259 0.032 Uiso calc 1 . .
    C C13 -0.0793(2) 0.7139(2) 0.88096(11) 0.0338(3) Uani d 1 . .
    H H13A -0.097988 0.734343 0.951163 0.051 Uiso calc 1 . .
    H H13B -0.141709 0.814129 0.851933 0.051 Uiso calc 1 . .
    H H13C -0.148727 0.595837 0.851352 0.051 Uiso calc 1 . .
    C C12 0.2761(2) 0.8930(2) 0.91450(11) 0.0325(3) Uani d 1 . .
    H H12A 0.257507 0.906684 0.984621 0.049 Uiso calc 1 . .
    H H12B 0.426308 0.889022 0.902742 0.049 Uiso calc 1 . .
    H H12C 0.216609 0.998011 0.888773 0.049 Uiso calc 1 . .
    C C14 0.2597(3) 0.5410(2) 0.90167(11) 0.0360(3) Uani d 1 . .
    H H14A 0.249513 0.555599 0.972376 0.054 Uiso calc 1 . .
    H H14B 0.183333 0.426808 0.870998 0.054 Uiso calc 1 . .
    H H14C 0.407801 0.535092 0.886066 0.054 Uiso calc 1 . .
loop_
    _atom_site_aniso_label
    _atom_site_aniso_U_11
    _atom_site_aniso_U_22
    _atom_site_aniso_U_33
    _atom_site_aniso_U_12
    _atom_site_aniso_U_13
    _atom_site_aniso_U_23
    O1 0.0223(4) 0.0243(5) 0.0251(5) 0.0022(3) 0.0013(3) 0.0059(3)
    O4 0.0259(5) 0.0272(5) 0.0268(5) -0.0036(4) 0.0002(4) 0.0035(4)
    O3 0.0244(5) 0.0275(5) 0.0240(4) -0.0028(4) 0.0014(3) 0.0045(4)
    O2 0.0309(5) 0.0431(6) 0.0320(5) 0.0033(4) -0.0010(4) 0.0140(4)
    C8 0.0221(6) 0.0171(5) 0.0260(6) -0.0005(4) 0.0002(5) 0.0038(4)
    C9 0.0226(6) 0.0169(5) 0.0268(6) -0.0018(4) 0.0032(5) 0.0015(4)
    C7 0.0212(6) 0.0195(5) 0.0264(6) 0.0006(4) 0.0027(5) 0.0035(4)
    C6 0.0249(6) 0.0192(5) 0.0236(6) -0.0023(4) 0.0016(5) 0.0032(4)
    C4 0.0209(6) 0.0187(6) 0.0318(7) -0.0006(4) 0.0030(5) 0.0025(5)
    C10 0.0211(6) 0.0200(5) 0.0263(6) 0.0016(4) 0.0008(5) 0.0048(4)
    C5 0.0224(6) 0.0205(6) 0.0294(6) -0.0008(4) -0.0015(5) 0.0043(5)
    C3 0.0241(6) 0.0210(6) 0.0303(6) -0.0008(5) 0.0056(5) 0.0025(5)
    C1 0.0285(7) 0.0231(6) 0.0268(6) -0.0008(5) 0.0015(5) 0.0062(5)
    C11 0.0278(6) 0.0261(6) 0.0232(6) 0.0011(5) 0.0009(5) 0.0042(5)
    C2 0.0302(7) 0.0250(6) 0.0256(6) -0.0019(5) 0.0053(5) 0.0040(5)
    C13 0.0315(7) 0.0394(8) 0.0305(7) -0.0006(6) 0.0085(6) 0.0035(6)
    C12 0.0377(8) 0.0313(7) 0.0269(7) -0.0007(6) -0.0001(6) 0.0011(5)
    C14 0.0481(9) 0.0333(8) 0.0282(7) 0.0070(6) 0.0009(6) 0.0085(6)
_geom_special_details
;
 All esds (except the esd in the dihedral angle between two l.s. planes)
 are estimated using the full covariance matrix.  The cell esds are taken
 into account individually in the estimation of esds in distances, angles
 and torsion angles; correlations between esds in cell parameters are only
 used when they are defined by crystal symmetry.  An approximate (isotropic)
 treatment of cell esds is used for estimating esds involving l.s. planes.
;
loop_
    _geom_bond_atom_site_label_1
    _geom_bond_atom_site_label_2
    _geom_bond_site_symmetry_2
    _geom_bond_distance
    _geom_bond_publ_flag
    O1 C8 . 1.3772(19) ?
    O1 C1 . 1.382(2) ?
    O4 C10 . 1.2058(19) ?
    O3 C10 . 1.3668(19) ?
    O3 C6 . 1.405(2) ?
    O2 C1 . 1.212(2) ?
    C8 C7 . 1.389(2) ?
    C8 C9 . 1.402(2) ?
    C9 C4 . 1.401(2) ?
    C9 C3 . 1.438(2) ?
    C7 C6 . 1.383(2) ?
    C7 H7 . 0.9300 ?
    C6 C5 . 1.395(2) ?
    C4 C5 . 1.383(2) ?
    C4 H4 . 0.9300 ?
    C10 C11 . 1.523(3) ?
    C5 H5 . 0.9300 ?
    C3 C2 . 1.346(2) ?
    C3 H3 . 0.9300 ?
    C1 C2 . 1.453(2) ?
    C11 C12 . 1.530(2) ?
    C11 C13 . 1.534(3) ?
    C11 C14 . 1.539(2) ?
    C2 H2 . 0.9300 ?
    C13 H13A . 0.9600 ?
    C13 H13B . 0.9600 ?
    C13 H13C . 0.9600 ?
    C12 H12A . 0.9600 ?
    C12 H12B . 0.9600 ?
    C12 H12C . 0.9600 ?
    C14 H14A . 0.9600 ?
    C14 H14B . 0.9600 ?
    C14 H14C . 0.9600 ?
loop_
    _geom_angle_atom_site_label_1
    _geom_angle_atom_site_label_2
    _geom_angle_atom_site_label_3
    _geom_angle_site_symmetry_1
    _geom_angle_site_symmetry_3
    _geom_angle
    _geom_angle_publ_flag
    C8 O1 C1 . . 121.89(12) ?
    C10 O3 C6 . . 118.83(11) ?
    O1 C8 C7 . . 116.55(13) ?
    O1 C8 C9 . . 121.17(13) ?
    C7 C8 C9 . . 122.28(12) ?
    C4 C9 C8 . . 118.06(14) ?
    C4 C9 C3 . . 124.18(13) ?
    C8 C9 C3 . . 117.76(12) ?
    C6 C7 C8 . . 117.34(13) ?
    C6 C7 H7 . . 121.3 ?
    C8 C7 H7 . . 121.3 ?
    C7 C6 C5 . . 122.65(14) ?
    C7 C6 O3 . . 120.70(13) ?
    C5 C6 O3 . . 116.50(12) ?
    C5 C4 C9 . . 121.07(14) ?
    C5 C4 H4 . . 119.5 ?
    C9 C4 H4 . . 119.5 ?
    O4 C10 O3 . . 122.82(13) ?
    O4 C10 C11 . . 124.93(13) ?
    O3 C10 C11 . . 112.17(12) ?
    C4 C5 C6 . . 118.57(12) ?
    C4 C5 H5 . . 120.7 ?
    C6 C5 H5 . . 120.7 ?
    C2 C3 C9 . . 120.62(14) ?
    C2 C3 H3 . . 119.7 ?
    C9 C3 H3 . . 119.7 ?
    O2 C1 O1 . . 116.69(14) ?
    O2 C1 C2 . . 126.05(15) ?
    O1 C1 C2 . . 117.24(12) ?
    C10 C11 C12 . . 112.83(13) ?
    C10 C11 C13 . . 107.60(12) ?
    C12 C11 C13 . . 110.08(13) ?
    C10 C11 C14 . . 106.56(12) ?
    C12 C11 C14 . . 109.61(14) ?
    C13 C11 C14 . . 110.08(13) ?
    C3 C2 C1 . . 121.31(14) ?
    C3 C2 H2 . . 119.3 ?
    C1 C2 H2 . . 119.3 ?
    C11 C13 H13A . . 109.5 ?
    C11 C13 H13B . . 109.5 ?
    H13A C13 H13B . . 109.5 ?
    C11 C13 H13C . . 109.5 ?
    H13A C13 H13C . . 109.5 ?
    H13B C13 H13C . . 109.5 ?
    C11 C12 H12A . . 109.5 ?
    C11 C12 H12B . . 109.5 ?
    H12A C12 H12B . . 109.5 ?
    C11 C12 H12C . . 109.5 ?
    H12A C12 H12C . . 109.5 ?
    H12B C12 H12C . . 109.5 ?
    C11 C14 H14A . . 109.5 ?
    C11 C14 H14B . . 109.5 ?
    H14A C14 H14B . . 109.5 ?
    C11 C14 H14C . . 109.5 ?
    H14A C14 H14C . . 109.5 ?
    H14B C14 H14C . . 109.5 ?
loop_
    _geom_hbond_atom_site_label_D
    _geom_hbond_atom_site_label_H
    _geom_hbond_atom_site_label_A
    _geom_hbond_site_symmetry_A
    _geom_hbond_distance_DH
    _geom_hbond_distance_HA
    _geom_hbond_distance_DA
    _geom_hbond_angle_DHA
    _geom_hbond_publ_flag
    C5 H5 O4 1_655 0.93 2.49 3.343(4) 153 yes
_shelx_space_group_comment
;
The symmetry employed for this shelxl refinement is uniquely defined
by the following loop, which should always be used as a source of
symmetry information in preference to the above space-group names.
They are only intended as comments.
;
_shelx_estimated_absorpt_T_min     0.960
_shelx_estimated_absorpt_T_max     0.996
_shelx_hkl_file
;
  -1   0   0    7.00    1.60
  -1   0   0    9.80    2.10
  -1   0   0    8.40    0.90
  -1   0   0    7.80    1.70
  -1   0   0    5.90    1.70
  -1   0   0   11.00    2.10
  -1   0   0    8.70    1.50
  -1   0   0    8.70    1.20
  -1   0   0    8.10    1.70
  -1   0   0    7.50    1.60
  -1   0   0    7.40    1.00
   1   0   0    7.60    1.50
   1   0   0    5.70    1.40
   1   0   0    6.90    1.80
   1   0   0    8.30    2.00
   1   0   0    8.10    1.20
   1   0   0    5.30    1.50
   1   0   0   10.00    1.60
   1   0   0    6.90    1.60
   1   0   0    8.60    1.80
  -2   0   0  100.69    5.90
  -2   0   0   96.39    5.30
  -2   0   0   89.39    5.80
  -2   0   0   95.49    4.80
  -2   0   0  102.59    6.00
  -2   0   0  102.99    6.00
  -2   0   0  103.79    6.60
  -2   0   0   93.69    6.40
  -2   0   0   93.09    4.20
  -2   0   0   93.29    4.10
   2   0   0   91.39    4.30
   2   0   0   86.89    5.90
   2   0   0   88.29    6.40
   2   0   0   96.29    6.00
   2   0   0   89.99    6.50
   2   0   0   78.69    5.20
   2   0   0   90.29    6.40
   2   0   0  101.79    6.20
   2   0   0   90.89    6.20
   2   0   0   92.49    4.90
  -3   0   0   11.20    1.30
  -3   0   0    9.10    2.40
  -3   0   0   13.40    3.50
  -3   0   0   11.30    1.70
  -3   0   0    7.90    2.80
  -3   0   0   10.40    3.00
  -3   0   0   14.20    3.30
  -3   0   0   10.70    1.70
  -3   0   0   11.30    3.50
  -3   0   0    7.70    2.00
  -3   0   0    9.20    2.80
  -3   0   0   10.90    1.30
  -3   0   0   10.30    2.40
  -3   0   0   15.70    3.80
   3   0   0   11.10    1.80
   3   0   0   11.30    3.20
   3   0   0   13.00    3.90
   3   0   0   16.90    3.60
   3   0   0   10.60    2.20
   3   0   0   14.20    3.30
   3   0   0    6.60    2.80
   3   0   0    5.70    3.20
  -4   0   0   99.79    6.30
  -4   0   0  101.69    6.90
  -4   0   0   95.49    8.70
  -4   0   0  102.99    4.70
  -4   0   0  100.99    4.80
  -4   0   0  107.79    5.30
  -4   0   0   99.89    8.10
  -4   0   0  108.89    8.20
  -4   0   0  101.19    6.50
  -4   0   0   93.99    8.50
  -4   0   0  101.39    8.00
  -4   0   0   99.39    8.70
  -4   0   0  106.99    8.00
   4   0   0  101.19    8.30
   4   0   0  102.99    8.80
   4   0   0  102.99    5.50
   4   0   0   87.79    7.70
   4   0   0  103.19    9.10
   4   0   0  120.59    9.70
   4   0   0  105.69    7.60
  -5   0   0   12.80    2.20
  -5   0   0    9.40    3.00
  -5   0   0   23.50    6.00
  -5   0   0   12.40    3.90
  -5   0   0   15.20    2.20
  -5   0   0    7.90    2.60
  -5   0   0   13.70    2.70
  -5   0   0   14.20    4.40
  -5   0   0    9.50    2.80
  -5   0   0    9.70    3.00
  -5   0   0   10.90    2.30
   5   0   0   14.00    4.80
   5   0   0   25.20    6.20
   5   0   0    8.40    4.30
   5   0   0   10.90    5.00
   5   0   0   15.30    4.50
   5   0   0    8.80    4.50
  -6   0   0    9.40    2.90
  -6   0   0   15.30    2.90
  -6   0   0   10.80    2.30
  -6   0   0    3.30    2.50
  -6   0   0    9.00    3.10
  -6   0   0   11.80    2.50
  -6   0   0   13.50    3.60
  -6   0   0   10.80    2.50
   6   0   0   23.10    6.70
   6   0   0    7.70    3.80
   6   0   0    8.20    5.30
   6   0   0    7.10    4.80
   6   0   0   12.80    4.90
   6   0   0   13.20    5.10
  -7   0   0    4.90    2.60
  -7   0   0    1.60    2.70
  -7   0   0    5.60    3.20
  -7   0   0    3.00    2.50
  -7   0   0    2.90    2.80
  -7   0   0    4.80    2.50
  -7   0   0    4.50    2.30
  -7   0   0    2.70    1.70
   7   0   0   -1.20    3.80
   7   0   0    3.50    5.20
   7   0   0    5.70    5.50
  -8   0   0   10.50    3.70
  -8   0   0   22.40    4.10
  -8   0   0   17.30    5.00
   8   0   0   11.60    6.90
   8   0   0   20.20    6.80
   8   0   0   22.50    7.90
   8  -1   0   21.60    7.30
   8  -1   0   32.00    8.60
   8  -1   0   23.20    8.60
  -8   1   0   18.00    4.30
  -8   1   0   30.50    4.20
  -8   1   0   32.90    4.50
   7  -1   0   34.70    9.30
   7  -1   0   67.19   10.30
   7  -1   0   44.70    8.50
   7  -1   0   46.10    8.70
  -7   1   0   22.60    5.60
  -7   1   0   46.90    4.20
  -7   1   0   49.30    4.00
  -7   1   0   49.70    5.10
  -7   1   0   34.90    6.00
  -7   1   0   45.70    5.60
  -7   1   0   36.90    4.10
  -7   1   0   36.50    4.40
   6  -1   0    3.60    4.30
   6  -1   0   -1.10    3.60
   6  -1   0    6.20    4.40
   6  -1   0   -0.80    3.50
  -6   1   0   -1.30    2.30
  -6   1   0    0.40    2.70
  -6   1   0    0.50    1.70
  -6   1   0   -1.40    1.60
  -6   1   0   -4.30    2.70
  -6   1   0    0.80    2.50
  -6   1   0    1.30    1.50
  -6   1   0    1.10    2.50
  -6   1   0    1.30    1.60
   5  -1   0   91.09   11.00
   5  -1   0   76.89    9.30
   5  -1   0   94.99   10.00
   5  -1   0   87.89    9.40
   5  -1   0   94.99   10.30
  -5   1   0   75.39    7.00
  -5   1   0   73.29    6.30
  -5   1   0   72.39    7.10
  -5   1   0   78.89    6.80
  -5   1   0   79.49    4.50
  -5   1   0   74.89    4.30
  -5   1   0   79.69    5.60
  -5   1   0   93.09   12.60
  -5   1   0   88.29    5.20
  -5   1   0   78.59    7.50
   4  -1   0   34.10    6.20
   4  -1   0   39.30    5.90
   4  -1   0   36.90    5.60
   4  -1   0   37.90    6.20
   4  -1   0   30.40    5.50
  -4   1   0   34.40    4.80
  -4   1   0   33.50    5.00
  -4   1   0   31.90    2.50
  -4   1   0   36.30    5.10
  -4   1   0   30.70    6.30
  -4   1   0   38.00    6.70
  -4   1   0   38.10    6.20
  -4   1   0   30.20    3.60
  -4   1   0   39.80    5.40
  -4   1   0   35.60    5.20
  -4   1   0   33.30    5.30
  -4   1   0   39.30    3.30
  -4   1   0   37.00    5.20
   3  -1   0   47.20    5.80
   3  -1   0   44.30    5.80
   3  -1   0   45.70    4.90
   3  -1   0   51.89    5.60
   3  -1   0   48.20    6.40
   3  -1   0   43.30    3.50
   3  -1   0   43.60    5.30
   3  -1   0   56.49    6.80
  -3   1   0   48.50    4.90
  -3   1   0   42.10    3.10
  -3   1   0   44.40    5.30
  -3   1   0   41.90    4.90
  -3   1   0   38.70    5.30
  -3   1   0   59.29    5.80
  -3   1   0   41.70    2.50
  -3   1   0   50.59    5.20
  -3   1   0   38.90    3.60
  -3   1   0   47.30    5.10
  -3   1   0   50.39    6.70
  -3   1   0   44.00    6.00
  -3   1   0   57.99    6.10
   2  -1   0  105.19    5.80
   2  -1   0   99.09    4.70
   2  -1   0   96.79    7.10
   2  -1   0   97.79    6.30
   2  -1   0  105.39    6.10
   2  -1   0  104.19    5.20
   2  -1   0   98.09    6.20
   2  -1   0  111.99    6.90
  -2   1   0  106.49    6.20
  -2   1   0  107.59    4.30
  -2   1   0   98.59    5.50
  -2   1   0  100.59    6.40
  -2   1   0  107.09    6.00
  -2   1   0  109.29    5.80
  -2   1   0  106.99    6.40
  -2   1   0  107.29    4.00
  -2   1   0  101.29    5.90
  -2   1   0  103.39    7.30
  -2   1   0  110.39    7.20
  -2   1   0  106.59    6.20
  -2   1   0  103.19    5.30
  -2   1   0  108.19    4.80
   1  -1   0 3859.61  120.59
   1  -1   0 3821.12  121.59
  -1   1   0 3649.44  120.19
  -1   1   0 3901.41  121.59
  -1   1   0 3898.41  120.69
   0  -1   0   50.09    2.60
   0  -1   0   52.09    3.10
   0  -1   0   53.39    3.20
   0  -1   0   49.50    3.20
   0  -1   0   50.59    2.90
   0  -1   0   50.79    3.00
   0  -1   0   52.19    3.00
   0  -1   0   52.49    2.70
   0   1   0   46.60    3.00
   0   1   0   52.79    2.60
   0   1   0   50.79    3.20
   0   1   0   51.99    2.60
   0   1   0   52.49    3.10
   0   1   0   53.19    2.50
  -1  -1   0 3784.52  120.69
  -1  -1   0 3841.82  120.59
  -1  -1   0 3803.42  120.19
  -1  -1   0 3834.32  119.79
  -1  -1   0 3668.03  120.79
   1   1   0 3764.72  119.69
   1   1   0 3850.41  120.69
   1   1   0 3782.52  119.89
   1   1   0 3838.72  121.19
  -2  -1   0   65.99    2.80
  -2  -1   0   58.29    4.20
  -2  -1   0   58.39    5.20
  -2  -1   0   59.79    3.90
  -2  -1   0   56.49    3.50
  -2  -1   0   69.89    3.40
  -2  -1   0   60.39    4.30
  -2  -1   0   51.79    4.70
  -2  -1   0   58.39    5.50
  -2  -1   0   59.09    5.00
  -2  -1   0   58.19    4.10
  -2  -1   0   56.49    3.00
  -2  -1   0   55.69    4.70
   2   1   0   61.19    2.70
   2   1   0   57.49    2.80
   2   1   0   67.59    4.60
   2   1   0   63.39    3.20
   2   1   0   62.79    5.70
   2   1   0   60.79    5.20
   2   1   0   56.19    4.40
   2   1   0   64.59    5.60
  -3  -1   0    7.10    1.60
  -3  -1   0    1.70    1.90
  -3  -1   0    5.30    1.20
  -3  -1   0    4.50    2.40
  -3  -1   0    6.10    2.70
  -3  -1   0    1.50    1.70
  -3  -1   0    8.60    3.00
  -3  -1   0    9.00    2.30
  -3  -1   0    8.80    3.20
  -3  -1   0    6.50    1.60
  -3  -1   0    2.80    2.70
  -3  -1   0    6.60    3.10
  -3  -1   0    6.40    1.60
   3   1   0    3.90    2.80
   3   1   0    7.80    3.20
   3   1   0    4.00    2.10
   3   1   0    4.60    2.60
   3   1   0    4.00    3.10
   3   1   0    3.00    1.30
   3   1   0    5.50    2.40
  -4  -1   0    1.50    1.40
  -4  -1   0    2.60    2.80
  -4  -1   0    1.10    1.40
  -4  -1   0    2.20    2.10
  -4  -1   0   -2.20    2.50
  -4  -1   0    1.40    1.60
  -4  -1   0   -1.70    2.50
  -4  -1   0    3.50    2.90
  -4  -1   0    2.10    1.60
  -4  -1   0    0.40    2.50
  -4  -1   0    4.00    2.00
  -4  -1   0   -1.70    2.40
  -4  -1   0    0.50    1.10
  -4  -1   0    1.50    1.80
  -4  -1   0    5.00    3.10
   4   1   0    1.40    3.60
   4   1   0    5.10    3.10
   4   1   0    5.80    3.50
   4   1   0    0.90    2.00
   4   1   0    0.40    1.40
   4   1   0    1.50    2.70
   4   1   0    0.40    3.10
  -5  -1   0   38.90    4.40
  -5  -1   0   34.20    3.90
  -5  -1   0   30.20    4.60
  -5  -1   0   29.90    3.60
  -5  -1   0   31.80    2.90
  -5  -1   0   34.50    6.30
  -5  -1   0   38.50    4.90
  -5  -1   0   38.80    3.90
   5   1   0   27.00    6.40
   5   1   0   30.50    6.70
   5   1   0   39.30    5.00
   5   1   0   37.70    7.50
   5   1   0   45.30    7.30
   5   1   0   39.10    6.30
  -6  -1   0   64.39    5.30
  -6  -1   0   53.59    6.50
  -6  -1   0   56.69    5.60
  -6  -1   0   52.09    4.90
  -6  -1   0   63.49    5.00
   6   1   0   66.89   10.40
   6   1   0   67.29   10.10
   6   1   0   66.89    5.90
   6   1   0   53.49    9.60
   6   1   0   47.40    8.10
   6   1   0   72.79    8.80
  -7  -1   0   24.50    4.10
  -7  -1   0   18.30    3.90
  -7  -1   0   27.10    4.50
  -7  -1   0   28.70    4.50
  -7  -1   0   29.60    4.10
   7   1   0   31.90    8.20
   7   1   0   36.50    8.50
   7   1   0   20.70    5.50
   7   1   0   27.90    8.20
   7   1   0   25.20    3.90
   7   1   0   32.10    8.40
  -8  -1   0  168.28    9.80
  -8  -1   0  163.98   10.30
  -8  -1   0  155.48    9.60
   8   1   0  201.08   18.40
   8   1   0  185.18   17.60
   8  -2   0   52.59   11.80
   8  -2   0   69.39   11.20
   8  -2   0   70.29   12.00
  -8   2   0   61.29    5.60
  -8   2   0   35.40    6.90
  -8   2   0   36.10    5.40
  -8   2   0   54.19    5.10
   7  -2   0   56.19    9.90
   7  -2   0   69.69   10.80
   7  -2   0   47.60    9.90
  -7   2   0   51.89    4.50
  -7   2   0   56.59    4.50
  -7   2   0   50.29    4.70
  -7   2   0   54.69    6.20
  -7   2   0   60.39    5.10
  -7   2   0   63.09    8.60
  -7   2   0   53.79    5.60
   6  -2   0   21.30    5.40
   6  -2   0   26.00    7.10
   6  -2   0   19.00    6.20
   6  -2   0   27.10    7.30
   6  -2   0   14.70    5.30
  -6   2   0   18.30    2.80
  -6   2   0   14.50    4.70
  -6   2   0   11.10    4.20
  -6   2   0   21.90    3.10
  -6   2   0   19.10    3.10
  -6   2   0   21.90    3.30
  -6   2   0   16.50    3.20
  -6   2   0   24.70    4.20
  -6   2   0   19.10    5.00
   5  -2   0   -5.60    2.80
   5  -2   0    1.10    3.00
   5  -2   0    1.00    2.90
   5  -2   0    0.40    3.40
   5  -2   0    1.00    3.50
  -5   2   0    2.90    2.30
  -5   2   0   -3.00    2.20
  -5   2   0   -2.60    2.20
  -5   2   0   -2.30    2.60
  -5   2   0   -1.40    1.70
  -5   2   0    0.60    1.30
  -5   2   0    2.60    1.60
  -5   2   0    3.20    3.60
  -5   2   0    0.10    1.60
  -5   2   0   -1.20    1.40
   4  -2   0  229.68   13.90
   4  -2   0  224.28   12.90
   4  -2   0  203.68   10.30
   4  -2   0  212.48   14.20
   4  -2   0  223.48   13.10
   4  -2   0  212.58   12.30
  -4   2   0  206.98    9.20
  -4   2   0  218.28   12.40
  -4   2   0  217.78    8.70
  -4   2   0  206.78   10.50
  -4   2   0  223.38   11.40
  -4   2   0  207.18   12.00
  -4   2   0  225.78   14.90
  -4   2   0  207.98   12.40
  -4   2   0  219.88   11.80
  -4   2   0  226.18    9.50
  -4   2   0  214.88   11.10
  -4   2   0  215.68    8.20
  -4   2   0  225.58    9.10
   3  -2   0    2.00    2.60
   3  -2   0   -0.80    2.00
   3  -2   0    2.70    2.90
   3  -2   0    0.70    1.30
   3  -2   0    2.20    1.70
   3  -2   0    3.00    2.50
   3  -2   0    0.60    2.10
  -3   2   0    0.20    1.20
  -3   2   0   -0.70    1.50
  -3   2   0    1.00    2.90
  -3   2   0    1.00    1.00
  -3   2   0    2.30    1.90
  -3   2   0   -2.90    2.10
  -3   2   0   -0.90    1.60
  -3   2   0    0.00    2.50
  -3   2   0    2.60    2.00
  -3   2   0    1.20    1.40
  -3   2   0   -1.20    1.90
  -3   2   0   -1.00    1.70
  -3   2   0    1.20    1.50
   2  -2   0   58.69    3.90
   2  -2   0   54.09    3.80
   2  -2   0   63.79    5.00
   2  -2   0   58.89    4.30
   2  -2   0   64.39    3.00
   2  -2   0   55.19    4.40
   2  -2   0   61.69    3.20
   2  -2   0   67.79    6.30
   2  -2   0   57.49    4.00
   2  -2   0   62.69    5.10
   2  -2   0   54.99    5.00
  -2   2   0   65.49    3.90
  -2   2   0   56.39    4.10
  -2   2   0   63.09    4.60
  -2   2   0   61.49    4.60
  -2   2   0   67.49    4.40
  -2   2   0   62.09    3.70
  -2   2   0   63.69    6.30
  -2   2   0   60.59    3.40
  -2   2   0   73.39    6.00
  -2   2   0   60.69    4.00
  -2   2   0   63.89    5.70
  -2   2   0   64.09    5.10
  -2   2   0   59.79    4.20
  -2   2   0   58.49    4.00
   1  -2   0    3.70    1.90
   1  -2   0    0.90    1.40
   1  -2   0    2.30    1.40
   1  -2   0    4.60    1.80
   1  -2   0    1.40    2.20
   1  -2   0    2.70    1.70
   1  -2   0    3.20    1.60
   1  -2   0    3.90    1.10
   1  -2   0    0.70    2.10
   1  -2   0    4.40    1.50
   1  -2   0    5.00    1.30
  -1   2   0    0.10    2.30
  -1   2   0    3.00    1.30
  -1   2   0    1.70    1.40
  -1   2   0    4.40    1.80
  -1   2   0    3.80    1.70
  -1   2   0    5.20    1.90
  -1   2   0    3.10    1.70
  -1   2   0    4.40    1.60
  -1   2   0    3.20    1.70
  -1   2   0    4.40    2.00
   0  -2   0 7135.99  223.88
  -1  -2   0 5429.56  169.78
  -1  -2   0 5267.97  169.78
  -1  -2   0 5530.95  170.88
  -1  -2   0 4718.13  169.48
  -1  -2   0 5506.95  169.98
  -1  -2   0 5530.05  169.98
  -1  -2   0 5549.14  168.28
   1   2   0 5305.47  170.88
   1   2   0 5390.56  170.98
   1   2   0 5292.47  169.78
   1   2   0 5403.46  170.38
  -2  -2   0  103.49    4.70
  -2  -2   0   87.79    5.90
  -2  -2   0   98.79    5.60
  -2  -2   0  103.59    5.80
  -2  -2   0  103.59    6.00
  -2  -2   0   95.49    4.00
  -2  -2   0   96.99    5.20
  -2  -2   0   88.39    6.80
  -2  -2   0   94.39    7.00
  -2  -2   0  104.69    6.80
  -2  -2   0  115.29    6.40
  -2  -2   0   96.09    6.50
   2   2   0   85.09    6.40
   2   2   0   90.79    5.60
   2   2   0  100.39    5.40
   2   2   0   97.49    7.50
   2   2   0   94.39    5.80
   2   2   0   83.69    6.60
   2   2   0   94.39    4.80
   2   2   0   87.19    4.00
   2   2   0   93.69    4.20
   2   2   0  105.79    6.40
   2   2   0   99.19    4.00
   2   2   0   94.19    6.60
  -3  -2   0   35.50    5.70
  -3  -2   0   24.90    4.30
  -3  -2   0   27.10    3.50
  -3  -2   0   36.30    4.60
  -3  -2   0   37.60    4.90
  -3  -2   0   36.60    4.40
  -3  -2   0   26.20    2.40
  -3  -2   0   43.50    6.10
  -3  -2   0   36.60    5.70
  -3  -2   0   38.50    4.90
  -3  -2   0   33.90    3.20
  -3  -2   0   32.20    4.00
   3   2   0   36.90    4.20
   3   2   0   32.20    5.30
   3   2   0   29.30    2.60
   3   2   0   32.10    3.90
   3   2   0   42.90    6.00
   3   2   0   33.50    2.50
   3   2   0   34.40    4.70
   3   2   0   32.30    4.70
   3   2   0   31.60    2.40
   3   2   0   21.20    5.10
  -4  -2   0  366.66   15.20
  -4  -2   0  357.76   17.10
  -4  -2   0  378.56   16.60
  -4  -2   0  355.26   15.70
  -4  -2   0  355.96   18.00
  -4  -2   0  385.26   18.10
  -4  -2   0  340.77   13.10
  -4  -2   0  369.96   14.40
   4   2   0  372.56   19.90
   4   2   0  344.17   13.50
   4   2   0  381.26   18.30
   4   2   0  364.76   17.10
   4   2   0  345.57   17.00
   4   2   0  369.26   19.00
  -5  -2   0   72.19    8.80
  -5  -2   0   63.69    4.40
  -5  -2   0   60.89    5.50
  -5  -2   0   66.79    5.20
  -5  -2   0   68.29    7.00
   5   2   0   88.39    9.60
   5   2   0   71.69    7.10
   5   2   0   71.19    9.20
   5   2   0   70.99   10.50
   5   2   0   75.69    9.90
  -6  -2   0   62.59    4.70
  -6  -2   0   62.49    6.60
  -6  -2   0   62.09    5.50
  -6  -2   0   55.39    6.50
   6   2   0   62.89   10.30
   6   2   0   99.19   13.00
   6   2   0   68.09   10.10
   6   2   0   76.49    8.30
   6   2   0   68.99    9.30
  -7  -2   0    1.00    2.90
  -7  -2   0    0.00    1.90
  -7  -2   0    0.60    2.30
   7   2   0    1.60    4.20
   7   2   0   -4.90    2.40
   7   2   0    0.40    4.80
   7   2   0   -0.80    4.80
   7   2   0    0.00    4.70
  -8  -2   0   -0.40    3.30
  -8  -2   0   -2.00    2.60
   8   2   0    3.40    5.50
   8   2   0   -0.90    5.60
   8   2   0   -4.00    5.80
   8   2   0    1.30    3.10
   8   2   0   -1.70    4.70
   8  -3   0   12.70    6.40
   8  -3   0   15.30    8.40
   8  -3   0   26.20    8.20
  -8   3   0    4.80    3.20
  -8   3   0    5.50    4.10
  -8   3   0   12.90    3.90
   7  -3   0   85.29   11.60
   7  -3   0   67.19   11.00
   7  -3   0  107.39   14.10
   7  -3   0   86.99   11.90
  -7   3   0   56.89    7.00
  -7   3   0   71.89    9.80
  -7   3   0   79.09    5.90
  -7   3   0   74.89    6.50
   6  -3   0   22.80    6.20
   6  -3   0   13.50    5.70
   6  -3   0   25.00    6.20
   6  -3   0   22.00    7.00
  -6   3   0   18.40    3.10
  -6   3   0   20.50    4.90
  -6   3   0   24.90    4.10
  -6   3   0   25.80    4.00
  -6   3   0   22.20    5.70
  -6   3   0   18.80    4.50
   5  -3   0  100.69   11.30
   5  -3   0   83.49   10.80
   5  -3   0   84.09   10.20
   5  -3   0   94.19   10.00
  -5   3   0   78.69    5.90
  -5   3   0   84.99    9.30
  -5   3   0   69.49    9.20
  -5   3   0   89.89    7.20
  -5   3   0   82.59    5.90
  -5   3   0   72.19    5.00
  -5   3   0   81.79    7.10
   4  -3   0  190.48   12.60
   4  -3   0  195.38   11.60
   4  -3   0  196.98   12.30
   4  -3   0  178.58   10.10
   4  -3   0  192.88   12.60
   4  -3   0  185.98    9.10
   4  -3   0  182.88   13.50
  -4   3   0  167.68   10.00
  -4   3   0  195.68    9.50
  -4   3   0  187.48    9.40
  -4   3   0  185.08    8.40
  -4   3   0  187.18   10.10
  -4   3   0  204.08   12.00
  -4   3   0  179.28   12.00
  -4   3   0  172.08    9.50
   3  -3   0  113.69    6.70
   3  -3   0  120.19    7.90
   3  -3   0  127.29    9.10
   3  -3   0  124.59    5.00
   3  -3   0  123.09    7.60
   3  -3   0  114.89    8.50
   3  -3   0  122.69    6.90
   3  -3   0  128.09    4.90
   3  -3   0  134.29    7.00
   3  -3   0  130.59   10.20
   3  -3   0  130.19    8.80
  -3   3   0  134.59    7.40
  -3   3   0  133.79    7.30
  -3   3   0  123.69    9.50
  -3   3   0  116.39    9.20
  -3   3   0  144.19    8.10
  -3   3   0  124.49    6.40
  -3   3   0  136.89    8.80
  -3   3   0  117.99   10.50
  -3   3   0  129.49    7.40
  -3   3   0  138.09    7.40
  -3   3   0  112.79    7.00
  -3   3   0  128.49    6.40
  -3   3   0  119.69    7.80
   2  -3   0   54.49    4.60
   2  -3   0   54.69    2.40
   2  -3   0   50.89    4.50
   2  -3   0   49.60    4.20
   2  -3   0   53.09    3.50
   2  -3   0   61.19    5.40
   2  -3   0   43.70    6.10
   2  -3   0   49.50    4.20
   2  -3   0   47.60    3.80
   2  -3   0   60.09    5.00
   2  -3   0   53.79    5.20
  -2   3   0   46.90    4.50
  -2   3   0   55.09    4.70
  -2   3   0   57.09    6.80
  -2   3   0   53.79    4.60
  -2   3   0   56.39    5.30
  -2   3   0   57.49    5.00
  -2   3   0   50.79    4.50
  -2   3   0   51.39    3.80
  -2   3   0   49.20    4.40
  -2   3   0   48.90    6.00
  -2   3   0   56.09    4.60
   1  -3   0   50.29    3.50
   1  -3   0   49.10    4.20
   1  -3   0   48.70    4.50
   1  -3   0   46.90    4.20
   1  -3   0   50.29    4.60
   1  -3   0   49.10    5.30
   1  -3   0   54.29    4.50
   1  -3   0   53.39    6.40
   1  -3   0   47.50    3.60
   1  -3   0   54.79    4.50
   1  -3   0   48.20    4.40
  -1   3   0   56.49    4.50
  -1   3   0   58.29    6.40
  -1   3   0   50.69    4.70
  -1   3   0   53.09    4.90
  -1   3   0   49.00    3.90
  -1   3   0   54.99    4.90
  -1   3   0   50.19    4.60
  -1   3   0   50.09    4.50
  -1   3   0   46.00    3.80
   0  -3   0  860.51   28.20
   0  -3   0  841.62   30.30
   0  -3   0  804.82   28.40
   0  -3   0  827.62   28.60
   0  -3   0  785.92   28.70
   0  -3   0  834.22   29.70
   0  -3   0  801.52   30.00
   0  -3   0  822.42   29.40
   0  -3   0  822.82   29.40
   0  -3   0  810.72   29.50
   0  -3   0  852.01   28.70
   0   3   0  813.82   30.50
   0   3   0  829.72   28.60
   0   3   0  775.72   29.40
   0   3   0  813.62   29.90
   0   3   0  830.32   29.80
   0   3   0  805.22   28.10
   0   3   0  829.02   29.60
   0   3   0  825.12   28.40
   0   3   0  832.42   29.90
  -1  -3   0   -0.70    2.20
  -1  -3   0    4.50    2.00
  -1  -3   0    1.40    1.80
  -1  -3   0    1.80    2.20
  -1  -3   0    3.30    2.10
  -1  -3   0    3.90    1.50
  -1  -3   0    0.70    1.30
  -1  -3   0    5.50    2.40
  -1  -3   0    2.60    1.80
  -1  -3   0    1.20    1.90
  -1  -3   0    3.70    1.60
   1   3   0    2.10    1.80
   1   3   0    2.50    2.30
   1   3   0    2.70    1.50
   1   3   0    2.50    2.30
   1   3   0   -0.20    2.10
   1   3   0    2.00    2.10
   1   3   0    1.10    1.40
   1   3   0    3.40    1.80
   1   3   0    2.90    2.10
  -2  -3   0  411.06   17.50
  -2  -3   0  453.45   16.80
  -2  -3   0  427.46   18.20
  -2  -3   0  399.16   17.50
  -2  -3   0  414.26   17.40
  -2  -3   0  426.26   18.40
  -2  -3   0  436.56   18.90
  -2  -3   0  404.46   18.50
  -2  -3   0  419.56   15.10
  -2  -3   0  453.65   16.50
  -2  -3   0  441.36   18.00
   2   3   0  431.86   17.10
   2   3   0  384.56   15.80
   2   3   0  424.06   15.60
   2   3   0  420.36   19.10
   2   3   0  422.36   18.50
   2   3   0  421.46   19.70
   2   3   0  455.05   14.80
   2   3   0  413.56   17.30
   2   3   0  440.16   18.10
   2   3   0  433.86   17.60
   2   3   0  413.86   14.90
  -3  -3   0   34.90    5.00
  -3  -3   0   26.30    4.00
  -3  -3   0   37.80    5.30
  -3  -3   0   29.60    2.30
  -3  -3   0   18.70    4.60
  -3  -3   0   30.30    5.20
  -3  -3   0   30.30    3.00
  -3  -3   0   28.00    4.40
  -3  -3   0   33.00    4.00
  -3  -3   0   24.60    4.00
  -3  -3   0   28.50    5.80
  -3  -3   0   22.70    4.70
   3   3   0   26.00    2.40
   3   3   0   23.30    4.80
   3   3   0   33.10    4.50
   3   3   0   31.20    4.90
   3   3   0   34.50    2.30
   3   3   0   37.20    4.80
   3   3   0   27.60    2.30
   3   3   0   26.80    5.10
   3   3   0   29.00    3.40
   3   3   0   29.50    5.80
   3   3   0   26.80    3.60
   3   3   0   27.40    4.90
  -4  -3   0   26.70    4.40
  -4  -3   0   33.90    4.90
  -4  -3   0   24.40    4.60
  -4  -3   0   29.00    5.00
  -4  -3   0   27.90    4.90
  -4  -3   0   24.90    4.90
  -4  -3   0   38.90    4.60
   4   3   0   30.80    5.70
   4   3   0   26.50    6.70
   4   3   0   26.40    2.50
   4   3   0   36.40    5.10
   4   3   0   35.90    7.00
   4   3   0   30.50    5.80
   4   3   0   29.70    2.80
   4   3   0   32.30    6.20
  -5  -3   0  246.88   11.90
  -5  -3   0  237.48   12.30
  -5  -3   0  212.38   13.30
  -5  -3   0  232.18   12.90
  -5  -3   0  257.37   13.00
   5   3   0  250.77   17.80
   5   3   0  228.48   14.60
   5   3   0  233.48   14.60
   5   3   0  246.08   16.00
   5   3   0  243.48   15.80
  -6  -3   0    1.50    2.40
   6   3   0    1.90    4.20
   6   3   0    2.60    4.80
   6   3   0    3.30    4.50
   6   3   0    6.00    5.70
   6   3   0    1.50    3.40
  -7  -3   0   -0.10    2.20
   7   3   0    6.00    5.50
   7   3   0    1.30    5.50
   7   3   0    3.60    6.30
   7   3   0    0.20    3.80
   7   3   0   -4.60    3.70
   8   3   0   44.10   10.10
   8   3   0   35.00    8.30
   8   3   0   37.30    9.60
   8   3   0   46.20    8.10
   8   3   0   40.70   11.40
   8  -4   0   -5.60    5.30
   8  -4   0    5.70    6.00
   8  -4   0    0.50    6.10
   8  -4   0   -0.30    4.70
  -8   4   0    1.50    3.80
  -8   4   0    1.00    3.10
   7  -4   0  204.78   17.60
   7  -4   0  225.98   18.20
   7  -4   0  197.38   17.70
   7  -4   0  224.08   16.40
  -7   4   0  221.58   12.30
  -7   4   0  230.48   11.60
  -7   4   0  199.08   13.20
  -7   4   0  189.48   14.60
   6  -4   0    2.90    4.80
   6  -4   0   -6.50    3.20
   6  -4   0    2.60    4.50
   6  -4   0    0.60    3.60
  -6   4   0    6.60    3.30
  -6   4   0    0.30    3.00
  -6   4   0    6.80    4.40
  -6   4   0    1.00    2.80
  -6   4   0    0.00    2.50
   5  -4   0    1.70    3.70
   5  -4   0    1.30    2.50
   5  -4   0    2.70    4.10
   5  -4   0   -1.80    2.90
   5  -4   0    6.40    4.10
  -5   4   0    0.80    2.40
  -5   4   0    0.80    3.20
  -5   4   0    1.00    2.30
  -5   4   0    4.50    3.20
  -5   4   0    2.50    2.70
  -5   4   0   -0.60    1.90
   4  -4   0   33.30    7.30
   4  -4   0   46.20    7.30
   4  -4   0   36.70    6.70
   4  -4   0   36.40    6.00
   4  -4   0   28.90    4.20
   4  -4   0   39.00    6.60
  -4   4   0   33.80    5.00
  -4   4   0   33.20    5.00
  -4   4   0   31.80    4.00
  -4   4   0   42.60    5.60
  -4   4   0   34.40    5.00
  -4   4   0   30.10    4.40
  -4   4   0   40.90    5.20
  -4   4   0   26.60    5.50
  -4   4   0   20.90    6.30
  -4   4   0   29.20    3.50
   3  -4   0  161.18   11.80
   3  -4   0  147.79    7.30
   3  -4   0  148.29    9.20
   3  -4   0  157.28    6.90
   3  -4   0  163.78   11.00
   3  -4   0  145.89   10.00
   3  -4   0  154.38    8.70
   3  -4   0  146.79    8.60
   3  -4   0  174.48   10.40
  -3   4   0  154.48    9.10
  -3   4   0  152.38    8.70
  -3   4   0  145.89    9.00
  -3   4   0  149.19    9.30
  -3   4   0  142.59   10.00
  -3   4   0  132.89    7.80
  -3   4   0  151.68    9.30
  -3   4   0  137.19   11.60
  -3   4   0  136.59    8.90
   2  -4   0   40.50    3.60
   2  -4   0   40.60    5.10
   2  -4   0   42.40    4.10
   2  -4   0   37.00    2.60
   2  -4   0   37.40    4.50
   2  -4   0   46.10    6.70
   2  -4   0   38.80    4.50
   2  -4   0   44.70    5.80
   2  -4   0   36.20    5.00
   2  -4   0   38.30    5.30
  -2   4   0   40.80    4.70
  -2   4   0   42.60    5.10
  -2   4   0   43.40    5.30
  -2   4   0   36.50    5.10
  -2   4   0   47.30    5.60
  -2   4   0   44.00    4.10
  -2   4   0   36.80    6.20
  -2   4   0   35.20    5.60
  -2   4   0   37.90    5.00
  -2   4   0   40.20    5.50
  -2   4   0   46.20    5.80
   1  -4   0   35.30    4.10
   1  -4   0   31.80    4.30
   1  -4   0   35.30    4.50
   1  -4   0   42.10    5.70
   1  -4   0   34.10    4.90
   1  -4   0   41.10    4.10
   1  -4   0   33.00    4.40
   1  -4   0   28.50    4.00
   1  -4   0   32.40    4.80
   1  -4   0   41.70    6.40
   1  -4   0   33.30    4.80
  -1   4   0   37.30    4.50
  -1   4   0   39.20    5.70
  -1   4   0   34.50    4.00
  -1   4   0   43.00    4.80
  -1   4   0   44.10    5.90
  -1   4   0   33.90    4.00
  -1   4   0   36.00    5.00
  -1   4   0   39.50    5.20
  -1   4   0   35.50    5.10
  -1   4   0   37.30    5.20
   0  -4   0  205.48   10.70
   0  -4   0  217.78   10.20
   0  -4   0  198.38   11.30
   0  -4   0  214.38    9.70
   0  -4   0  204.08   10.70
   0  -4   0  213.38   11.30
   0  -4   0  203.68   10.30
   0  -4   0  221.88   10.00
   0  -4   0  202.68   10.90
   0  -4   0  201.38    9.80
   0  -4   0  190.48   11.60
   0   4   0  205.48    9.70
   0   4   0  175.08   10.70
   0   4   0  201.98    9.80
   0   4   0  213.48   11.00
   0   4   0  200.38   11.20
   0   4   0  196.38   11.70
   0   4   0  183.48    9.30
   0   4   0  200.98   11.00
   0   4   0  215.18   11.20
  -1  -4   0 3629.44  112.69
  -1  -4   0 3611.24  113.69
  -1  -4   0 3532.85  114.99
  -1  -4   0 3515.75  114.99
  -1  -4   0 3547.65  113.29
  -1  -4   0 3556.74  115.19
  -1  -4   0 3595.84  113.79
  -1  -4   0 3382.06  115.99
  -1  -4   0 3626.94  115.39
  -1  -4   0 3445.76  114.79
  -1  -4   0 3454.35  114.79
   1   4   0 3473.45  113.99
   1   4   0 3558.64  116.09
   1   4   0 3408.56  116.79
   1   4   0 3345.97  113.09
   1   4   0 3519.55  115.39
   1   4   0 3453.95  114.89
   1   4   0 3488.55  112.39
   1   4   0 3453.25  116.19
   1   4   0 3531.35  114.99
  -2  -4   0  237.38   11.40
  -2  -4   0  217.88   12.00
  -2  -4   0  228.58   11.10
  -2  -4   0  198.38   11.80
  -2  -4   0  227.68   11.90
  -2  -4   0  233.38   13.10
  -2  -4   0  227.08   12.30
  -2  -4   0  207.58   12.00
  -2  -4   0  230.58   12.10
  -2  -4   0  211.68   10.50
  -2  -4   0  217.38   12.90
  -2  -4   0  216.78    9.50
   2   4   0  207.48   10.30
   2   4   0  237.28   12.40
   2   4   0  211.18   10.10
   2   4   0  215.78   12.90
   2   4   0  222.88   11.50
   2   4   0  221.28   14.00
   2   4   0  230.38   13.70
   2   4   0  230.08    9.50
   2   4   0  214.98   11.80
   2   4   0  219.78    9.10
  -3  -4   0   37.70    3.40
  -3  -4   0   46.70    6.50
  -3  -4   0   49.30    4.60
  -3  -4   0   46.20    6.40
  -3  -4   0   46.40    5.30
  -3  -4   0   46.90    8.00
  -3  -4   0   47.60    7.20
   3   4   0   54.99    8.60
   3   4   0   48.50    3.60
   3   4   0   52.19    6.80
   3   4   0   46.30    5.60
   3   4   0   49.60    6.50
   3   4   0   46.90    7.30
   3   4   0   46.00    4.50
   3   4   0   42.20    2.80
   3   4   0   72.19    9.10
   3   4   0   40.70    3.60
  -4  -4   0  249.48   12.20
  -4  -4   0  230.28   13.20
  -4  -4   0  211.68   11.20
  -4  -4   0  207.48   12.40
   4   4   0  239.58   17.30
   4   4   0  239.58   11.00
   4   4   0  238.78   14.40
   4   4   0  217.48   10.20
   4   4   0  261.87   15.30
   4   4   0  237.68   13.00
   4   4   0  221.48   15.00
   4   4   0  217.78   14.00
  -5  -4   0    0.00    2.20
  -5  -4   0    0.40    2.60
  -5  -4   0   -0.50    2.80
  -5  -4   0    4.50    3.30
   5   4   0    2.80    4.50
   5   4   0    4.00    3.80
   5   4   0   -2.10    2.90
   5   4   0   -0.10    3.50
   5   4   0   -2.80    3.60
  -6  -4   0   30.80    5.30
  -6  -4   0   20.40    5.30
   6   4   0   28.40    7.20
   6   4   0   24.60    7.20
   6   4   0   24.80    7.10
   6   4   0   27.50    7.00
   6   4   0   12.80    6.60
  -7  -4   0    1.10    2.60
   7   4   0    7.00    6.60
   7   4   0   -5.10    4.10
   7   4   0    0.80    4.40
   7   4   0    9.50    5.10
   7   4   0   -1.70    5.40
  -8  -4   0    3.10    3.40
   8   4   0   16.30    9.40
   8   4   0   11.10    7.50
   8   4   0   14.20    6.80
   8   4   0    9.80    7.00
   7  -5   0    7.00    5.40
   7  -5   0   10.40    6.80
   7  -5   0    3.10    5.80
   7  -5   0    7.30    6.70
  -7   5   0    5.80    5.00
  -7   5   0   12.00    4.30
  -7   5   0    3.40    3.40
  -7   5   0    3.00    3.60
   6  -5   0  102.19   13.50
   6  -5   0  107.79   14.40
   6  -5   0  103.79   12.30
   6  -5   0   93.49   12.70
  -6   5   0  101.89   10.20
  -6   5   0  109.79    9.20
  -6   5   0  109.89    9.00
  -6   5   0  102.69   12.20
   5  -5   0   52.09    8.10
   5  -5   0   49.40    9.20
   5  -5   0   47.50    8.50
   5  -5   0   43.30    8.30
  -5   5   0   41.50    7.60
  -5   5   0   29.60    5.50
  -5   5   0   39.60    6.10
  -5   5   0   36.50    6.00
  -5   5   0   31.20    4.70
  -5   5   0   39.70    6.40
   4  -5   0   53.49    9.40
   4  -5   0   43.50    5.90
   4  -5   0   36.90    2.40
   4  -5   0   36.20    6.40
   4  -5   0   37.40    6.70
   4  -5   0   45.20    7.90
   4  -5   0   43.70    7.60
  -4   5   0   41.10    7.20
  -4   5   0   31.00    4.80
  -4   5   0   38.30    5.90
  -4   5   0   47.00    6.30
  -4   5   0   33.10    4.70
  -4   5   0   45.20    6.50
  -4   5   0   39.60    6.20
  -4   5   0   38.80    6.00
   3  -5   0    7.60    4.00
   3  -5   0    2.00    2.60
   3  -5   0    3.90    2.40
   3  -5   0    5.40    2.10
   3  -5   0    2.90    4.00
   3  -5   0    1.70    3.00
   3  -5   0    2.60    2.70
   3  -5   0    0.30    2.90
  -3   5   0    1.30    2.60
  -3   5   0    3.10    2.70
  -3   5   0    0.80    2.80
  -3   5   0    2.80    3.50
  -3   5   0    2.00    2.90
  -3   5   0    7.30    3.40
  -3   5   0    0.80    3.00
   2  -5   0  104.99    6.50
   2  -5   0   88.69    8.80
   2  -5   0   98.89    6.60
   2  -5   0   85.59    8.10
   2  -5   0   92.89    7.10
   2  -5   0  102.29    8.00
  -2   5   0   93.39    8.30
  -2   5   0   97.29    8.20
  -2   5   0  103.59    7.90
  -2   5   0   94.19    8.20
  -2   5   0   96.69    8.50
  -2   5   0   92.59    8.00
  -2   5   0   95.79    7.90
  -2   5   0   91.59    8.00
   1  -5   0    9.60    4.60
   1  -5   0   15.50    4.00
   1  -5   0   11.90    3.10
   1  -5   0    9.10    3.60
   1  -5   0   19.80    4.70
   1  -5   0   16.90    3.50
   1  -5   0   12.10    3.50
   1  -5   0   14.80    3.80
  -1   5   0   13.70    4.20
  -1   5   0   10.30    3.60
  -1   5   0   13.20    3.20
  -1   5   0   29.50    5.50
  -1   5   0    9.90    3.50
  -1   5   0    8.30    2.90
  -1   5   0   14.20    4.30
  -1   5   0   22.10    5.00
   0  -5   0   12.00    3.20
   0  -5   0   10.80    3.10
   0  -5   0   15.10    4.60
   0  -5   0   10.60    3.00
   0  -5   0    8.90    3.70
   0  -5   0   14.80    3.30
   0  -5   0   17.10    5.00
   0   5   0   12.70    3.10
   0   5   0   13.60    3.80
   0   5   0   12.20    3.90
   0   5   0   14.90    4.50
   0   5   0   16.00    4.40
   0   5   0   12.00    4.20
   0   5   0   17.70    4.10
  -1  -5   0   83.59    7.80
  -1  -5   0   91.19    8.00
  -1  -5   0   85.49    6.60
  -1  -5   0   84.39    6.70
  -1  -5   0   69.89    5.90
  -1  -5   0   88.39    8.00
  -1  -5   0   77.09    7.30
  -1  -5   0   85.49    6.40
   1   5   0   86.69    7.50
   1   5   0   95.09    7.50
   1   5   0   90.49    9.90
   1   5   0   75.09    9.00
   1   5   0   81.59    6.00
   1   5   0   76.99    9.10
  -2  -5   0  190.98   10.70
  -2  -5   0  181.58   11.90
  -2  -5   0  175.48    9.10
  -2  -5   0  179.68   10.10
  -2  -5   0  190.78   11.90
  -2  -5   0  188.38   11.20
  -2  -5   0  186.48   11.60
   2   5   0  163.98   11.50
   2   5   0  170.68   13.00
   2   5   0  177.28   12.70
   2   5   0  172.08    8.80
   2   5   0  193.88    8.80
   2   5   0  180.18   11.10
   2   5   0  185.38   10.10
   2   5   0  204.18   14.10
  -3  -5   0    9.00    3.90
  -3  -5   0    1.30    3.00
  -3  -5   0    3.00    1.80
  -3  -5   0    3.20    2.20
  -3  -5   0    4.10    2.80
  -3  -5   0    9.80    3.30
   3   5   0    3.20    1.40
   3   5   0    3.10    3.80
   3   5   0    8.70    3.00
   3   5   0    1.80    4.10
   3   5   0    4.60    4.30
   3   5   0    2.80    3.30
   3   5   0    1.50    2.70
   3   5   0    2.50    1.80
   3   5   0    4.30    2.10
   3   5   0    3.80    3.20
  -4  -5   0   75.29    7.90
  -4  -5   0   44.30    7.40
  -4  -5   0   51.69    3.80
  -4  -5   0   53.49    7.90
   4   5   0   58.19    3.90
   4   5   0   73.29   10.60
   4   5   0   62.49    6.10
   4   5   0   65.09   11.10
   4   5   0   60.79    8.80
   4   5   0   60.99    6.70
  -5  -5   0    0.10    3.50
  -5  -5   0    0.50    2.60
  -5  -5   0   -1.10    3.00
   5   5   0    1.10    1.80
   5   5   0   -0.40    3.80
   5   5   0   -4.70    3.80
   5   5   0    6.30    5.20
   5   5   0    1.30    3.80
   5   5   0    0.20    1.80
  -6  -5   0    3.30    3.60
  -6  -5   0    1.40    2.70
   6   5   0    3.30    4.80
   6   5   0    3.60    5.70
   6   5   0    5.40    5.10
   6   5   0    4.70    4.30
   6   5   0    5.40    6.20
  -7  -5   0   21.30    5.30
   7   5   0   36.20    8.90
   7   5   0   18.90    8.10
   7   5   0   37.60    9.70
   7   5   0   58.79   13.10
   7  -6   0  106.19   15.30
   7  -6   0   83.29   13.50
   7  -6   0   82.19   12.30
   7  -6   0   89.59   14.20
  -7   6   0   87.59   12.30
  -7   6   0   98.29    9.80
   6  -6   0   11.10    6.20
   6  -6   0    0.80    5.40
   6  -6   0    5.40    5.60
   6  -6   0    9.70    5.60
  -6   6   0   -2.20    3.10
  -6   6   0    7.90    4.10
  -6   6   0   16.90    6.50
  -6   6   0    7.60    3.80
   5  -6   0   31.60    8.10
   5  -6   0   25.60    6.80
   5  -6   0   23.90    6.50
   5  -6   0   20.30    5.00
   5  -6   0    7.00    5.70
  -5   6   0   11.30    4.80
  -5   6   0   11.20    5.10
  -5   6   0   10.80    3.30
  -5   6   0   16.80    5.30
  -5   6   0   21.40    5.30
  -5   6   0   18.00    5.20
  -5   6   0   12.50    5.20
   4  -6   0   63.19   10.10
   4  -6   0   64.19    5.10
   4  -6   0   62.29    4.50
   4  -6   0   77.09    9.10
   4  -6   0   95.39   11.40
   4  -6   0   67.79    8.20
   4  -6   0   91.79   10.10
   4  -6   0   90.59   12.60
  -4   6   0   72.29    8.00
  -4   6   0   66.59    8.70
  -4   6   0   76.39    9.90
  -4   6   0   65.69    8.40
  -4   6   0   85.89    9.40
  -4   6   0   60.19    8.30
  -4   6   0   73.09    8.50
   3  -6   0  159.88   10.70
   3  -6   0  171.68    9.10
   3  -6   0  164.38   10.50
   3  -6   0  155.78   10.90
   3  -6   0  168.18   10.00
   3  -6   0  161.78   11.50
   3  -6   0  151.68   12.40
   3  -6   0  166.38   13.30
  -3   6   0  154.48   11.40
  -3   6   0  165.08   11.70
  -3   6   0  157.98   11.00
  -3   6   0  154.18   11.40
  -3   6   0  182.38   12.70
  -3   6   0  163.48   11.70
  -3   6   0  159.08   11.70
   2  -6   0    7.40    2.80
   2  -6   0    7.40    2.20
   2  -6   0    6.60    2.70
   2  -6   0    9.30    3.90
   2  -6   0    4.00    3.90
   2  -6   0    4.40    3.30
  -2   6   0    6.20    3.70
  -2   6   0   15.90    4.90
  -2   6   0    5.90    3.80
  -2   6   0    6.30    3.70
  -2   6   0    2.80    3.40
  -2   6   0    4.80    3.40
  -2   6   0    7.80    3.10
  -2   6   0    9.10    3.50
  -2   6   0    7.30    4.50
   1  -6   0   26.40    5.40
   1  -6   0   27.90    5.50
   1  -6   0   26.30    5.70
   1  -6   0   35.70    5.10
   1  -6   0   29.10    4.50
  -1   6   0   24.80    6.00
  -1   6   0   26.40    5.40
  -1   6   0   27.70    5.20
  -1   6   0   30.90    6.30
  -1   6   0   37.60    5.70
  -1   6   0   31.80    5.60
  -1   6   0   27.80    6.20
   0  -6   0  103.09    9.00
   0  -6   0   74.39    6.60
   0  -6   0   63.09    5.80
   0  -6   0   83.59    9.80
   0  -6   0   90.49   10.50
   0  -6   0   74.89    7.20
   0   6   0   87.39    7.20
   0   6   0   77.79   10.30
   0   6   0   80.89   10.10
   0   6   0   90.49    7.70
   0   6   0   82.59    9.20
   0   6   0   88.99    8.80
   0   6   0   65.99    8.60
  -1  -6   0  165.28   10.40
  -1  -6   0  166.88   12.20
  -1  -6   0  176.18   10.80
  -1  -6   0  165.68   12.10
  -1  -6   0  178.18   10.90
   1   6   0  174.88   13.20
   1   6   0  164.88   13.40
   1   6   0  168.38    9.70
   1   6   0  216.18   14.20
   1   6   0  179.18   11.90
  -2  -6   0  993.30   37.50
  -2  -6   0  918.51   34.30
  -2  -6   0  922.31   38.50
  -2  -6   0  975.90   36.00
  -2  -6   0  912.81   36.80
  -2  -6   0 1003.60   36.80
   2   6   0  985.10   41.30
   2   6   0  916.61   33.20
   2   6   0  967.80   40.10
   2   6   0  963.00   41.60
   2   6   0  909.31   33.70
   2   6   0  871.71   35.20
   2   6   0  985.80   37.70
  -3  -6   0    4.00    2.40
  -3  -6   0   15.00    4.90
  -3  -6   0   17.80    4.30
  -3  -6   0   15.00    3.80
   3   6   0   12.70    2.50
   3   6   0    8.80    2.60
   3   6   0    6.20    4.90
   3   6   0    3.00    2.40
   3   6   0   11.90    4.20
   3   6   0    9.10    4.40
   3   6   0   11.60    5.90
   3   6   0   14.20    5.70
   3   6   0    7.60    2.00
  -4  -6   0    0.60    1.80
  -4  -6   0    0.60    2.80
  -4  -6   0    3.40    2.70
  -4  -6   0    0.60    3.50
   4   6   0    6.00    4.50
   4   6   0    3.20    3.10
   4   6   0    0.20    4.70
   4   6   0   -2.10    1.80
   4   6   0   -4.80    3.20
   4   6   0    1.70    1.90
  -5  -6   0    0.60    3.60
  -5  -6   0   -1.10    2.40
  -5  -6   0   -2.10    2.40
   5   6   0   -2.90    4.70
   5   6   0   -0.90    2.70
   5   6   0   -1.00    2.30
   5   6   0   -0.80    4.80
   5   6   0   -3.90    3.80
   5   6   0    2.80    4.50
   5   6   0    4.40    4.60
  -6  -6   0   33.90    6.50
  -6  -6   0   41.80    8.00
  -6  -6   0   33.20    6.20
   6   6   0   44.40   10.00
   6   6   0   55.79   10.30
   6   6   0   93.99   16.40
   6   6   0   63.99   11.70
   6   6   0   42.00    8.50
   6  -7   0   38.90    9.20
   6  -7   0   50.49    9.80
   6  -7   0   33.50    9.70
   6  -7   0   38.10    9.50
  -6   7   0   17.70    5.80
  -6   7   0   11.10    4.80
  -6   7   0   21.50    6.10
  -6   7   0   28.00    8.00
   5  -7   0    3.40    5.50
   5  -7   0    2.20    3.70
   5  -7   0   -2.10    3.80
   5  -7   0   -1.50    4.40
   5  -7   0    4.50    5.00
  -5   7   0    4.00    4.20
  -5   7   0   -1.60    3.10
  -5   7   0    0.30    3.40
  -5   7   0   -1.40    4.60
  -5   7   0    0.10    3.60
  -5   7   0   -1.40    3.70
   4  -7   0   -3.30    3.70
   4  -7   0   -0.20    1.80
   4  -7   0    2.60    3.80
   4  -7   0   -0.30    4.00
   4  -7   0    1.20    2.70
   4  -7   0    2.80    4.20
   4  -7   0    1.10    3.30
  -4   7   0   -3.40    3.00
  -4   7   0    1.50    2.50
  -4   7   0    4.20    4.10
  -4   7   0    2.50    4.90
  -4   7   0   -0.10    3.50
  -4   7   0   -0.20    3.70
  -4   7   0   -3.80    3.10
  -4   7   0   -1.70    3.20
  -4   7   0    0.20    3.70
   3  -7   0    0.70    1.30
   3  -7   0    0.50    4.00
   3  -7   0   -0.20    2.90
   3  -7   0    0.70    3.10
   3  -7   0    1.40    3.20
   3  -7   0    0.30    3.40
   3  -7   0   -1.80    2.00
   3  -7   0    1.80    3.60
  -3   7   0    3.00    2.90
  -3   7   0    2.10    4.10
  -3   7   0   -1.20    3.20
  -3   7   0    3.70    4.20
  -3   7   0    2.70    3.90
  -3   7   0    0.40    3.70
  -3   7   0   -3.10    2.70
   2  -7   0   11.20    5.10
   2  -7   0   18.80    4.20
   2  -7   0   13.80    3.60
   2  -7   0   10.70    4.50
   2  -7   0   12.00    2.80
   2  -7   0   19.10    5.60
  -2   7   0   12.20    4.10
  -2   7   0   17.60    5.80
  -2   7   0    8.70    4.30
  -2   7   0   16.30    5.60
  -2   7   0   14.70    5.70
  -2   7   0    7.30    4.10
  -2   7   0    6.70    3.80
   1  -7   0   30.50    5.20
   1  -7   0   25.00    6.30
   1  -7   0   17.80    4.90
   1  -7   0   31.70    5.90
  -1   7   0   28.60    6.70
  -1   7   0   26.50    6.90
  -1   7   0   27.60    5.90
  -1   7   0   29.00    5.80
  -1   7   0   31.60    6.60
  -1   7   0   18.30    6.50
  -1   7   0   32.60    5.70
   0  -7   0   80.09   10.30
   0  -7   0   65.09    6.90
   0  -7   0   87.69    8.40
   0  -7   0   77.89    7.30
   0   7   0   78.59   11.10
   0   7   0   82.09   10.50
   0   7   0   84.49   11.50
   0   7   0   70.19    9.80
   0   7   0   72.29    9.30
   0   7   0   90.09    8.60
   0   7   0   75.59    8.40
  -1  -7   0  189.88   12.50
  -1  -7   0  239.88   13.80
  -1  -7   0  236.58   14.00
  -1  -7   0  233.98   15.60
   1   7   0  226.28   17.20
   1   7   0  229.08   16.60
   1   7   0  224.08   15.50
   1   7   0  238.68   12.60
   1   7   0  233.28   15.00
   1   7   0  226.68   12.70
   1   7   0  245.18   16.90
  -2  -7   0   72.19    8.80
  -2  -7   0   84.69    8.10
  -2  -7   0   73.89   10.30
   2   7   0  101.79   12.40
   2   7   0   90.39   13.00
   2   7   0   77.19    6.60
   2   7   0   77.49    7.40
   2   7   0   87.99   12.30
   2   7   0   69.29    6.40
   2   7   0  104.69   11.30
   2   7   0   55.09   10.10
  -3  -7   0   75.59   10.70
  -3  -7   0   87.19    9.70
  -3  -7   0   84.59    8.10
   3   7   0   96.29   12.10
   3   7   0   82.89    6.50
   3   7   0   89.49   13.70
   3   7   0   78.19    5.40
   3   7   0   97.29   10.90
   3   7   0   77.29   11.30
   3   7   0  102.59   13.60
   3   7   0   82.79    5.80
   3   7   0   85.29   12.80
  -4  -7   0  130.69   12.30
  -4  -7   0  110.19   10.20
  -4  -7   0  125.69   10.10
   4   7   0  110.19    7.30
   4   7   0  118.19   14.10
   4   7   0  113.59   10.00
   4   7   0  150.48   19.50
   4   7   0  135.59   16.40
   4   7   0  136.69   14.90
  -5  -7   0   -2.60    4.00
  -5  -7   0   -0.60    2.80
  -5  -7   0    2.70    3.50
   5   7   0   -4.50    3.90
   5   7   0   -1.60    4.30
   5   7   0    4.70    5.30
   5   7   0    0.70    6.10
   5   7   0    1.10    3.40
   5   7   0   -2.20    5.30
  -6  -7   0   -1.20    2.50
  -6  -7   0   -0.20    3.80
  -6  -7   0    1.50    3.20
   6   7   0    1.10    6.10
   6   7   0    1.50    6.80
   6   7   0    3.30    6.50
   6   7   0   -2.50    5.70
   5  -8   0    0.30    4.40
   5  -8   0    1.90    4.90
   5  -8   0    0.20    4.10
   5  -8   0    0.10    4.90
   5  -8   0   -1.70    5.00
  -5   8   0   -0.40    4.10
  -5   8   0    3.40    4.20
  -5   8   0    4.40    4.60
  -5   8   0   -1.30    4.00
  -5   8   0    0.20    3.50
  -5   8   0    2.20    4.20
   4  -8   0   38.30    9.00
   4  -8   0   35.20    9.20
   4  -8   0   37.70    7.70
   4  -8   0   37.00    4.90
   4  -8   0   28.90    6.80
   4  -8   0   39.20    7.20
  -4   8   0   18.20    6.20
  -4   8   0   27.80    5.30
  -4   8   0   41.50    9.00
  -4   8   0   32.80    7.70
  -4   8   0   37.70    7.50
  -4   8   0   21.50    6.50
  -4   8   0   37.40    7.90
   3  -8   0    7.50    4.40
   3  -8   0    2.60    4.20
   3  -8   0    7.80    3.30
   3  -8   0    6.30    3.90
   3  -8   0   10.00    5.10
   3  -8   0    3.80    4.50
  -3   8   0    5.70    3.90
  -3   8   0    5.10    4.30
  -3   8   0    7.70    4.90
  -3   8   0    3.60    4.30
  -3   8   0    6.30    5.10
  -3   8   0    6.20    4.90
  -3   8   0   12.00    4.80
   2  -8   0    6.00    4.20
   2  -8   0   17.30    6.40
   2  -8   0   13.40    3.40
   2  -8   0   12.30    3.70
   2  -8   0   14.30    4.10
   2  -8   0   11.80    3.80
  -2   8   0   19.20    6.90
  -2   8   0   13.00    5.40
  -2   8   0   20.30    6.20
  -2   8   0   11.90    6.10
  -2   8   0    8.10    5.40
  -2   8   0    5.90    4.00
  -2   8   0   11.40    4.60
   1  -8   0    3.00    2.90
   1  -8   0   -2.00    2.90
   1  -8   0   -2.90    3.20
   1  -8   0   -0.50    2.50
  -1   8   0    1.50    3.30
  -1   8   0   -2.40    3.00
  -1   8   0   -2.00    4.00
  -1   8   0    0.00    4.30
  -1   8   0    1.30    4.70
  -1   8   0   -1.40    3.50
  -1   8   0   -1.90    3.50
   0  -8   0   10.70    5.10
   0  -8   0    9.50    4.10
   0  -8   0    7.30    3.80
   0  -8   0    9.20    4.30
   0   8   0    6.00    5.40
   0   8   0   12.50    6.30
   0   8   0   18.70    5.10
   0   8   0    9.80    3.80
   0   8   0   13.80    6.10
   0   8   0    8.40    5.80
   0   8   0   13.10    5.50
  -1  -8   0  110.79   10.10
  -1  -8   0  130.69   11.20
  -1  -8   0  133.79   13.00
  -1  -8   0  133.29   10.60
   1   8   0  134.39   13.50
   1   8   0  139.99   10.10
   1   8   0  131.59   15.80
   1   8   0  131.39   13.00
   1   8   0  135.49   10.10
   1   8   0  154.28   14.50
   1   8   0  149.79   12.70
  -2  -8   0  404.66   24.10
  -2  -8   0  458.45   22.30
  -2  -8   0  414.56   21.70
   2   8   0  426.76   26.90
   2   8   0  463.65   23.70
   2   8   0  415.56   26.10
   2   8   0  445.26   25.00
   2   8   0  427.06   26.10
   2   8   0  417.16   19.20
   2   8   0  382.46   18.50
   2   8   0  436.96   24.50
  -3  -8   0    6.70    3.70
  -3  -8   0    7.90    4.20
  -3  -8   0   -1.00    4.10
   3   8   0    3.00    5.20
   3   8   0    7.20    5.80
   3   8   0    1.00    4.80
   3   8   0   -0.50    4.30
   3   8   0    0.50    2.50
   3   8   0   -2.60    3.40
   3   8   0    3.10    5.70
   3   8   0    1.70    2.30
  -4  -8   0    1.50    4.80
  -4  -8   0    5.00    3.40
  -4  -8   0    0.80    3.30
   4   8   0    4.70    5.10
   4   8   0    3.80    3.00
   4   8   0    9.10    6.80
   4   8   0   11.50    6.90
   4   8   0    4.30    6.30
   4   8   0    3.50    4.30
  -5  -8   0   -0.20    2.90
  -5  -8   0    9.50    6.20
  -5  -8   0    1.30    2.90
   5   8   0    5.50    6.90
   5   8   0   -2.30    6.60
   5   8   0    2.90    4.30
   5   8   0    0.30    6.20
   5   8   0    1.60    5.80
   5   8   0    2.50    5.90
   4  -9   0   39.00    8.20
   4  -9   0   25.50    4.70
   4  -9   0   26.90    7.70
   4  -9   0   31.00    8.80
   4  -9   0   16.40    7.50
  -4   9   0    4.00    4.90
  -4   9   0    9.70    5.60
  -4   9   0   25.40    7.80
  -4   9   0   15.80    5.60
  -4   9   0   15.60    6.10
  -4   9   0    6.30    5.50
   3  -9   0   -3.00    4.20
   3  -9   0    0.30    4.50
   3  -9   0   -2.00    4.20
   3  -9   0   -1.00    4.00
   3  -9   0    5.80    3.40
  -3   9   0    0.30    3.80
  -3   9   0    0.60    4.70
  -3   9   0   -2.20    4.00
  -3   9   0   -1.80    3.70
  -3   9   0    1.10    5.20
  -3   9   0    1.80    4.40
  -3   9   0    0.20    4.30
   2  -9   0    1.40    3.70
   2  -9   0    0.10    4.50
   2  -9   0    0.20    4.30
   2  -9   0    3.10    3.20
  -2   9   0   -1.40    4.20
  -2   9   0    1.90    3.90
  -2   9   0    5.00    5.60
  -2   9   0    0.60    4.10
  -2   9   0   -1.80    3.70
  -2   9   0    3.10    5.20
  -2   9   0    3.70    5.80
   1  -9   0    6.50    4.60
   1  -9   0    2.80    3.30
   1  -9   0    1.20    4.30
  -1   9   0   -0.20    3.70
  -1   9   0    6.80    4.80
  -1   9   0   -1.80    5.00
  -1   9   0    0.00    4.40
  -1   9   0   -4.30    5.00
  -1   9   0    0.10    3.50
  -1   9   0    2.00    4.30
   0  -9   0    9.70    4.50
   0  -9   0    8.00    4.60
   0  -9   0    9.20    5.90
   0   9   0    7.70    6.00
   0   9   0    5.60    5.50
   0   9   0    7.20    5.50
   0   9   0    8.00    6.10
   0   9   0    9.20    4.50
   0   9   0    0.90    3.80
   0   9   0    5.60    3.90
  -1  -9   0   12.30    6.10
  -1  -9   0   12.80    5.50
  -1  -9   0    6.40    4.10
   1   9   0   10.40    6.70
   1   9   0   13.20    6.60
   1   9   0    4.40    5.40
   1   9   0    9.20    4.40
   1   9   0    8.20    5.50
   1   9   0    8.80    5.40
  -2  -9   0    6.90    4.40
  -2  -9   0    0.50    4.70
  -2  -9   0    4.00    4.30
   2   9   0    1.90    4.60
   2   9   0    3.40    4.60
   2   9   0    0.00    3.10
   2   9   0   -4.80    5.30
   2   9   0    5.10    3.50
   2   9   0    6.60    6.30
   2   9   0    8.30    5.40
   2   9   0    1.00    5.40
  -3  -9   0   26.70    6.40
  -3  -9   0   40.20    9.50
  -3  -9   0   39.80    7.90
   3   9   0   60.29   12.10
   3   9   0   26.80    8.30
   3   9   0   38.40    6.00
   3   9   0   42.40    8.90
   3   9   0   40.20   11.00
   3   9   0   37.90   10.30
   2 -10   0    4.10    4.70
   1 -10   0    2.60    4.50
   1 -10   0    0.50    5.30
   1 -10   0    3.40    4.10
  -1  10   0    2.00    4.40
  -1  10   0    2.50    5.50
  -1  10   0    4.00    5.10
  -1  10   0   10.40    5.10
  -1  10   0   -1.20    4.60
  -1  10   0    4.60    5.90
  -1  10   0    1.60    4.70
   0 -10   0    1.40    4.50
   0 -10   0    0.10    5.50
   0 -10   0    3.20    4.20
   0  10   0    0.80    4.10
   0  10   0    4.00    5.40
   0  10   0    0.10    5.60
   0  10   0    1.50    4.40
   0  10   0    1.90    6.30
   0  10   0    3.50    4.40
   0  10   0    3.00    5.50
  -1 -10   0   12.00    5.00
  -1 -10   0   14.50    5.70
   1  10   0   16.80    5.60
   1  10   0   14.40    5.20
   1  10   0    9.00    6.10
   1  10   0    9.60    7.10
   1  10   0    9.50    7.10
   1  10   0   15.40    7.50
   1  10   0    4.90    5.80
   1  10  -1    0.30    4.00
   1  10  -1    3.20    6.10
   1  10  -1    0.10    5.20
   1  10  -1    4.40    5.30
   1  10  -1   -2.60    3.60
   1  10  -1    4.70    5.70
   1  10  -1   -0.90    6.20
   1  10  -1   -1.20    3.40
  -1 -10   1    3.30    3.90
  -1 -10   1   -2.30    4.90
  -1 -10   1   -2.10    3.10
   0  10  -1    9.40    6.40
   0  10  -1   -0.10    4.40
   0  10  -1    5.10    4.50
   0  10  -1   13.50    7.80
   0  10  -1    0.70    4.10
   0  10  -1   -0.50    4.40
   0  10  -1    3.90    6.50
   0 -10   1   16.40    7.60
   0 -10   1    1.40    3.90
   0 -10   1    8.90    5.50
  -1  10  -1    0.50    4.60
  -1  10  -1    3.30    5.50
  -1  10  -1    7.70    5.20
  -1  10  -1    0.80    4.50
  -1  10  -1    7.00    5.10
  -1  10  -1    7.10    6.00
  -1  10  -1   10.60    6.10
   1 -10   1    7.00    6.00
   1 -10   1    6.60    4.30
   1 -10   1    3.50    5.10
  -2  10  -1   42.80   10.00
  -2  10  -1   18.20    7.60
  -2  10  -1   23.70    8.20
  -2  10  -1   67.19   11.30
  -2  10  -1   34.40    7.30
  -2  10  -1   35.80    8.30
   2 -10   1   26.30    8.10
   2 -10   1   61.59   11.40
   2 -10   1   59.09    8.90
   2 -10   1   54.89    8.30
   3   9  -1   -3.40    5.70
   3   9  -1    4.30    5.60
   3   9  -1    4.30    5.40
   3   9  -1    2.00    3.10
   3   9  -1   -2.20    4.30
   3   9  -1    0.70    4.70
   3   9  -1   -3.10    5.60
  -3  -9   1    4.10    3.60
  -3  -9   1    1.70    4.90
  -3  -9   1    2.70    4.10
   2   9  -1    3.60    5.30
   2   9  -1   15.90    7.50
   2   9  -1    5.00    7.10
   2   9  -1    9.60    6.70
   2   9  -1   13.80    7.50
   2   9  -1   12.00    4.20
   2   9  -1    2.70    3.20
   2   9  -1   23.40    7.10
  -2  -9   1    9.00    4.50
  -2  -9   1   11.30    6.10
  -2  -9   1    7.60    4.30
   1   9  -1   88.79    9.60
   1   9  -1   84.29   13.90
   1   9  -1   98.89   14.10
   1   9  -1  111.89   13.30
   1   9  -1   74.39    8.60
   1   9  -1   49.30   10.60
   1   9  -1   71.39   12.90
  -1  -9   1   79.99   12.30
  -1  -9   1   77.09   10.50
  -1  -9   1   74.39    9.80
   0   9  -1   -4.80    4.60
   0   9  -1    4.50    4.70
   0   9  -1    6.50    5.40
   0   9  -1   14.30    7.10
   0   9  -1    2.70    3.90
   0   9  -1    9.20    5.90
   0   9  -1   10.10    4.50
   0  -9   1    1.80    3.60
   0  -9   1    4.90    4.40
   0  -9   1    5.50    5.10
  -1   9  -1    4.40    4.80
  -1   9  -1    0.30    4.40
  -1   9  -1   -2.40    3.50
  -1   9  -1   -0.80    3.60
  -1   9  -1   -5.10    4.10
  -1   9  -1   -1.30    5.20
  -1   9  -1    0.40    3.90
   1  -9   1    1.60    4.50
   1  -9   1    1.10    3.20
   1  -9   1   -1.30    3.40
  -2   9  -1   17.80    6.90
  -2   9  -1   19.60    5.90
  -2   9  -1   10.20    4.90
  -2   9  -1    9.10    5.40
  -2   9  -1   29.20    8.50
  -2   9  -1    4.60    4.70
  -2   9  -1    7.70    5.10
   2  -9   1    7.10    5.30
   2  -9   1   17.40    6.40
   2  -9   1   17.80    5.50
   2  -9   1   21.30    5.50
  -3   9  -1  224.98   17.20
  -3   9  -1  193.38   15.80
  -3   9  -1  172.78   12.70
  -3   9  -1  195.78   14.50
  -3   9  -1  163.48   15.20
   3  -9   1  173.48   12.40
   3  -9   1  176.98   16.90
   3  -9   1  177.68   11.90
   3  -9   1  201.58   16.00
   3  -9   1  199.78   14.20
   3  -9   1  182.88   15.20
  -4   9  -1   17.60    6.80
  -4   9  -1   11.30    5.80
  -4   9  -1   34.10    8.10
  -4   9  -1   20.00    7.40
  -4   9  -1    8.80    5.50
  -4   9  -1   36.50    7.60
   4  -9   1    8.30    6.00
   4  -9   1   27.90    7.50
   4  -9   1   34.30    8.90
   4  -9   1   29.20    5.10
   4  -9   1   22.60    7.10
   5   8  -1    4.50    4.20
   5   8  -1    3.50    7.00
   5   8  -1   10.30    7.50
   5   8  -1    1.60    5.60
   5   8  -1   -0.20    5.50
   5   8  -1    2.90    6.00
  -5  -8   1    2.20    2.70
  -5  -8   1   -0.80    2.80
  -5  -8   1    3.50    5.60
   4   8  -1    4.60    3.40
   4   8  -1    7.50    7.10
   4   8  -1    5.30    5.80
   4   8  -1    8.00    6.30
   4   8  -1    5.70    5.50
   4   8  -1   -0.20    4.10
  -4  -8   1    0.90    2.70
  -4  -8   1    2.40    3.50
  -4  -8   1    3.30    4.70
   3   8  -1   21.40    7.90
   3   8  -1   28.60    8.70
   3   8  -1   26.10    4.90
   3   8  -1   45.00    8.00
   3   8  -1   20.60    8.00
   3   8  -1   20.20    7.30
   3   8  -1   24.60    7.50
  -3  -8   1   16.90    4.90
  -3  -8   1   19.00    6.90
  -3  -8   1   37.80    7.30
   2   8  -1    4.40    3.30
   2   8  -1    8.10    6.20
   2   8  -1    1.40    2.90
   2   8  -1    4.70    5.50
   2   8  -1   12.70    6.90
   2   8  -1    7.50    4.90
   2   8  -1    1.00    4.30
   2   8  -1   -2.10    3.30
   2   8  -1    1.80    2.60
  -2  -8   1    5.10    4.10
  -2  -8   1    3.10    4.40
  -2  -8   1   10.70    4.30
   1   8  -1   13.30    6.20
   1   8  -1   14.80    4.40
   1   8  -1   18.40    7.40
   1   8  -1   18.20    6.70
   1   8  -1   14.80    4.20
   1   8  -1   12.30    6.30
   1   8  -1   17.00    6.00
  -1  -8   1   19.50    5.40
  -1  -8   1   20.30    5.30
  -1  -8   1   21.80    6.90
   0   8  -1    5.00    4.40
   0   8  -1   -1.50    2.80
   0   8  -1   -1.00    3.90
   0   8  -1    0.80    4.20
   0   8  -1    4.00    4.90
   0   8  -1   -1.50    2.70
   0   8  -1    1.80    4.00
   0  -8   1   -3.40    2.70
   0  -8   1   -2.40    2.30
   0  -8   1   -0.90    2.60
   0  -8   1    1.60    3.50
  -1   8  -1    8.00    4.30
  -1   8  -1    0.40    4.60
  -1   8  -1    4.20    4.30
  -1   8  -1    3.20    4.00
  -1   8  -1    7.10    5.20
  -1   8  -1    5.30    3.80
  -1   8  -1   13.30    5.70
   1  -8   1    6.20    4.30
   1  -8   1    6.60    3.30
   1  -8   1    7.10    4.90
  -2   8  -1    4.40    4.40
  -2   8  -1   13.50    4.70
  -2   8  -1   10.30    5.30
  -2   8  -1    0.10    3.70
  -2   8  -1    3.00    4.90
  -2   8  -1    5.90    3.90
  -2   8  -1    1.00    3.60
   2  -8   1    4.10    2.80
   2  -8   1    3.20    4.20
   2  -8   1    5.40    3.30
   2  -8   1    5.50    3.70
   2  -8   1    2.60    4.20
  -3   8  -1   76.29   11.00
  -3   8  -1   76.49   11.00
  -3   8  -1   86.29    8.30
  -3   8  -1  126.29   14.00
  -3   8  -1  106.09   12.80
  -3   8  -1  101.09   11.10
  -3   8  -1   82.99   11.10
   3  -8   1   78.79   12.00
   3  -8   1   90.69   10.10
   3  -8   1   98.19   11.70
   3  -8   1   88.19    8.90
   3  -8   1   77.99   10.90
   3  -8   1  108.29    8.30
  -4   8  -1   14.80    6.10
  -4   8  -1    0.70    3.80
  -4   8  -1    2.80    4.40
  -4   8  -1   -3.10    3.60
  -4   8  -1   -3.90    3.30
   4  -8   1    4.30    5.00
   4  -8   1    7.80    4.90
   4  -8   1    4.70    4.70
   4  -8   1   -2.80    3.90
   4  -8   1    3.30    2.60
   4  -8   1    4.00    4.60
  -5   8  -1    0.10    3.40
  -5   8  -1    7.40    4.90
  -5   8  -1    1.20    4.00
  -5   8  -1    6.50    4.70
  -5   8  -1    2.90    4.30
  -5   8  -1   -2.00    3.90
   5  -8   1    3.20    5.50
   5  -8   1   -0.30    3.60
   5  -8   1    4.40    6.10
   5  -8   1   -2.10    4.70
   5  -8   1   -0.20    5.60
   6   7  -1    7.40    6.70
   6   7  -1   10.00    8.00
   6   7  -1    7.60    7.10
   6   7  -1   15.10    7.80
  -6  -7   1    6.50    4.40
  -6  -7   1    2.60    3.30
  -6  -7   1    7.70    3.70
   5   7  -1   51.19   10.80
   5   7  -1   36.80    9.00
   5   7  -1   44.20   10.40
   5   7  -1   54.79    6.90
   5   7  -1   50.39   11.90
   5   7  -1   59.09   10.40
  -5  -7   1   42.10    8.60
  -5  -7   1   45.50    7.90
  -5  -7   1   31.90    6.20
   4   7  -1   66.39    6.00
   4   7  -1   80.99   11.80
   4   7  -1   68.79   12.10
   4   7  -1   51.39    5.10
   4   7  -1   82.19   11.40
   4   7  -1   78.69    8.90
   4   7  -1   86.49   14.00
  -4  -7   1   83.39   11.80
  -4  -7   1   91.19   10.00
  -4  -7   1   66.99    8.20
   3   7  -1    0.90    5.10
   3   7  -1    5.00    5.10
   3   7  -1   -1.60    2.40
   3   7  -1    2.30    3.60
   3   7  -1    0.00    4.00
   3   7  -1    0.30    1.60
   3   7  -1    5.00    4.50
   3   7  -1   -2.90    4.00
   3   7  -1    1.80    2.40
  -3  -7   1    7.20    4.30
  -3  -7   1   -1.10    2.20
  -3  -7   1    4.10    3.60
   2   7  -1   10.30    4.70
   2   7  -1    6.30    4.90
   2   7  -1    4.10    4.00
   2   7  -1   12.70    5.40
   2   7  -1    7.40    3.00
   2   7  -1    5.60    4.90
   2   7  -1    6.60    2.60
   2   7  -1   11.40    5.90
   2   7  -1    8.00    3.30
  -2  -7   1    2.10    2.90
  -2  -7   1    9.10    4.80
  -2  -7   1    5.20    3.20
   1   7  -1    2.50    4.00
   1   7  -1    8.40    4.30
   1   7  -1    5.80    3.00
   1   7  -1   -3.30    3.20
   1   7  -1    1.70    3.90
   1   7  -1    4.30    3.00
   1   7  -1    6.40    4.70
  -1  -7   1    1.70    2.40
  -1  -7   1    6.00    4.50
  -1  -7   1    4.70    3.20
  -1  -7   1    3.60    3.30
   0   7  -1    3.60    4.00
   0   7  -1    3.00    3.50
   0   7  -1    7.30    4.20
   0   7  -1    0.50    3.80
   0   7  -1    1.90    4.10
   0   7  -1    8.60    3.70
   0   7  -1    3.00    2.80
   0  -7   1    3.20    2.80
   0  -7   1    2.00    2.70
   0  -7   1    5.80    3.20
   0  -7   1    4.80    3.90
  -1   7  -1    4.70    4.50
  -1   7  -1    6.70    3.30
  -1   7  -1    5.40    4.20
  -1   7  -1    3.60    3.50
  -1   7  -1   -2.20    3.50
  -1   7  -1    6.20    4.00
  -1   7  -1    5.90    4.00
   1  -7   1    1.50    3.40
   1  -7   1    8.20    3.40
   1  -7   1    7.00    3.40
   1  -7   1   13.20    4.60
  -2   7  -1   10.10    3.80
  -2   7  -1   19.90    5.60
  -2   7  -1   10.90    3.90
  -2   7  -1    6.70    4.20
  -2   7  -1   14.70    5.60
  -2   7  -1   11.80    4.90
  -2   7  -1    5.40    3.70
   2  -7   1    9.30    3.70
   2  -7   1   13.90    5.10
   2  -7   1   12.90    3.50
   2  -7   1   12.50    3.00
   2  -7   1   10.30    4.50
  -3   7  -1  102.39   10.00
  -3   7  -1   94.79   10.90
  -3   7  -1   97.89   11.20
  -3   7  -1   83.19    9.20
  -3   7  -1  104.69   11.70
  -3   7  -1   77.59    7.00
  -3   7  -1  111.79   12.10
   3  -7   1   92.99    7.20
   3  -7   1   76.39   10.80
   3  -7   1  109.39   11.60
   3  -7   1   92.29   10.50
   3  -7   1   99.19    8.80
   3  -7   1   92.79    8.80
  -4   7  -1  302.77   17.90
  -4   7  -1  319.67   17.40
  -4   7  -1  245.38   16.60
  -4   7  -1  281.17   16.20
  -4   7  -1  290.77   17.10
  -4   7  -1  287.57   18.60
  -4   7  -1  262.67   17.40
   4  -7   1  305.47   20.30
   4  -7   1  298.87   17.50
   4  -7   1  278.07   16.30
   4  -7   1  286.47   17.00
   4  -7   1  266.27   13.60
   4  -7   1  286.27   18.40
   4  -7   1  279.07   12.60
  -5   7  -1   11.80    4.80
  -5   7  -1    2.40    3.30
  -5   7  -1    6.80    4.30
  -5   7  -1    5.10    3.40
  -5   7  -1   -1.10    3.80
  -5   7  -1    4.40    4.20
   5  -7   1    9.70    5.30
   5  -7   1    5.40    4.10
   5  -7   1    5.00    5.30
   5  -7   1    3.70    5.00
   5  -7   1    1.10    4.90
  -6   7  -1    4.00    4.30
  -6   7  -1    2.80    5.30
  -6   7  -1    0.70    3.50
  -6   7  -1    0.80    3.70
  -6   7  -1    2.00    3.50
   6  -7   1    2.10    5.80
   6  -7   1    6.00    5.60
   6  -7   1    1.20    5.20
   6  -7   1    6.70    6.00
   7   6  -1    1.30    6.00
   7   6  -1    2.70    6.50
   7   6  -1   -3.30    5.40
   7   6  -1    1.20    7.30
  -7  -6   1    0.10    2.70
  -7  -6   1    4.00    3.70
   6   6  -1   -0.90    5.20
   6   6  -1   15.60    7.30
   6   6  -1    0.80    4.50
   6   6  -1    4.30    6.50
   6   6  -1    8.00    7.30
  -6  -6   1    2.20    3.60
  -6  -6   1   -1.00    2.40
  -6  -6   1   -0.80    2.30
   5   6  -1    2.40    5.30
   5   6  -1    3.10    2.50
   5   6  -1    3.30    2.50
   5   6  -1    1.00    5.40
   5   6  -1   12.50    6.20
   5   6  -1    3.40    4.30
   5   6  -1   -0.90    4.20
  -5  -6   1    0.30    4.00
  -5  -6   1    2.70    2.80
  -5  -6   1    1.90    2.70
   4   6  -1    2.90    2.50
   4   6  -1    2.80    3.10
   4   6  -1   11.10    5.30
   4   6  -1    1.70    3.80
   4   6  -1    2.30    4.60
   4   6  -1    2.70    1.80
   4   6  -1    2.60    4.80
  -4  -6   1    7.80    4.50
  -4  -6   1   -0.80    2.60
  -4  -6   1    2.70    2.70
  -4  -6   1    4.70    2.20
   3   6  -1  208.48   16.10
   3   6  -1  206.78   13.90
   3   6  -1  187.28   10.20
   3   6  -1  219.08   12.80
   3   6  -1  198.28   14.40
   3   6  -1  217.68   10.40
   3   6  -1  209.18   16.80
   3   6  -1  198.08   15.70
  -3  -6   1  206.98   11.80
  -3  -6   1  186.78   10.20
  -3  -6   1  207.48   13.90
  -3  -6   1  201.98   12.40
   2   6  -1  347.67   17.50
   2   6  -1  336.97   18.30
   2   6  -1  344.07   14.90
   2   6  -1  347.37   20.60
   2   6  -1  340.87   14.10
   2   6  -1  321.17   19.60
   2   6  -1  361.66   14.30
   2   6  -1  342.37   18.90
   2   6  -1  317.17   15.90
   2   6  -1  298.77   19.60
  -2  -6   1  328.17   17.60
  -2  -6   1  316.57   15.00
  -2  -6   1  335.57   16.60
  -2  -6   1  352.96   16.30
  -2  -6   1  337.57   18.30
   1   6  -1  104.49    7.40
   1   6  -1   98.79    7.20
   1   6  -1  120.79   12.60
   1   6  -1   91.69   11.50
   1   6  -1   95.59    9.30
   1   6  -1   91.69    8.70
   1   6  -1  114.79   10.40
  -1  -6   1   97.99    9.10
  -1  -6   1   88.99    7.50
  -1  -6   1   95.09    7.90
  -1  -6   1   99.29    7.80
   0   6  -1   26.80    6.30
   0   6  -1   25.00    5.40
   0   6  -1   31.60    6.50
   0   6  -1   23.90    4.50
   0   6  -1   40.10    7.40
   0   6  -1   33.30    6.40
   0   6  -1   36.00    5.20
   0  -6   1   33.60    5.10
   0  -6   1   34.20    5.50
   0  -6   1   29.60    5.50
   0  -6   1   35.20    6.50
  -1   6  -1   -1.90    3.20
  -1   6  -1    3.90    3.60
  -1   6  -1   -0.90    2.40
  -1   6  -1    1.60    3.20
  -1   6  -1    0.60    2.40
  -1   6  -1    2.50    2.50
  -1   6  -1   -1.60    2.50
  -1   6  -1    7.00    3.30
   1  -6   1    2.40    2.20
   1  -6   1    0.90    2.40
   1  -6   1    2.50    2.60
   1  -6   1    0.30    2.90
  -2   6  -1   13.50    4.80
  -2   6  -1   18.30    5.00
  -2   6  -1   24.10    5.30
  -2   6  -1   21.00    4.90
  -2   6  -1   17.60    4.40
  -2   6  -1   21.10    5.20
  -2   6  -1   17.60    3.80
  -2   6  -1   15.30    4.50
  -2   6  -1   19.90    5.30
   2  -6   1   25.10    4.20
   2  -6   1   27.90    4.60
   2  -6   1   20.30    5.10
   2  -6   1   23.60    5.30
   2  -6   1   19.00    3.00
  -3   6  -1  114.89   10.30
  -3   6  -1  127.49   10.30
  -3   6  -1  108.39    9.10
  -3   6  -1  125.39    7.50
  -3   6  -1  111.69    9.70
  -3   6  -1  119.89    9.90
  -3   6  -1  127.99   10.00
  -3   6  -1   94.69    9.50
   3  -6   1  114.89    9.40
   3  -6   1  144.29   11.70
   3  -6   1  115.99    9.00
   3  -6   1  118.69    9.40
   3  -6   1  110.89    8.30
   3  -6   1  119.39    9.80
   3  -6   1  113.99    7.40
  -4   6  -1   12.20    4.80
  -4   6  -1    4.60    3.80
  -4   6  -1   12.90    4.70
  -4   6  -1    8.10    4.30
  -4   6  -1   11.70    4.80
  -4   6  -1   16.10    4.40
  -4   6  -1   12.80    4.70
   4  -6   1    8.60    4.80
   4  -6   1   17.00    5.30
   4  -6   1    4.00    2.60
   4  -6   1    1.50    3.70
   4  -6   1    8.80    2.30
   4  -6   1    5.80    4.20
   4  -6   1   10.20    4.10
  -5   6  -1    8.80    4.40
  -5   6  -1   10.60    4.70
  -5   6  -1    8.80    4.90
  -5   6  -1    6.20    4.90
  -5   6  -1    5.50    4.00
  -5   6  -1    7.90    4.30
   5  -6   1    9.80    3.80
   5  -6   1   15.10    5.80
   5  -6   1   14.70    6.10
   5  -6   1   17.40    6.70
   5  -6   1    4.20    4.70
  -6   6  -1   27.80    6.10
  -6   6  -1   21.10    5.20
  -6   6  -1   18.80    5.40
  -6   6  -1   26.20    7.60
   6  -6   1   36.10    8.40
   6  -6   1   43.30    9.80
   6  -6   1   15.20    7.60
   6  -6   1   28.30    8.00
  -7   6  -1    6.00    4.10
  -7   6  -1    7.30    5.40
  -7   6  -1    4.60    3.80
   7  -6   1   22.50    8.20
   7  -6   1   19.10    7.40
   7  -6   1   11.70    8.20
   7  -6   1   16.40    8.00
   7   5  -1    1.10    5.00
   7   5  -1    6.20    7.10
   7   5  -1    1.30    6.90
   7   5  -1   -1.20    5.20
  -7  -5   1   -0.90    2.20
   6   5  -1   27.50    9.30
   6   5  -1   23.90    7.90
   6   5  -1   26.30    8.00
   6   5  -1   32.80    8.20
   6   5  -1   23.80    6.10
  -6  -5   1   25.50    5.90
  -6  -5   1   17.70    4.60
   5   5  -1    4.70    5.40
   5   5  -1    2.60    3.70
   5   5  -1   -0.40    1.50
   5   5  -1    3.50    4.80
   5   5  -1    0.30    1.60
   5   5  -1    0.50    4.00
   5   5  -1   -1.40    3.70
  -5  -5   1    4.60    3.10
  -5  -5   1    0.90    3.40
  -5  -5   1    0.80    3.60
   4   5  -1  643.74   31.00
   4   5  -1  618.54   27.20
   4   5  -1  629.04   24.10
   4   5  -1  656.73   25.20
   4   5  -1  646.24   29.80
   4   5  -1  691.13   33.60
  -4  -5   1  686.93   26.70
  -4  -5   1  587.94   27.10
  -4  -5   1  620.34   22.70
  -4  -5   1  684.13   28.50
  -4  -5   1  655.93   25.90
   3   5  -1    9.50    5.00
   3   5  -1    3.40    3.50
   3   5  -1    7.70    2.80
   3   5  -1    7.30    4.40
   3   5  -1   -2.60    2.90
   3   5  -1    7.30    2.30
   3   5  -1    1.50    3.40
   3   5  -1    4.40    2.00
   3   5  -1    4.80    2.80
  -3  -5   1    4.80    2.50
  -3  -5   1    4.80    3.50
  -3  -5   1    3.50    3.10
  -3  -5   1    2.00    2.40
  -3  -5   1    3.60    2.00
   2   5  -1   77.39    5.00
   2   5  -1   63.29    9.10
   2   5  -1   74.49    6.10
   2   5  -1   73.69    4.90
   2   5  -1   65.79    6.00
   2   5  -1   76.49    8.00
   2   5  -1   76.89    9.70
   2   5  -1   80.49   10.40
   2   5  -1   81.19    9.30
   2   5  -1   77.99    5.60
   2   5  -1   76.09    8.70
  -2  -5   1   77.99    7.50
  -2  -5   1   80.89    6.30
  -2  -5   1   77.59    7.60
  -2  -5   1   82.09    6.70
  -2  -5   1   67.39    5.40
  -2  -5   1   75.19    8.80
   1   5  -1  109.09    8.50
   1   5  -1  127.89    7.50
   1   5  -1  119.79   10.50
   1   5  -1  131.39   10.30
   1   5  -1  129.99    9.60
   1   5  -1  125.89    7.50
   1   5  -1  120.39    8.60
   1   5  -1  134.39   10.50
  -1  -5   1  125.69    8.00
  -1  -5   1  131.59    9.50
  -1  -5   1  120.79    9.40
  -1  -5   1  122.89    7.60
  -1  -5   1  129.79    9.30
  -1  -5   1  123.99    8.10
  -1  -5   1  140.29    8.60
   0   5  -1    4.30    3.10
   0   5  -1    7.80    3.20
   0   5  -1    6.80    2.70
   0   5  -1    3.70    2.90
   0   5  -1    4.90    3.20
   0   5  -1    1.00    2.80
   0   5  -1    6.80    3.50
   0   5  -1    8.00    3.90
   0   5  -1    7.50    2.80
   0  -5   1    0.60    2.50
   0  -5   1    5.80    2.60
   0  -5   1    6.10    2.40
   0  -5   1    2.30    2.50
   0  -5   1    7.80    3.60
   0  -5   1    3.80    2.30
   0  -5   1    6.30    3.10
  -1   5  -1   49.70    7.00
  -1   5  -1   47.90    6.30
  -1   5  -1   50.39    6.00
  -1   5  -1   42.00    5.20
  -1   5  -1   47.60    6.80
  -1   5  -1   55.49    6.50
  -1   5  -1   41.20    6.10
  -1   5  -1   54.49    7.10
  -1   5  -1   50.89    5.60
   1  -5   1   40.80    5.80
   1  -5   1   57.89    7.10
   1  -5   1   54.39    5.40
   1  -5   1   55.09    6.40
   1  -5   1   50.59    6.30
   1  -5   1   46.40    5.30
   1  -5   1   47.60    6.50
   1  -5   1   45.00    5.70
  -2   5  -1   -1.00    2.20
  -2   5  -1    0.70    2.60
  -2   5  -1    0.10    2.60
  -2   5  -1   -3.60    2.30
  -2   5  -1    1.50    2.00
  -2   5  -1    2.10    2.40
  -2   5  -1   -1.30    2.30
  -2   5  -1    1.50    2.80
  -2   5  -1    5.40    3.10
   2  -5   1    0.60    1.40
   2  -5   1   -1.40    2.00
   2  -5   1   -0.70    2.60
   2  -5   1    1.20    2.10
   2  -5   1    2.00    2.20
   2  -5   1    1.40    2.40
   2  -5   1   -2.10    2.10
   2  -5   1   -0.10    1.60
   2  -5   1    0.50    2.30
  -3   5  -1  294.87   15.00
  -3   5  -1  282.27   14.50
  -3   5  -1  262.97   14.50
  -3   5  -1  304.47   16.20
  -3   5  -1  282.27   14.80
  -3   5  -1  274.77   14.40
  -3   5  -1  311.67   15.40
   3  -5   1  293.97   14.50
   3  -5   1  288.27   13.20
   3  -5   1  310.97   15.50
   3  -5   1  291.17   16.70
   3  -5   1  291.47   14.40
   3  -5   1  304.57   17.50
   3  -5   1  265.97   12.20
   3  -5   1  271.07   13.60
   3  -5   1  279.27   15.10
  -4   5  -1   33.70    5.80
  -4   5  -1   34.20    5.30
  -4   5  -1   38.50    6.70
  -4   5  -1   50.49    6.80
  -4   5  -1   38.30    5.80
  -4   5  -1   35.40    5.90
  -4   5  -1   46.40    5.20
   4  -5   1   40.00    7.00
   4  -5   1   34.60    7.00
   4  -5   1   29.00    5.80
   4  -5   1   31.90    2.90
   4  -5   1   24.20    4.80
   4  -5   1   30.30    3.20
   4  -5   1   26.60    4.40
   4  -5   1   49.70    8.60
  -5   5  -1  267.27   13.90
  -5   5  -1  278.37   14.90
  -5   5  -1  266.47   16.70
  -5   5  -1  274.37   15.10
  -5   5  -1  268.57   13.90
   5  -5   1  238.28   12.80
   5  -5   1  241.38   15.80
   5  -5   1  240.28   16.70
   5  -5   1  257.57   17.90
   5  -5   1  255.67   17.10
  -6   5  -1   86.79    9.50
  -6   5  -1   84.89    9.10
  -6   5  -1   78.59   10.60
  -6   5  -1   78.09    7.40
   6  -5   1   88.59   12.60
   6  -5   1   75.89   12.00
   6  -5   1   89.29   11.90
   6  -5   1   82.49   12.50
  -7   5  -1    2.80    3.40
  -7   5  -1    4.30    4.60
  -7   5  -1    7.90    3.80
  -7   5  -1    1.00    3.00
   7  -5   1   11.00    6.60
   7  -5   1   10.50    7.10
   7  -5   1    5.20    6.40
   7  -5   1   12.40    6.40
   8   4  -1    2.10    6.10
   8   4  -1   -4.60    6.10
   8   4  -1    4.80    5.40
   8   4  -1    2.70    6.70
  -8  -4   1    0.90    2.90
   7   4  -1   14.90    8.00
   7   4  -1    7.80    6.20
   7   4  -1    1.30    6.50
   7   4  -1    1.60    4.40
  -7  -4   1   -0.50    2.40
   6   4  -1   14.70    6.20
   6   4  -1   11.00    5.30
   6   4  -1    8.80    6.40
   6   4  -1   11.40    6.60
  -6  -4   1   11.70    4.20
  -6  -4   1   17.50    4.30
   5   4  -1   17.40    6.40
   5   4  -1   13.00    4.90
   5   4  -1   19.60    4.80
   5   4  -1   14.10    5.10
   5   4  -1   10.40    5.80
  -5  -4   1    9.70    3.40
  -5  -4   1   13.30    4.00
  -5  -4   1   16.80    5.00
  -5  -4   1   17.70    4.00
   4   4  -1   37.30    6.80
   4   4  -1   44.40    4.50
   4   4  -1   32.40    6.70
   4   4  -1   37.60    8.40
   4   4  -1   40.90    7.40
   4   4  -1   43.20    4.10
  -4  -4   1   40.30    5.40
  -4  -4   1   47.50    6.70
  -4  -4   1   34.90    2.90
  -4  -4   1   37.20    5.80
   3   4  -1  434.36   20.80
   3   4  -1  435.16   17.20
   3   4  -1  436.36   15.90
   3   4  -1  480.75   24.00
   3   4  -1  440.06   16.40
   3   4  -1  449.66   18.30
   3   4  -1  448.66   22.10
  -3  -4   1  427.46   21.20
  -3  -4   1  478.65   23.50
  -3  -4   1  458.65   18.60
  -3  -4   1  478.65   20.20
  -3  -4   1  430.26   16.30
  -3  -4   1  429.76   19.50
   2   4  -1  118.59    9.80
   2   4  -1  118.99    7.00
   2   4  -1  115.69    8.10
   2   4  -1  123.39    6.90
   2   4  -1  130.99    9.20
   2   4  -1  110.19    9.20
   2   4  -1  115.59    7.70
   2   4  -1  116.99    5.50
   2   4  -1  126.09    6.40
   2   4  -1  125.89   10.30
  -2  -4   1  123.39    6.50
  -2  -4   1  120.89    8.80
  -2  -4   1  119.29    7.10
  -2  -4   1  130.29    7.50
  -2  -4   1  133.39    8.80
  -2  -4   1  113.19    8.10
  -2  -4   1  107.19    8.00
  -2  -4   1  109.19    9.00
  -2  -4   1  133.19    8.90
   1   4  -1  806.92   29.60
   1   4  -1  776.72   31.60
   1   4  -1  786.42   27.50
   1   4  -1  729.83   28.70
   1   4  -1  765.72   27.30
   1   4  -1  781.22   28.20
   1   4  -1  805.32   31.20
   1   4  -1  758.42   29.60
   1   4  -1  789.62   30.90
  -1  -4   1  778.52   29.80
  -1  -4   1  789.32   29.70
  -1  -4   1  776.12   31.00
  -1  -4   1  810.32   28.80
  -1  -4   1  786.12   28.10
  -1  -4   1  803.62   29.60
  -1  -4   1  771.62   29.90
  -1  -4   1  760.02   29.60
  -1  -4   1  769.82   30.00
  -1  -4   1  788.42   28.50
  -1  -4   1  793.12   27.70
   0   4  -1   -1.00    1.40
   0   4  -1    1.30    2.20
   0   4  -1    3.80    2.20
   0   4  -1   -0.80    1.90
   0   4  -1    0.70    1.70
   0   4  -1    1.50    2.50
   0   4  -1    2.60    2.50
   0   4  -1    5.60    3.00
   0   4  -1    2.40    1.80
   0   4  -1    1.70    2.10
   0   4  -1    2.70    1.60
   0  -4   1    2.20    2.30
   0  -4   1   -0.10    1.40
   0  -4   1    0.20    1.60
   0  -4   1   -1.80    1.60
   0  -4   1    2.40    2.30
   0  -4   1   -0.10    1.70
   0  -4   1    2.10    1.80
   0  -4   1    0.40    2.00
   0  -4   1    1.60    2.10
  -1   4  -1   63.29    5.10
  -1   4  -1   63.09    5.40
  -1   4  -1   57.59    5.60
  -1   4  -1   57.69    4.70
  -1   4  -1   68.29    6.80
  -1   4  -1   68.09    5.50
  -1   4  -1   65.59    6.10
  -1   4  -1   57.89    6.30
  -1   4  -1   72.39    6.20
  -1   4  -1   64.59    5.70
  -1   4  -1   68.39    6.30
  -1   4  -1   60.09    4.70
   1  -4   1   59.49    5.20
   1  -4   1   64.39    5.80
   1  -4   1   68.99    5.90
   1  -4   1   67.69    5.60
   1  -4   1   58.09    5.50
   1  -4   1   71.49    5.60
   1  -4   1   60.59    4.60
   1  -4   1   60.79    4.70
   1  -4   1   65.19    5.40
   1  -4   1   59.99    5.90
  -2   4  -1  109.79    6.40
  -2   4  -1   94.59    6.60
  -2   4  -1   93.69    8.60
  -2   4  -1  109.89    7.50
  -2   4  -1  110.59    7.90
  -2   4  -1  110.39    7.70
  -2   4  -1   92.39    7.10
  -2   4  -1  103.59    7.30
  -2   4  -1  105.99    7.10
  -2   4  -1   98.69    8.00
  -2   4  -1   97.19    7.10
   2  -4   1  103.79    6.90
   2  -4   1   91.49    6.40
   2  -4   1  102.59    6.00
   2  -4   1   91.49    8.10
   2  -4   1  105.49    7.20
   2  -4   1   86.59    6.80
   2  -4   1   99.19    6.40
   2  -4   1   98.19    6.50
   2  -4   1  108.49    7.20
   2  -4   1   98.39    4.30
   2  -4   1  103.59    7.90
  -3   4  -1  176.28   10.20
  -3   4  -1  196.58    9.80
  -3   4  -1  187.38   10.40
  -3   4  -1  166.28   10.00
  -3   4  -1  183.58   10.30
  -3   4  -1  170.88    9.00
  -3   4  -1  179.38    8.30
  -3   4  -1  182.18   10.00
  -3   4  -1  176.28   11.20
  -3   4  -1  184.38   12.30
   3  -4   1  196.68   12.30
   3  -4   1  180.88   10.50
   3  -4   1  172.58    8.60
   3  -4   1  173.88   12.50
   3  -4   1  183.98    9.40
   3  -4   1  179.78    9.80
   3  -4   1  189.28    8.20
   3  -4   1  184.68   11.30
   3  -4   1  177.08   11.00
  -4   4  -1  276.17   13.80
  -4   4  -1  313.67   14.10
  -4   4  -1  289.97   12.90
  -4   4  -1  292.87   14.40
  -4   4  -1  313.67   14.50
  -4   4  -1  291.67   13.60
  -4   4  -1  305.17   16.20
   4  -4   1  296.47   16.70
   4  -4   1  296.37   15.70
   4  -4   1  277.67   16.90
   4  -4   1  273.17   13.20
   4  -4   1  282.67   16.10
   4  -4   1  282.57   12.80
  -5   4  -1    9.50    2.50
  -5   4  -1   10.90    3.60
  -5   4  -1    9.50    3.10
  -5   4  -1   18.10    4.10
  -5   4  -1   18.30    5.10
   5  -4   1   14.00    5.60
   5  -4   1   15.20    5.00
   5  -4   1   12.80    5.50
   5  -4   1   16.70    5.90
   5  -4   1   18.40    3.40
  -6   4  -1   19.80    3.90
  -6   4  -1   15.70    4.10
  -6   4  -1   19.10    4.70
  -6   4  -1   24.50    6.10
   6  -4   1   23.60    6.80
   6  -4   1   19.80    7.20
   6  -4   1    8.90    5.70
   6  -4   1   21.40    7.00
  -7   4  -1   62.99    7.30
  -7   4  -1   67.49    9.80
  -7   4  -1   78.59    5.90
  -7   4  -1   58.79    7.60
   7  -4   1  106.59   14.90
   7  -4   1   70.79   11.90
   7  -4   1   56.19   10.80
   7  -4   1   88.89   12.30
  -8   4  -1    4.20    3.40
  -8   4  -1   13.40    4.50
  -8   4  -1   10.20    4.80
   8  -4   1   12.50    7.10
   8  -4   1   21.30    9.00
   8  -4   1   17.50    7.40
   8  -4   1    7.70    7.30
   8   3  -1   10.50    6.50
   8   3  -1   37.30   11.10
   8   3  -1   22.80    8.70
   8   3  -1   10.80    7.00
   8   3  -1   18.50    6.10
  -8  -3   1   13.70    4.10
   7   3  -1   79.89   12.80
   7   3  -1   51.69   10.80
   7   3  -1   79.79   11.20
   7   3  -1   74.79    9.80
   7   3  -1   88.79   14.80
  -7  -3   1   65.69    7.10
   6   3  -1   29.50    7.20
   6   3  -1   23.60    7.50
   6   3  -1   25.80    7.90
   6   3  -1   18.80    6.10
   6   3  -1   20.90    5.70
  -6  -3   1   22.50    4.20
   5   3  -1    2.70    3.30
   5   3  -1    2.40    4.30
   5   3  -1    0.40    3.40
   5   3  -1    0.70    4.10
   5   3  -1    0.70    3.40
  -5  -3   1    0.60    2.20
  -5  -3   1    1.20    2.60
  -5  -3   1    0.80    1.90
   4   3  -1  473.85   22.10
   4   3  -1  460.55   22.30
   4   3  -1  482.15   24.70
   4   3  -1  474.15   22.00
   4   3  -1  474.25   22.70
  -4  -3   1  439.76   20.20
  -4  -3   1  476.75   19.60
  -4  -3   1  438.66   21.00
  -4  -3   1  456.65   19.40
  -4  -3   1  476.15   19.50
  -4  -3   1  492.75   18.70
  -4  -3   1  458.75   19.20
   3   3  -1  726.33   25.90
   3   3  -1  712.43   25.20
   3   3  -1  756.72   29.40
   3   3  -1  748.83   29.20
   3   3  -1  742.33   29.90
   3   3  -1  699.83   31.40
   3   3  -1  718.33   27.10
  -3  -3   1  736.53   26.10
  -3  -3   1  771.42   26.60
  -3  -3   1  724.13   29.90
  -3  -3   1  750.32   29.60
  -3  -3   1  717.43   27.40
  -3  -3   1  699.73   29.00
  -3  -3   1  722.43   27.40
  -3  -3   1  742.73   27.60
  -3  -3   1  757.12   28.50
  -3  -3   1  752.82   24.60
  -3  -3   1  701.23   29.90
   2   3  -1  398.16   18.30
   2   3  -1  399.26   15.80
   2   3  -1  379.36   17.20
   2   3  -1  399.66   16.40
   2   3  -1  394.16   14.40
   2   3  -1  382.46   18.70
   2   3  -1  383.36   14.80
   2   3  -1  391.36   17.90
   2   3  -1  392.46   14.30
  -2  -3   1  392.96   16.50
  -2  -3   1  390.76   16.40
  -2  -3   1  408.96   18.00
  -2  -3   1  401.96   15.50
  -2  -3   1  390.56   17.40
  -2  -3   1  385.76   14.20
  -2  -3   1  396.66   17.00
  -2  -3   1  390.96   17.70
  -2  -3   1  380.16   16.20
   1   3  -1   12.00    2.20
   1   3  -1    9.90    3.10
   1   3  -1   10.10    2.60
   1   3  -1   11.50    2.40
   1   3  -1   11.80    3.30
   1   3  -1    9.00    2.70
   1   3  -1   13.90    3.70
   1   3  -1   12.50    2.70
  -1  -3   1   12.70    2.80
  -1  -3   1    8.00    2.10
  -1  -3   1    7.30    2.60
  -1  -3   1    8.90    2.70
  -1  -3   1    7.30    2.60
  -1  -3   1   10.20    2.60
  -1  -3   1    8.00    2.30
  -1  -3   1   10.50    2.00
  -1  -3   1    8.70    2.70
  -1  -3   1   13.90    2.40
   0   3  -1   48.10    5.30
   0   3  -1   35.40    3.00
   0   3  -1   36.00    3.50
   0   3  -1   41.40    5.00
   0   3  -1   34.10    4.10
   0   3  -1   33.40    3.10
   0   3  -1   39.20    4.70
   0   3  -1   33.80    4.50
   0   3  -1   24.40    4.00
   0   3  -1   45.00    4.80
   0   3  -1   40.60    3.70
   0   3  -1   36.70    3.30
   0  -3   1   28.00    3.90
   0  -3   1   30.10    4.20
   0  -3   1   32.60    3.20
   0  -3   1   43.50    4.90
   0  -3   1   34.20    4.00
   0  -3   1   34.00    3.30
   0  -3   1   36.70    3.60
   0  -3   1   37.80    4.40
   0  -3   1   36.40    3.60
  -1   3  -1   83.99    6.60
  -1   3  -1   77.49    5.50
  -1   3  -1   72.29    5.50
  -1   3  -1   73.09    5.50
  -1   3  -1   79.89    5.30
  -1   3  -1   79.29    5.50
  -1   3  -1   86.29    5.80
  -1   3  -1   79.89    4.70
  -1   3  -1   68.09    4.80
  -1   3  -1   75.69    5.70
  -1   3  -1   72.89    5.70
   1  -3   1   69.79    5.00
   1  -3   1   77.89    5.90
   1  -3   1   70.69    4.30
   1  -3   1   65.89    5.30
   1  -3   1   73.79    5.20
   1  -3   1   66.49    5.30
   1  -3   1   68.09    4.40
   1  -3   1   71.79    5.00
   1  -3   1   74.49    5.40
   1  -3   1   68.79    5.30
  -2   3  -1  413.46   17.50
  -2   3  -1  407.56   16.80
  -2   3  -1  437.76   16.90
  -2   3  -1  397.36   16.30
  -2   3  -1  427.06   16.90
  -2   3  -1  412.46   16.70
  -2   3  -1  416.36   16.60
  -2   3  -1  419.86   16.40
  -2   3  -1  408.56   15.70
  -2   3  -1  414.86   18.30
   2  -3   1  416.36   16.00
   2  -3   1  438.06   18.80
   2  -3   1  411.56   16.00
   2  -3   1  416.26   16.70
   2  -3   1  419.66   18.00
   2  -3   1  410.96   16.90
   2  -3   1  431.16   16.80
   2  -3   1  398.36   16.40
   2  -3   1  428.36   16.40
   2  -3   1  426.36   15.30
   2  -3   1  409.56   15.90
  -3   3  -1   15.30    3.80
  -3   3  -1   14.40    2.40
  -3   3  -1   16.50    4.30
  -3   3  -1   19.90    3.40
  -3   3  -1   17.20    2.60
  -3   3  -1   15.20    3.10
  -3   3  -1   17.70    3.00
  -3   3  -1   20.30    4.00
  -3   3  -1   16.40    3.10
  -3   3  -1   11.00    2.10
  -3   3  -1    9.20    4.00
  -3   3  -1   14.60    4.50
  -3   3  -1   17.10    3.30
   3  -3   1   19.20    2.00
   3  -3   1   11.50    2.80
   3  -3   1   17.00    4.20
   3  -3   1   17.80    3.90
   3  -3   1   14.10    2.60
   3  -3   1   15.50    3.00
   3  -3   1   17.40    4.10
   3  -3   1   16.60    5.00
   3  -3   1   13.80    3.40
   3  -3   1   11.40    2.80
   3  -3   1   14.70    1.90
  -4   3  -1   29.60    4.40
  -4   3  -1   32.30    5.50
  -4   3  -1   32.20    4.30
  -4   3  -1   36.90    5.10
  -4   3  -1   24.90    5.20
  -4   3  -1   11.90    6.30
  -4   3  -1   38.30    3.80
  -4   3  -1   29.50    3.80
  -4   3  -1   40.60    4.30
   4  -3   1   27.90    5.60
   4  -3   1   35.60    6.40
   4  -3   1   37.00    6.20
   4  -3   1   36.70    4.90
   4  -3   1   33.40    3.70
   4  -3   1   35.10    6.40
  -5   3  -1  887.01   32.40
  -5   3  -1  947.81   33.60
  -5   3  -1  913.21   32.70
  -5   3  -1  844.12   31.30
  -5   3  -1  916.51   31.50
  -5   3  -1  820.02   35.20
  -5   3  -1  930.41   36.00
   5  -3   1  896.01   37.00
   5  -3   1  951.20   38.40
   5  -3   1  883.71   36.40
   5  -3   1  905.01   38.50
  -6   3  -1    1.30    2.00
  -6   3  -1    3.70    2.00
  -6   3  -1    3.00    2.50
  -6   3  -1    1.30    2.60
  -6   3  -1   -0.10    3.00
  -6   3  -1    7.50    4.10
  -6   3  -1    5.50    3.10
   6  -3   1   10.50    5.60
   6  -3   1   -2.60    3.80
   6  -3   1    1.80    3.90
   6  -3   1    3.90    4.40
  -7   3  -1  132.99    8.60
  -7   3  -1  126.79   11.20
  -7   3  -1   91.39    8.30
   7  -3   1  141.29   14.10
   7  -3   1  103.69   13.60
   7  -3   1  140.69   17.00
   7  -3   1  136.39   15.00
  -8   3  -1    2.90    3.20
  -8   3  -1   -2.10    2.90
  -8   3  -1    1.20    2.70
   8  -3   1   -0.60    5.50
   8  -3   1    2.30    5.50
   8  -3   1   -2.40    4.50
   8   2  -1   21.70    9.40
   8   2  -1   11.90    7.60
   8   2  -1   14.30    7.40
   8   2  -1    5.00    3.80
   8   2  -1   16.30    6.10
  -8  -2   1   10.80    4.20
  -8  -2   1   13.50    4.00
   7   2  -1   10.40    5.10
   7   2  -1    9.00    3.80
   7   2  -1    9.60    6.10
   7   2  -1    3.00    5.70
   7   2  -1   12.40    7.00
  -7  -2   1   12.80    2.80
  -7  -2   1    8.90    3.00
   6   2  -1   11.50    5.30
   6   2  -1    6.80    5.00
   6   2  -1    8.90    5.60
   6   2  -1    0.50    5.20
   6   2  -1    4.60    3.40
  -6  -2   1    3.80    3.20
  -6  -2   1    5.60    2.30
  -6  -2   1    4.30    1.90
  -6  -2   1    4.90    2.80
   5   2  -1    4.30    4.70
   5   2  -1    3.90    4.50
   5   2  -1   13.20    4.00
   5   2  -1   17.90    5.20
   5   2  -1    6.20    4.20
  -5  -2   1   11.80    4.20
  -5  -2   1   12.80    2.70
  -5  -2   1    8.10    2.60
  -5  -2   1   12.60    2.20
  -5  -2   1    6.70    3.30
  -5  -2   1    5.00    2.90
   4   2  -1   12.90    3.60
   4   2  -1   14.10    5.00
   4   2  -1   13.80    4.50
   4   2  -1   22.70    4.90
   4   2  -1   16.50    5.20
  -4  -2   1   12.00    3.60
  -4  -2   1   14.80    3.40
  -4  -2   1   17.70    1.80
  -4  -2   1   17.70    3.00
  -4  -2   1   14.60    3.60
  -4  -2   1   21.80    2.90
  -4  -2   1   16.80    4.50
  -4  -2   1   18.80    2.10
  -4  -2   1   12.10    3.30
   3   2  -1   58.49    2.90
   3   2  -1   66.19    7.90
   3   2  -1   67.29    6.70
   3   2  -1   65.69    5.90
   3   2  -1   61.09    6.00
   3   2  -1   65.99    2.90
   3   2  -1   68.39    6.90
  -3  -2   1   63.49    4.80
  -3  -2   1   60.89    5.60
  -3  -2   1   68.29    7.20
  -3  -2   1   59.99    7.10
  -3  -2   1   63.99    5.90
  -3  -2   1   63.09    5.30
  -3  -2   1   64.69    4.60
  -3  -2   1   59.59    5.30
  -3  -2   1   62.29    5.60
  -3  -2   1   62.39    7.60
  -3  -2   1   64.89    4.20
  -3  -2   1   65.39    4.70
   2   2  -1 1096.79   38.00
   2   2  -1 1069.29   35.20
   2   2  -1 1042.50   36.40
   2   2  -1 1062.89   38.00
   2   2  -1 1061.49   36.60
   2   2  -1 1082.49   35.80
   2   2  -1 1106.39   35.10
   2   2  -1 1012.10   39.30
   2   2  -1 1046.70   38.30
  -2  -2   1 1125.79   36.00
  -2  -2   1 1049.49   37.80
  -2  -2   1 1102.99   34.90
  -2  -2   1 1090.29   36.80
  -2  -2   1 1109.39   35.90
  -2  -2   1 1077.69   38.60
  -2  -2   1 1050.59   38.00
  -2  -2   1 1107.79   36.70
  -2  -2   1 1077.59   38.80
  -2  -2   1 1077.89   36.50
   1   2  -1 7187.48  248.58
   1   2  -1 7287.77  249.18
  -1  -2   1 7376.26  250.07
  -1  -2   1 7473.65  253.07
   0   2  -1   -0.30    1.60
   0   2  -1   -0.10    1.00
   0   2  -1    0.70    1.60
   0   2  -1   -0.30    1.40
   0   2  -1   -0.20    1.30
   0   2  -1   -1.10    1.80
   0   2  -1   -1.00    1.50
   0   2  -1   -0.80    1.80
   0   2  -1    0.90    1.40
   0   2  -1    0.20    1.80
   0   2  -1   -1.00    1.50
   0   2  -1    1.00    1.10
   0  -2   1    0.70    1.30
   0  -2   1    1.40    1.60
   0  -2   1    1.90    1.30
   0  -2   1    0.10    1.20
   0  -2   1    0.60    1.60
   0  -2   1   -1.00    1.60
   0  -2   1    0.10    1.70
   0  -2   1   -1.30    1.50
  -1   2  -1 2150.08   67.79
  -1   2  -1 2085.49   68.59
  -1   2  -1 2124.89   68.59
  -1   2  -1 2138.09   68.49
  -1   2  -1 2084.99   68.29
  -1   2  -1 2041.80   68.09
  -1   2  -1 2066.69   68.69
  -1   2  -1 2131.09   68.49
  -1   2  -1 2093.29   68.49
  -1   2  -1 2121.39   69.79
  -1   2  -1 2088.19   69.19
   1  -2   1 2047.70   68.89
   1  -2   1 2168.68   68.59
   1  -2   1 2216.88   68.39
   1  -2   1 2088.49   69.19
   1  -2   1 2152.88   67.69
   1  -2   1 2134.79   68.59
   1  -2   1 2031.50   68.39
   1  -2   1 2152.68   66.89
   1  -2   1 2170.98   68.29
  -2   2  -1  119.79    6.40
  -2   2  -1  130.19    8.10
  -2   2  -1  128.39    5.50
  -2   2  -1  122.69    5.70
  -2   2  -1  124.89    7.20
  -2   2  -1  123.79    6.40
  -2   2  -1  125.49    6.50
  -2   2  -1  135.39    5.80
  -2   2  -1  134.99    7.30
  -2   2  -1  122.29    6.00
  -2   2  -1  126.29    6.40
  -2   2  -1  128.89    8.40
  -2   2  -1  125.39    6.20
   2  -2   1  132.79    7.30
   2  -2   1  117.39    6.40
   2  -2   1  128.09    7.00
   2  -2   1  133.59    8.50
   2  -2   1  133.59    7.90
   2  -2   1  123.59    6.30
   2  -2   1  124.79    6.30
   2  -2   1  123.59    5.70
   2  -2   1  129.29    5.60
   2  -2   1  126.59    5.30
   2  -2   1  126.39    5.70
  -3   2  -1   91.19    6.20
  -3   2  -1   90.99    5.90
  -3   2  -1   86.29    7.30
  -3   2  -1   97.39    6.70
  -3   2  -1   91.29    4.90
  -3   2  -1  100.29    6.80
  -3   2  -1   99.29    8.30
  -3   2  -1   94.39    5.80
  -3   2  -1   87.79    5.20
  -3   2  -1   89.69    8.00
  -3   2  -1   98.89    7.10
  -3   2  -1   90.19    5.40
  -3   2  -1   90.29    4.70
   3  -2   1   95.29    7.50
   3  -2   1   93.19    7.70
   3  -2   1   85.99    5.70
   3  -2   1  111.59    7.70
   3  -2   1   76.99    4.60
   3  -2   1   93.59    6.90
  -4   2  -1  127.09    9.50
  -4   2  -1  138.19    7.10
  -4   2  -1  140.69    8.60
  -4   2  -1  135.39    8.90
  -4   2  -1  137.49    7.80
  -4   2  -1  132.19    6.40
  -4   2  -1  142.29    9.80
  -4   2  -1  143.89    5.70
  -4   2  -1  134.99    6.40
  -4   2  -1  126.49   11.00
  -4   2  -1  129.99    7.60
  -4   2  -1  132.99    5.90
  -4   2  -1  135.09    9.00
   4  -2   1  124.79    9.40
   4  -2   1  128.19    9.70
   4  -2   1  148.99   11.00
   4  -2   1  139.19    8.10
   4  -2   1  132.39    7.70
   4  -2   1  136.59   10.30
  -5   2  -1   49.00    3.90
  -5   2  -1   45.90    3.80
  -5   2  -1   49.60    4.40
  -5   2  -1   60.19    7.00
  -5   2  -1   54.59    6.30
  -5   2  -1   42.00    7.00
  -5   2  -1   55.49    3.80
  -5   2  -1   48.50    6.40
  -5   2  -1   51.69    5.30
  -5   2  -1   50.49    3.70
   5  -2   1   51.89    8.00
   5  -2   1   66.49    7.20
   5  -2   1   59.39    9.10
   5  -2   1   52.29    7.80
   5  -2   1   74.79    9.70
  -6   2  -1   41.50    4.00
  -6   2  -1   44.50    4.80
  -6   2  -1   30.50    5.50
  -6   2  -1   44.90    4.20
  -6   2  -1   34.90    5.80
  -6   2  -1   44.00    3.40
  -6   2  -1   54.89    5.70
  -6   2  -1   52.29    7.30
  -6   2  -1   46.80    4.00
   6  -2   1   39.80    8.70
   6  -2   1   40.80    7.70
   6  -2   1   49.60    7.00
   6  -2   1   36.40    7.50
   6  -2   1   67.69   10.30
  -7   2  -1   46.90    5.00
  -7   2  -1   55.09    5.30
  -7   2  -1   46.00    5.00
  -7   2  -1   67.89    8.90
  -7   2  -1   71.79    6.20
  -7   2  -1   36.70    6.20
  -7   2  -1   49.90    4.70
   7  -2   1   64.39   10.40
   7  -2   1   55.09    9.30
   7  -2   1   56.49    8.20
   7  -2   1   65.09   11.70
  -8   2  -1  112.89    7.70
  -8   2  -1   72.69    7.10
   8  -2   1  102.99   15.60
   8  -2   1   98.99   13.30
   8  -2   1  130.99   15.50
   8   1  -1   -1.00    5.40
   8   1  -1    2.00    6.00
   8   1  -1    4.30    5.90
  -8  -1   1    7.60    3.30
  -8  -1   1    3.60    3.20
  -8  -1   1    2.60    3.10
  -8  -1   1    8.30    3.10
   7   1  -1    5.00    4.90
   7   1  -1   -1.30    2.30
   7   1  -1    0.80    5.30
   7   1  -1    0.10    3.90
   7   1  -1    3.30    5.60
   7   1  -1   -0.40    3.40
  -7  -1   1   -1.50    2.20
  -7  -1   1    0.00    2.90
  -7  -1   1    0.80    2.00
  -7  -1   1   -0.60    2.10
  -7  -1   1    0.80    2.70
   6   1  -1   -0.30    4.20
   6   1  -1   -2.20    4.80
   6   1  -1    3.20    2.40
   6   1  -1   -0.50    3.90
   6   1  -1    4.40    4.30
   6   1  -1    0.00    3.30
  -6  -1   1    1.80    2.90
  -6  -1   1    0.60    2.40
  -6  -1   1   -1.80    1.60
  -6  -1   1    1.80    1.60
  -6  -1   1    1.00    2.00
  -6  -1   1   -0.50    1.80
  -6  -1   1    0.70    1.40
   5   1  -1   16.10    5.40
   5   1  -1    9.90    3.00
   5   1  -1    5.70    3.80
   5   1  -1    2.80    4.70
   5   1  -1    8.70    4.70
   5   1  -1   16.70    4.90
  -5  -1   1    6.70    2.40
  -5  -1   1    9.40    3.30
  -5  -1   1    4.90    2.50
  -5  -1   1    3.20    1.70
  -5  -1   1   10.40    2.20
  -5  -1   1    9.40    4.10
  -5  -1   1    7.00    2.80
  -5  -1   1    8.20    1.90
   4   1  -1  175.88   10.80
   4   1  -1  175.78   10.80
   4   1  -1  173.28    9.30
   4   1  -1  154.28   11.70
   4   1  -1  144.59   11.30
   4   1  -1  182.58   12.20
  -4  -1   1  172.88    7.10
  -4  -1   1  174.98   10.90
  -4  -1   1  161.88    8.90
  -4  -1   1  173.08   10.50
  -4  -1   1  155.08   10.30
  -4  -1   1  165.58   11.00
  -4  -1   1  177.58    7.50
  -4  -1   1  172.18   11.00
  -4  -1   1  165.58   11.80
  -4  -1   1  176.88    7.80
  -4  -1   1  170.18   11.30
  -4  -1   1  165.58    9.50
  -4  -1   1  180.48    7.10
  -4  -1   1  153.58    9.30
   3   1  -1  493.95   20.30
   3   1  -1  501.35   22.00
   3   1  -1  503.95   20.60
   3   1  -1  494.85   20.20
   3   1  -1  499.05   21.60
   3   1  -1  487.55   21.40
   3   1  -1  476.85   19.20
  -3  -1   1  534.15   20.40
  -3  -1   1  465.45   20.90
  -3  -1   1  514.65   20.30
  -3  -1   1  517.95   17.00
  -3  -1   1  502.05   20.50
  -3  -1   1  493.05   21.70
  -3  -1   1  479.35   17.30
  -3  -1   1  524.35   20.20
  -3  -1   1  523.45   21.00
  -3  -1   1  505.65   19.20
  -3  -1   1  478.85   19.40
  -3  -1   1  485.05   19.50
  -3  -1   1  496.75   17.30
   2   1  -1  103.09    6.00
   2   1  -1  106.99    7.10
   2   1  -1  102.59    7.20
   2   1  -1  100.29    6.20
   2   1  -1   91.99    5.80
   2   1  -1  104.59    6.80
   2   1  -1   97.79    6.30
  -2  -1   1   93.29    6.70
  -2  -1   1  102.79    4.50
  -2  -1   1   97.29    4.10
  -2  -1   1  103.09    6.30
  -2  -1   1  105.59    4.30
  -2  -1   1   91.39    6.00
  -2  -1   1   97.79    4.30
  -2  -1   1   99.49    5.90
  -2  -1   1   93.39    5.90
  -2  -1   1  104.99    5.90
  -2  -1   1   98.99    6.80
  -2  -1   1  100.59    5.90
   1   1  -1   84.39    3.80
   1   1  -1   86.09    4.90
   1   1  -1   87.99    5.00
   1   1  -1   85.79    3.80
   1   1  -1   89.89    3.60
   1   1  -1   81.19    4.90
   1   1  -1   77.19    5.40
   1   1  -1   82.99    4.00
   1   1  -1   79.79    4.20
  -1  -1   1   84.59    5.50
  -1  -1   1   91.19    5.20
  -1  -1   1   87.19    4.00
  -1  -1   1   87.49    3.80
  -1  -1   1   85.09    5.00
  -1  -1   1   87.59    3.70
  -1  -1   1   94.09    5.10
  -1  -1   1   85.29    4.20
  -1  -1   1   87.39    4.00
  -1  -1   1   83.19    4.70
  -1  -1   1   82.39    4.20
   0   1  -1   23.60    1.80
   0   1  -1   21.80    2.20
   0   1  -1   19.50    1.60
   0   1  -1   25.00    2.20
   0   1  -1   21.20    1.70
   0   1  -1   18.90    2.20
   0   1  -1   19.40    2.20
   0  -1   1   20.00    1.80
   0  -1   1   24.10    1.90
   0  -1   1   22.30    1.80
   0  -1   1   20.30    2.20
   0  -1   1   23.70    2.40
   0  -1   1   21.40    2.00
   0  -1   1   26.60    2.50
   0  -1   1   24.20    2.30
  -1   1  -1  118.69    4.80
  -1   1  -1  119.99    5.10
  -1   1  -1  111.99    5.70
  -1   1  -1  117.19    5.10
  -1   1  -1  119.99    6.30
  -1   1  -1  117.89    4.70
  -1   1  -1  109.49    5.40
  -1   1  -1  117.49    5.10
  -1   1  -1  115.49    5.20
  -1   1  -1  115.69    5.00
  -1   1  -1  123.99    5.30
  -1   1  -1  108.99    4.70
   1  -1   1  117.39    5.20
   1  -1   1  121.39    5.40
   1  -1   1  118.39    4.60
   1  -1   1  119.99    5.90
   1  -1   1  123.09    5.60
   1  -1   1  118.69    5.10
   1  -1   1  116.39    4.60
   1  -1   1  112.99    5.00
   1  -1   1  114.49    4.80
   1  -1   1  107.79    5.30
   1  -1   1  110.09    4.90
  -2   1  -1   88.49    5.00
  -2   1  -1   82.99    4.10
  -2   1  -1   86.79    5.20
  -2   1  -1   86.59    6.70
  -2   1  -1   87.59    3.60
  -2   1  -1   75.29    6.00
  -2   1  -1   88.79    4.50
  -2   1  -1   87.29    4.60
  -2   1  -1   82.69    5.10
  -2   1  -1   90.99    5.90
  -2   1  -1   82.29    3.80
  -2   1  -1   87.49    5.40
  -2   1  -1   83.09    3.80
   2  -1   1   76.19    3.10
   2  -1   1   77.89    5.40
   2  -1   1   89.69    6.20
   2  -1   1   86.39    4.80
   2  -1   1   85.09    5.10
   2  -1   1   83.49    5.70
   2  -1   1   89.39    3.60
   2  -1   1   79.89    3.20
   2  -1   1   80.79    5.90
   2  -1   1   88.49    4.50
  -3   1  -1   62.79    4.90
  -3   1  -1   59.59    7.00
  -3   1  -1   58.29    5.20
  -3   1  -1   64.99    3.30
  -3   1  -1   73.99    4.30
  -3   1  -1   53.29    3.50
  -3   1  -1   70.69    6.80
  -3   1  -1   73.29    5.80
  -3   1  -1   65.59    5.00
  -3   1  -1   69.89    5.70
  -3   1  -1   61.99    3.50
  -3   1  -1   74.89    6.20
  -3   1  -1   71.09    5.20
  -3   1  -1   78.19    4.40
   3  -1   1   61.29    5.30
   3  -1   1   63.19    5.80
   3  -1   1   66.99    4.20
   3  -1   1   69.49    6.60
   3  -1   1   60.49    6.30
   3  -1   1   64.59    5.20
   3  -1   1   70.09    5.90
  -4   1  -1   50.29    4.90
  -4   1  -1   43.40    4.20
  -4   1  -1   40.90    6.90
  -4   1  -1   41.90    5.60
  -4   1  -1   50.79    3.60
  -4   1  -1   47.00    6.70
  -4   1  -1   49.90    5.40
  -4   1  -1   44.10    3.80
  -4   1  -1   39.10    5.10
  -4   1  -1   47.20    6.10
  -4   1  -1   48.70    7.40
  -4   1  -1   40.30    3.10
  -4   1  -1   46.00    6.10
  -4   1  -1   45.30    3.00
   4  -1   1   43.90    6.20
   4  -1   1   61.69    7.30
   4  -1   1   44.50    7.10
   4  -1   1   35.90    3.70
   4  -1   1   46.10    5.50
   4  -1   1   45.90    5.90
   4  -1   1   59.69    7.40
  -5   1  -1   43.10    6.00
  -5   1  -1   36.60    5.30
  -5   1  -1   41.30    3.60
  -5   1  -1   47.20    3.80
  -5   1  -1   28.00    5.40
  -5   1  -1   42.00    5.10
  -5   1  -1   36.30    7.50
  -5   1  -1   39.70    3.10
  -5   1  -1   40.60    5.20
  -5   1  -1   49.00    4.30
   5  -1   1   44.90    8.10
   5  -1   1   40.80    7.00
   5  -1   1   47.60    7.00
   5  -1   1   42.50    7.10
   5  -1   1   42.30    7.70
  -6   1  -1  126.19    7.00
  -6   1  -1  139.69    7.50
  -6   1  -1  116.69    8.30
  -6   1  -1  123.59   10.70
  -6   1  -1  130.99    8.60
  -6   1  -1  134.19    6.40
  -6   1  -1  144.99    7.40
  -6   1  -1  134.49    9.50
   6  -1   1  147.49   12.20
   6  -1   1  142.29   11.40
   6  -1   1  146.79   12.10
   6  -1   1  140.09   13.30
  -7   1  -1  180.08    9.70
  -7   1  -1  173.88   10.80
  -7   1  -1  204.38   11.10
  -7   1  -1  222.28   12.90
  -7   1  -1  194.88   12.00
  -7   1  -1  204.78   10.10
  -7   1  -1  206.78    9.80
   7  -1   1  203.88   15.60
   7  -1   1  203.88   15.40
   7  -1   1  209.38   15.10
   7  -1   1  223.68   17.90
  -8   1  -1   13.20    4.40
  -8   1  -1   20.40    3.40
  -8   1  -1   25.60    5.00
  -8   1  -1   24.30    4.40
   8  -1   1   23.80    7.20
   8  -1   1   29.80   10.00
   8  -1   1   36.80    8.70
   8   0  -1    3.40    6.10
   8   0  -1    0.10    4.50
   8   0  -1    3.40    5.00
  -8   0   1    1.90    2.00
  -8   0   1    2.40    3.30
  -8   0   1    0.20    2.50
  -8   0   1   -2.70    2.30
  -8   0   1   -2.60    2.50
   7   0  -1  -12.10    4.10
   7   0  -1    5.10    5.10
   7   0  -1   -1.70    3.30
   7   0  -1    3.50    5.10
  -7   0   1    0.10    2.80
  -7   0   1   -0.70    2.00
  -7   0   1    0.60    2.10
  -7   0   1   -1.90    2.20
  -7   0   1   -7.90    2.80
  -7   0   1   -0.10    1.90
  -7   0   1    4.70    2.70
  -7   0   1   -0.70    1.80
   6   0  -1   22.80    6.80
   6   0  -1   32.00    6.80
   6   0  -1   16.80    5.30
   6   0  -1   47.70    9.50
   6   0  -1   35.00    6.50
   6   0  -1   23.10    6.90
  -6   0   1   18.40    2.70
  -6   0   1   28.60    2.90
  -6   0   1   22.80    4.40
  -6   0   1   18.40    4.60
  -6   0   1   30.30    4.30
  -6   0   1   17.70    3.00
  -6   0   1   29.50    4.40
  -6   0   1   22.90    4.20
   5   0  -1   18.90    2.80
   5   0  -1   26.40    7.00
   5   0  -1   21.60    5.30
   5   0  -1   22.90    5.30
   5   0  -1   19.20    4.90
   5   0  -1   22.30    6.20
   5   0  -1    8.00    4.50
  -5   0   1   17.00    3.30
  -5   0   1   24.80    2.30
  -5   0   1   32.10    7.00
  -5   0   1   24.90    5.40
  -5   0   1   17.90    4.10
  -5   0   1   21.10    5.00
  -5   0   1   17.00    2.90
  -5   0   1   20.40    3.60
  -5   0   1   16.30    3.50
  -5   0   1   17.10    2.00
   4   0  -1   87.89    8.50
   4   0  -1   82.39    4.90
   4   0  -1   86.59    9.00
   4   0  -1   88.89    7.50
   4   0  -1   79.09    7.20
   4   0  -1   85.49    7.60
   4   0  -1   87.39    8.50
   4   0  -1   95.29    8.40
  -4   0   1   91.09    5.80
  -4   0   1   90.99    5.00
  -4   0   1   77.79    8.00
  -4   0   1   88.09    5.80
  -4   0   1   78.99    7.00
  -4   0   1   89.69    8.70
  -4   0   1   86.79    6.80
  -4   0   1   86.59    5.70
  -4   0   1   89.09    7.30
  -4   0   1   91.09    7.70
  -4   0   1   90.69    5.20
  -4   0   1   83.99    7.40
  -4   0   1   81.99    7.80
   3   0  -1   21.80    4.30
   3   0  -1   24.40    4.00
   3   0  -1   32.90    5.70
   3   0  -1   11.90    3.70
   3   0  -1   17.30    3.70
   3   0  -1   22.20    4.20
   3   0  -1   19.80    4.10
   3   0  -1   17.70    2.40
  -3   0   1   22.30    4.70
  -3   0   1   21.50    3.00
  -3   0   1   20.30    3.70
  -3   0   1   14.60    2.50
  -3   0   1   13.60    3.10
  -3   0   1   20.00    4.20
  -3   0   1   21.90    3.60
  -3   0   1   26.30    4.20
  -3   0   1   17.90    2.30
  -3   0   1   18.10    3.80
  -3   0   1   21.00    2.40
  -3   0   1   26.60    4.60
   2   0  -1    2.00    1.20
   2   0  -1    3.20    2.90
   2   0  -1   -1.40    2.10
   2   0  -1   -2.60    2.10
   2   0  -1   -0.80    2.00
   2   0  -1    2.50    1.90
   2   0  -1    1.60    2.00
   2   0  -1    5.70    2.50
   2   0  -1    0.60    2.40
  -2   0   1    0.70    1.80
  -2   0   1    2.70    2.20
  -2   0   1    0.30    2.00
  -2   0   1    1.30    1.20
  -2   0   1    0.40    1.70
  -2   0   1    1.50    2.60
  -2   0   1    1.10    2.00
  -2   0   1    2.10    2.20
  -2   0   1    1.40    1.80
  -2   0   1    2.30    1.40
  -2   0   1    2.90    1.50
   1   0  -1  105.89    5.50
   1   0  -1  110.59    6.00
   1   0  -1  106.09    5.50
   1   0  -1  108.59    5.30
   1   0  -1  110.59    4.80
   1   0  -1  110.49    4.60
   1   0  -1   99.39    5.30
   1   0  -1  107.19    4.50
   1   0  -1   99.79    4.40
   1   0  -1  112.59    4.90
  -1   0   1  109.79    4.50
  -1   0   1  107.09    4.90
  -1   0   1  107.49    4.40
  -1   0   1  105.49    5.20
  -1   0   1  107.19    5.90
  -1   0   1  104.39    5.40
  -1   0   1   93.29    5.30
  -1   0   1  109.59    4.60
  -1   0   1  110.89    5.40
  -1   0   1  106.99    4.90
  -1   0  -1 2706.13   87.49
  -1   0  -1 2840.82   87.09
  -1   0  -1 2774.92   87.79
  -1   0  -1 2665.23   87.79
  -1   0  -1 2766.52   86.89
   1   0   1 2799.62   88.19
   1   0   1 2784.12   87.09
   1   0   1 2786.52   87.79
   1   0   1 2994.10   88.89
   1   0   1 2714.83   87.79
   1   0   1 2752.52   87.49
  -2   0  -1  440.96   17.30
  -2   0  -1  441.96   17.00
  -2   0  -1  431.16   15.40
  -2   0  -1  435.16   14.90
  -2   0  -1  434.66   16.40
  -2   0  -1  417.06   16.60
  -2   0  -1  424.56   14.20
  -2   0  -1  421.16   17.20
  -2   0  -1  416.86   16.40
  -2   0  -1  433.66   14.50
  -2   0  -1  414.46   15.60
  -2   0  -1  410.56   14.70
  -2   0  -1  426.96   14.60
   2   0   1  432.36   16.60
   2   0   1  416.46   14.90
   2   0   1  420.86   16.30
   2   0   1  433.06   16.50
   2   0   1  428.66   15.10
   2   0   1  429.26   16.80
   2   0   1  424.16   14.30
   2   0   1  433.16   17.50
   2   0   1  432.66   15.50
   2   0   1  431.06   16.90
  -3   0  -1   67.89    3.50
  -3   0  -1   64.79    4.60
  -3   0  -1   75.19    4.50
  -3   0  -1   73.39    6.70
  -3   0  -1   70.89    5.20
  -3   0  -1   69.09    4.00
  -3   0  -1   69.19    3.70
  -3   0  -1   67.49    3.80
  -3   0  -1   70.39    5.90
  -3   0  -1   77.19    6.50
  -3   0  -1   63.09    5.90
  -3   0  -1   63.29    5.70
  -3   0  -1   63.79    5.40
  -3   0  -1   57.69    6.10
   3   0   1   67.59    6.80
   3   0   1   70.29    6.30
   3   0   1   69.19    4.80
   3   0   1   67.99    6.00
   3   0   1   69.79    4.90
   3   0   1   66.79    6.10
   3   0   1   65.19    5.90
   3   0   1   71.59    4.10
  -4   0  -1   45.20    6.80
  -4   0  -1   37.50    5.70
  -4   0  -1   37.70    4.40
  -4   0  -1   41.30    3.30
  -4   0  -1   41.70    3.20
  -4   0  -1   41.80    6.70
  -4   0  -1   42.10    6.40
  -4   0  -1   38.80    3.40
  -4   0  -1   37.90    3.80
  -4   0  -1   42.40    6.30
  -4   0  -1   40.60    5.30
  -4   0  -1   42.80    5.80
  -4   0  -1   38.60    5.60
  -4   0  -1   40.80    3.00
   4   0   1   56.39    7.10
   4   0   1   36.90    5.60
   4   0   1   34.90    5.80
   4   0   1   44.40    6.50
   4   0   1   37.90    4.70
   4   0   1   36.90    3.40
   4   0   1   46.60    6.90
   4   0   1   47.10    5.20
  -5   0  -1   23.50    4.10
  -5   0  -1   24.40    3.20
  -5   0  -1   23.40    4.40
  -5   0  -1   26.30    5.80
  -5   0  -1   23.50    4.60
  -5   0  -1   25.50    2.90
  -5   0  -1   18.40    2.40
  -5   0  -1   22.00    4.80
  -5   0  -1   19.70    3.00
  -5   0  -1   27.30    4.10
  -5   0  -1   29.70    3.50
   5   0   1   20.30    5.20
   5   0   1   27.10    6.60
   5   0   1   30.80    4.80
   5   0   1   26.20    6.10
   5   0   1   26.70    6.40
   5   0   1   27.40    3.10
   5   0   1   22.70    5.60
  -6   0  -1    3.10    1.80
  -6   0  -1    0.30    1.50
  -6   0  -1    3.90    2.60
  -6   0  -1    1.60    2.10
  -6   0  -1    1.20    1.40
  -6   0  -1    1.80    2.10
  -6   0  -1   -1.50    2.50
  -6   0  -1    7.80    2.40
   6   0   1    5.90    4.50
   6   0   1    0.20    4.00
   6   0   1   -1.60    3.20
  -7   0  -1   13.70    4.20
  -7   0  -1   27.20    4.30
  -7   0  -1   26.60    5.10
   7   0   1   28.00    7.90
   7   0   1   27.00    6.90
   7   0   1   18.30    7.20
  -8   0  -1   61.39    7.20
  -8   0  -1   61.59    5.60
  -8   0  -1   70.39    6.60
   8   0   1   66.69   11.00
   8   0   1   84.29   14.10
   8   0   1   74.39   11.90
   8  -1  -1   20.50    6.90
   8  -1  -1   21.90    7.60
   8  -1  -1   17.00    7.30
   8  -1  -1   20.90    7.10
  -8   1   1   22.90    4.70
  -8   1   1   13.90    4.50
  -8   1   1   19.60    3.60
  -8   1   1   26.50    3.80
  -8   1   1   26.40    4.30
   7  -1  -1    2.60    4.50
   7  -1  -1   11.80    6.00
   7  -1  -1    7.30    5.00
   7  -1  -1    5.90    5.20
  -7   1   1    7.40    3.30
  -7   1   1    3.40    3.20
  -7   1   1    8.00    2.70
  -7   1   1    2.40    2.50
  -7   1   1    7.50    2.10
  -7   1   1    7.90    3.80
  -7   1   1    6.60    3.90
  -7   1   1    7.50    2.10
   6  -1  -1   41.80    7.30
   6  -1  -1   49.90    8.10
   6  -1  -1   37.40    8.20
   6  -1  -1   44.00    7.80
  -6   1   1   38.20    3.10
  -6   1   1   41.60    4.50
  -6   1   1   41.60    4.90
  -6   1   1   29.10    5.20
  -6   1   1   33.40    6.20
  -6   1   1   48.00    6.40
  -6   1   1   34.60    5.80
  -6   1   1   35.70    3.00
  -6   1   1   41.40    5.10
   5  -1  -1    1.60    3.70
   5  -1  -1   -1.20    2.80
   5  -1  -1   -0.70    3.00
   5  -1  -1   -0.70    4.60
   5  -1  -1    0.40    3.30
   5  -1  -1    2.50    4.50
   5  -1  -1    2.40    4.00
  -5   1   1   -0.20    2.00
  -5   1   1    1.50    2.00
  -5   1   1    0.90    2.50
  -5   1   1    0.90    2.40
  -5   1   1   -0.80    1.80
  -5   1   1    1.10    2.60
  -5   1   1   -0.70    2.10
  -5   1   1    2.00    2.80
  -5   1   1   -0.30    0.90
   4  -1  -1  325.57   17.60
   4  -1  -1  296.07   15.40
   4  -1  -1  344.37   17.40
   4  -1  -1  332.87   16.10
   4  -1  -1  290.37   15.20
   4  -1  -1  307.47   17.10
   4  -1  -1  338.37   16.00
  -4   1   1  309.07   15.50
  -4   1   1  336.57   15.90
  -4   1   1  336.97   15.20
  -4   1   1  313.27   15.10
  -4   1   1  338.47   13.60
  -4   1   1  326.27   16.90
  -4   1   1  318.77   15.20
  -4   1   1  341.07   16.80
  -4   1   1  311.37   14.60
  -4   1   1  309.97   14.40
  -4   1   1  330.67   13.00
  -4   1   1  320.27   17.70
  -4   1   1  316.47   12.80
   3  -1  -1  170.48    9.10
   3  -1  -1  156.48    9.20
   3  -1  -1  143.49    8.90
   3  -1  -1  158.78   10.00
   3  -1  -1  170.08   10.70
   3  -1  -1  163.08   10.90
   3  -1  -1  159.58    9.20
  -3   1   1  167.98    8.90
  -3   1   1  170.28    7.50
  -3   1   1  166.48   10.10
  -3   1   1  168.98    9.30
  -3   1   1  174.98    8.00
  -3   1   1  168.08    8.80
  -3   1   1  160.48    7.00
  -3   1   1  161.58    8.50
  -3   1   1  155.68    8.40
  -3   1   1  161.38   10.80
  -3   1   1  178.28    9.80
  -3   1   1  146.49    8.60
  -3   1   1  155.48    9.50
   2  -1  -1 4227.28  135.09
   2  -1  -1 4229.48  134.59
   2  -1  -1 4331.67  136.99
   2  -1  -1 4232.18  133.79
   2  -1  -1 4217.08  135.29
   2  -1  -1 4320.67  134.99
   2  -1  -1 4258.07  135.69
   2  -1  -1 4143.89  136.49
   2  -1  -1 4128.49  134.79
  -2   1   1 4305.07  134.59
  -2   1   1 4298.67  132.89
  -2   1   1 4191.68  134.49
  -2   1   1 4419.46  134.19
  -2   1   1 3984.20  135.09
  -2   1   1 4313.67  134.29
  -2   1   1 4232.18  135.49
  -2   1   1 4194.08  137.09
  -2   1   1 4340.47  133.79
  -2   1   1 4067.69  136.09
  -2   1   1 4228.28  135.79
  -2   1   1 4177.78  135.09
   1  -1  -1  305.07   10.50
   1  -1  -1  303.87   11.10
   1  -1  -1  285.97   12.00
   1  -1  -1  305.87   11.00
   1  -1  -1  312.97   10.90
   1  -1  -1  293.37   10.00
   1  -1  -1  287.17   10.90
   1  -1  -1  300.77    9.90
   1  -1  -1  290.27   10.50
   1  -1  -1  302.17   10.90
   1  -1  -1  312.57   12.00
   1  -1  -1  295.97   10.00
  -1   1   1  290.67   11.70
  -1   1   1  289.67   10.70
  -1   1   1  289.97   10.90
  -1   1   1  292.67    9.90
  -1   1   1  290.47   10.20
  -1   1   1  293.27   10.10
  -1   1   1  304.07   10.90
  -1   1   1  293.27   10.90
  -1   1   1  298.47   10.60
  -1   1   1  303.97   10.70
  -1   1   1  288.77   10.30
  -1   1   1  292.47   12.50
  -1   1   1  300.37   11.70
   0  -1  -1  641.54   21.90
   0  -1  -1  670.13   22.10
   0  -1  -1  652.33   22.10
   0  -1  -1  670.03   22.30
   0  -1  -1  651.03   21.50
   0  -1  -1  646.44   21.70
   0  -1  -1  648.84   21.90
   0  -1  -1  674.73   21.60
   0  -1  -1  651.43   21.60
   0   1   1  666.23   22.00
   0   1   1  667.43   22.10
   0   1   1  659.43   22.10
   0   1   1  660.43   21.60
   0   1   1  649.43   21.90
   0   1   1  659.93   21.80
   0   1   1  638.84   22.10
   0   1   1  654.63   21.60
  -1  -1  -1 1465.05   46.50
  -1  -1  -1 1434.26   46.80
  -1  -1  -1 1420.66   46.40
  -1  -1  -1 1490.25   46.90
  -1  -1  -1 1417.66   46.90
  -1  -1  -1 1429.36   45.90
  -1  -1  -1 1442.06   45.80
  -1  -1  -1 1421.66   46.10
  -1  -1  -1 1417.86   46.30
   1   1   1 1374.86   46.40
   1   1   1 1452.85   47.20
   1   1   1 1406.06   45.80
   1   1   1 1445.76   46.30
   1   1   1 1432.06   46.80
   1   1   1 1329.97   46.80
   1   1   1 1367.56   46.30
   1   1   1 1435.96   45.70
   1   1   1 1531.65   46.40
   1   1   1 1371.26   45.50
   1   1   1 1449.46   47.00
  -2  -1  -1  176.08    7.70
  -2  -1  -1  178.08    7.90
  -2  -1  -1  175.98    9.10
  -2  -1  -1  175.88    7.60
  -2  -1  -1  161.38    7.40
  -2  -1  -1  178.48    8.20
  -2  -1  -1  186.78    9.00
  -2  -1  -1  187.08    7.00
  -2  -1  -1  173.28    7.20
  -2  -1  -1  174.58    9.30
  -2  -1  -1  175.58    8.70
  -2  -1  -1  159.08    6.80
  -2  -1  -1  187.98    8.90
   2   1   1  168.48    7.90
   2   1   1  153.88    7.40
   2   1   1  165.48    9.30
   2   1   1  171.78    7.10
   2   1   1  173.68    6.90
   2   1   1  169.38    7.60
   2   1   1  191.78    9.20
   2   1   1  171.58    9.50
   2   1   1  173.78    7.70
   2   1   1  177.08    7.10
   2   1   1  176.48    8.40
   2   1   1  178.48    8.30
  -3  -1  -1  116.49    6.20
  -3  -1  -1  118.39    8.10
  -3  -1  -1  110.59    5.40
  -3  -1  -1  111.49    8.30
  -3  -1  -1  112.29    6.00
  -3  -1  -1  114.79    5.20
  -3  -1  -1  119.49    6.00
  -3  -1  -1  108.89    5.60
  -3  -1  -1  117.69    8.30
  -3  -1  -1  114.49    7.60
  -3  -1  -1   99.89    7.20
  -3  -1  -1  103.19    7.70
  -3  -1  -1  119.19    8.00
   3   1   1  109.19    7.80
   3   1   1  103.49    7.40
   3   1   1  100.69    8.20
   3   1   1  112.19    8.60
   3   1   1  111.29    6.70
   3   1   1   96.39    5.50
   3   1   1  107.19    6.50
  -4  -1  -1   25.60    3.50
  -4  -1  -1   31.80    5.90
  -4  -1  -1   22.50    5.20
  -4  -1  -1   18.00    5.60
  -4  -1  -1   23.40    3.10
  -4  -1  -1   32.80    3.20
  -4  -1  -1   30.90    3.50
  -4  -1  -1   30.40    5.90
  -4  -1  -1   16.80    4.20
  -4  -1  -1   21.20    3.20
  -4  -1  -1   22.40    4.70
  -4  -1  -1   23.10    5.40
   4   1   1   17.50    5.00
   4   1   1   24.70    5.00
   4   1   1   26.20    4.30
   4   1   1   21.80    5.00
   4   1   1   18.00    3.00
   4   1   1   24.50    3.90
   4   1   1   24.50    5.50
  -5  -1  -1   52.39    4.50
  -5  -1  -1   51.99    3.90
  -5  -1  -1   51.39    4.50
  -5  -1  -1   43.70    4.40
  -5  -1  -1   50.19    4.80
  -5  -1  -1   47.20    5.00
   5   1   1   56.89    6.70
   5   1   1   56.49    8.30
   5   1   1   44.70    7.90
   5   1   1   54.69    5.50
   5   1   1   50.59    8.20
   5   1   1   56.59    5.60
   5   1   1   61.09    8.70
  -6  -1  -1   29.00    4.10
  -6  -1  -1   23.70    3.90
  -6  -1  -1   23.20    3.70
  -6  -1  -1   17.70    3.70
  -6  -1  -1   24.50    3.20
  -6  -1  -1   20.20    3.60
   6   1   1   29.50    6.80
   6   1   1   20.90    5.00
   6   1   1   13.20    3.50
   6   1   1   23.50    6.50
   6   1   1   30.20    7.80
   6   1   1   16.20    6.30
  -7  -1  -1    6.10    3.00
  -7  -1  -1    4.70    2.70
  -7  -1  -1    1.20    2.30
  -7  -1  -1    8.10    3.10
   7   1   1    8.00    5.50
   7   1   1    0.50    3.40
   7   1   1    3.20    2.50
   7   1   1    0.40    3.90
   7   1   1    1.40    4.70
  -8  -1  -1    4.10    3.00
  -8  -1  -1    2.40    3.30
   8   1   1    7.40    6.60
   8   1   1   17.70    7.60
   8   1   1    4.00    5.50
   8  -2  -1   12.70    6.60
   8  -2  -1   13.00    6.10
   8  -2  -1   14.30    7.40
  -8   2   1    2.80    3.40
  -8   2   1    3.80    3.10
  -8   2   1    8.80    2.70
   7  -2  -1   26.50    6.80
   7  -2  -1   15.20    7.00
   7  -2  -1   13.00    6.20
  -7   2   1   19.60    4.50
  -7   2   1   20.30    4.10
  -7   2   1   16.10    4.90
  -7   2   1   14.30    2.60
  -7   2   1   18.10    3.00
  -7   2   1   17.90    3.50
  -7   2   1   24.30    3.40
   6  -2  -1   25.00    6.40
   6  -2  -1   22.10    6.20
   6  -2  -1   18.70    6.40
   6  -2  -1   17.50    5.70
  -6   2   1   16.40    3.20
  -6   2   1   13.90    4.70
  -6   2   1   13.60    2.20
  -6   2   1   20.70    2.90
  -6   2   1   10.90    3.30
  -6   2   1   22.40    2.90
  -6   2   1   10.10    3.40
  -6   2   1    9.10    4.00
   5  -2  -1   48.90    7.90
   5  -2  -1   43.80    6.70
   5  -2  -1   42.60    7.10
   5  -2  -1   40.10    8.20
   5  -2  -1   44.60    7.40
  -5   2   1   38.00    3.00
  -5   2   1   50.39    6.60
  -5   2   1   40.90    5.10
  -5   2   1   47.40    4.80
  -5   2   1   33.40    6.10
  -5   2   1   28.60    5.70
  -5   2   1   37.10    6.40
  -5   2   1   44.20    3.60
  -5   2   1   41.80    3.40
   4  -2  -1  189.98   13.00
   4  -2  -1  174.38   10.40
   4  -2  -1  181.88   11.80
   4  -2  -1  165.18   11.00
   4  -2  -1  172.68   11.30
  -4   2   1  167.68   11.40
  -4   2   1  184.98   10.50
  -4   2   1  163.08   10.60
  -4   2   1  152.48    9.90
  -4   2   1  167.78    9.40
  -4   2   1  162.78    6.80
  -4   2   1  170.28    9.30
  -4   2   1  161.08   12.70
  -4   2   1  169.58   10.00
  -4   2   1  161.98    6.80
  -4   2   1  158.08    8.20
  -4   2   1  173.28    7.50
   3  -2  -1    3.60    2.50
   3  -2  -1    6.90    3.60
   3  -2  -1    6.50    2.20
   3  -2  -1    3.30    2.60
   3  -2  -1    7.50    3.00
   3  -2  -1   10.50    3.40
   3  -2  -1    5.80    1.90
  -3   2   1    5.70    2.10
  -3   2   1    4.50    2.70
  -3   2   1    3.00    2.60
  -3   2   1    2.60    3.50
  -3   2   1   12.50    3.70
  -3   2   1    5.30    2.00
  -3   2   1    7.80    1.20
  -3   2   1    6.60    2.40
  -3   2   1    8.10    1.80
  -3   2   1    8.00    1.40
  -3   2   1    2.30    2.30
  -3   2   1    7.00    2.90
  -3   2   1    8.40    2.50
  -3   2   1    9.50    2.20
   2  -2  -1   94.39    6.10
   2  -2  -1   93.09    3.90
   2  -2  -1   88.09    5.90
   2  -2  -1   98.29    7.50
   2  -2  -1   94.09    6.10
   2  -2  -1   92.79    5.60
   2  -2  -1   85.39    6.70
   2  -2  -1   91.99    3.60
   2  -2  -1   84.79    3.80
   2  -2  -1   85.39    5.10
   2  -2  -1   95.59    5.50
  -2   2   1   90.29    4.60
  -2   2   1   90.69    5.70
  -2   2   1   87.99    5.20
  -2   2   1   94.79    5.00
  -2   2   1  101.19    8.00
  -2   2   1   85.99    4.80
  -2   2   1   91.29    6.80
  -2   2   1   86.89    6.60
  -2   2   1   94.89    3.90
  -2   2   1   94.39    5.20
  -2   2   1   97.99    5.30
  -2   2   1   86.99    4.30
  -2   2   1   93.09    5.80
  -2   2   1   85.99    5.40
   1  -2  -1  232.78    9.20
   1  -2  -1  203.88   10.90
   1  -2  -1  243.48    9.20
   1  -2  -1  241.08    9.60
   1  -2  -1  242.88   11.10
   1  -2  -1  244.98   10.00
   1  -2  -1  243.98   10.10
   1  -2  -1  246.98    8.70
   1  -2  -1  244.88   10.10
   1  -2  -1  253.17   10.10
   1  -2  -1  250.47   10.10
  -1   2   1  234.28    9.30
  -1   2   1  232.18   10.00
  -1   2   1  255.57    9.70
  -1   2   1  251.37   10.20
  -1   2   1  246.58    9.20
  -1   2   1  253.57   10.70
  -1   2   1  242.98   10.20
  -1   2   1  227.58   10.00
  -1   2   1  239.18   11.10
  -1   2   1  247.58   10.10
  -1   2   1  240.38   10.30
   0  -2  -1 9793.62  329.47
   0  -2  -1 9999.00  331.87
   0   2   1 9765.52  329.77
   0   2   1 9949.80  332.77
  -1  -2  -1  676.43   23.60
  -1  -2  -1  668.73   23.70
  -1  -2  -1  685.03   23.20
  -1  -2  -1  662.03   22.90
  -1  -2  -1  655.03   24.20
  -1  -2  -1  672.53   23.40
  -1  -2  -1  677.83   23.70
  -1  -2  -1  616.84   23.30
  -1  -2  -1  668.63   23.40
  -1  -2  -1  654.03   23.80
  -1  -2  -1  642.34   21.80
   1   2   1  625.84   22.00
   1   2   1  657.33   23.00
   1   2   1  632.34   22.60
   1   2   1  685.53   21.80
   1   2   1  653.23   24.30
   1   2   1  624.64   23.40
   1   2   1  644.84   23.60
   1   2   1  647.54   24.50
   1   2   1  666.43   23.50
   1   2   1  631.74   23.40
   1   2   1  648.64   22.70
  -2  -2  -1   94.69    7.00
  -2  -2  -1   95.99    5.90
  -2  -2  -1   97.09    6.70
  -2  -2  -1  104.89    4.00
  -2  -2  -1   95.59    5.80
  -2  -2  -1  106.79    6.80
  -2  -2  -1  104.39    5.30
  -2  -2  -1   92.39    6.00
  -2  -2  -1   99.39    5.50
  -2  -2  -1  103.49    6.50
  -2  -2  -1  106.59    7.30
   2   2   1   96.39    4.50
   2   2   1   99.39    7.60
   2   2   1  101.09    4.80
   2   2   1  100.09    7.00
   2   2   1   96.49    5.90
   2   2   1   95.39    3.80
   2   2   1   96.19    5.90
   2   2   1  101.29    6.20
   2   2   1   94.39    6.40
   2   2   1   96.89    5.70
   2   2   1   96.39    6.80
   2   2   1   97.49    5.20
  -3  -2  -1   12.50    2.00
  -3  -2  -1   11.80    2.80
  -3  -2  -1   11.40    3.00
  -3  -2  -1   12.50    2.80
  -3  -2  -1   10.40    2.80
  -3  -2  -1    7.70    3.40
  -3  -2  -1    6.70    2.90
  -3  -2  -1   10.30    2.40
  -3  -2  -1    9.00    3.10
  -3  -2  -1    3.90    3.00
  -3  -2  -1   11.50    2.10
  -3  -2  -1    8.00    2.40
  -3  -2  -1    4.20    3.00
   3   2   1   10.60    1.90
   3   2   1   11.40    3.60
   3   2   1   13.00    2.80
   3   2   1    8.60    2.40
   3   2   1   11.50    1.90
   3   2   1   10.40    3.10
   3   2   1   11.50    2.90
   3   2   1    7.20    3.20
   3   2   1   14.00    4.20
   3   2   1   11.20    3.70
   3   2   1    6.00    1.80
   3   2   1    8.90    3.10
  -4  -2  -1  148.39    8.60
  -4  -2  -1  174.18   11.20
  -4  -2  -1  149.49    8.60
  -4  -2  -1  162.58    9.20
  -4  -2  -1  156.78    8.20
  -4  -2  -1  138.19    7.10
  -4  -2  -1  168.98   10.80
  -4  -2  -1  170.48   11.70
  -4  -2  -1  164.68    8.80
  -4  -2  -1  163.58    7.00
   4   2   1  149.09   10.80
   4   2   1  165.88   11.90
   4   2   1  170.68   12.70
   4   2   1  158.28    9.80
   4   2   1  153.18    7.50
   4   2   1  156.08   10.20
   4   2   1  174.58   11.00
   4   2   1  145.39    8.30
  -5  -2  -1  247.88   12.10
  -5  -2  -1  241.48   15.10
  -5  -2  -1  243.58   10.70
  -5  -2  -1  274.67   12.00
  -5  -2  -1  236.58   12.20
   5   2   1  263.77   14.20
   5   2   1  268.27   14.20
   5   2   1  230.48   15.10
   5   2   1  237.48   16.80
   5   2   1  260.87   15.10
   5   2   1  248.68   11.30
   5   2   1  254.87   16.90
  -6  -2  -1   36.60    4.90
  -6  -2  -1   39.40    4.40
  -6  -2  -1   22.40    4.20
   6   2   1   33.10    8.00
   6   2   1   25.30    6.00
   6   2   1   26.30    5.40
   6   2   1   36.60    7.60
   6   2   1   30.40    7.00
   6   2   1   26.20    7.70
  -7  -2  -1    4.20    2.60
  -7  -2  -1    1.00    2.90
   7   2   1    0.30    4.70
   7   2   1   -0.10    5.20
   7   2   1    3.10    4.20
   7   2   1    1.00    3.00
   7   2   1    6.90    6.10
  -8  -2  -1    8.90    3.40
  -8  -2  -1   11.40    3.80
   8   2   1    0.00    2.90
   8   2   1   13.10    7.70
   8   2   1    9.00    4.90
   8   2   1    9.60    6.70
   8  -3  -1    1.20    6.20
   8  -3  -1    3.70    5.60
   8  -3  -1    3.20    5.00
  -8   3   1   -0.40    3.40
  -8   3   1    0.90    3.20
   7  -3  -1   10.10    6.30
   7  -3  -1   14.30    6.80
   7  -3  -1    4.40    5.00
   7  -3  -1   14.70    6.00
  -7   3   1    1.30    3.10
  -7   3   1    6.50    3.20
  -7   3   1    7.80    4.00
  -7   3   1    8.90    3.10
   6  -3  -1   34.40    7.40
   6  -3  -1   33.90    8.40
   6  -3  -1   24.40    6.00
   6  -3  -1   46.20    8.80
  -6   3   1   30.90    4.30
  -6   3   1   26.70    4.30
  -6   3   1   24.90    3.40
  -6   3   1   34.60    5.60
  -6   3   1   26.00    5.70
  -6   3   1   24.50    5.80
   5  -3  -1  116.39   13.20
   5  -3  -1   71.09    9.30
   5  -3  -1  104.39   11.60
   5  -3  -1   75.89    9.90
   5  -3  -1   80.69    9.10
  -5   3   1   78.89    8.80
  -5   3   1   82.19    6.30
  -5   3   1   78.29    7.50
  -5   3   1   64.69    4.70
  -5   3   1   63.89    7.00
  -5   3   1   88.39    6.00
   4  -3  -1   37.00    6.40
   4  -3  -1   43.40    8.10
   4  -3  -1   31.10    5.40
   4  -3  -1   37.00    6.20
   4  -3  -1   38.80    6.40
   4  -3  -1   43.40    4.80
  -4   3   1   30.00    7.50
  -4   3   1   27.30    4.80
  -4   3   1   35.20    3.40
  -4   3   1   32.40    5.50
  -4   3   1   34.40    5.90
  -4   3   1   36.70    4.40
  -4   3   1   38.60    4.30
  -4   3   1   37.30    5.00
  -4   3   1   35.40    4.50
  -4   3   1   42.70    7.10
   3  -3  -1   26.20    4.60
   3  -3  -1   22.00    3.80
   3  -3  -1   19.40    4.10
   3  -3  -1   20.40    3.70
   3  -3  -1   19.60    4.30
   3  -3  -1   25.80    5.80
   3  -3  -1   14.70    4.30
   3  -3  -1   21.00    3.20
  -3   3   1   26.20    3.80
  -3   3   1   23.60    4.00
  -3   3   1   21.70    2.00
  -3   3   1   23.30    3.10
  -3   3   1   19.60    3.80
  -3   3   1   16.00    4.20
  -3   3   1   21.00    4.20
  -3   3   1   27.60    3.70
  -3   3   1   22.20    2.80
  -3   3   1   17.40    5.20
  -3   3   1   22.70    3.70
  -3   3   1   18.30    4.60
  -3   3   1   24.30    3.80
   2  -3  -1  266.17   10.90
   2  -3  -1  254.27   10.50
   2  -3  -1  272.57   14.00
   2  -3  -1  256.07   11.40
   2  -3  -1  247.18   11.30
   2  -3  -1  239.88   11.30
   2  -3  -1  264.37   14.00
   2  -3  -1  269.47   10.10
   2  -3  -1  254.07   11.70
   2  -3  -1  254.97   12.20
   2  -3  -1  258.17    9.10
   2  -3  -1  259.37   11.50
  -2   3   1  269.77   11.70
  -2   3   1  253.67    9.90
  -2   3   1  269.57   11.80
  -2   3   1  242.58   11.50
  -2   3   1  260.57   11.40
  -2   3   1  263.37   11.90
  -2   3   1  256.27   10.60
  -2   3   1  259.47   11.70
  -2   3   1  250.27   13.30
  -2   3   1  230.38   12.40
  -2   3   1  256.77   11.60
   1  -3  -1   10.00    2.40
   1  -3  -1   12.90    2.20
   1  -3  -1    9.80    2.40
   1  -3  -1   11.00    2.80
   1  -3  -1   12.60    3.30
   1  -3  -1   14.10    2.60
   1  -3  -1   10.50    2.80
   1  -3  -1   12.10    2.00
   1  -3  -1   12.90    3.60
   1  -3  -1   11.20    2.60
  -1   3   1   11.30    2.70
  -1   3   1   14.40    2.90
  -1   3   1   10.00    2.30
  -1   3   1    8.10    2.60
  -1   3   1   10.10    2.10
  -1   3   1   10.70    2.80
  -1   3   1    6.80    1.80
  -1   3   1    6.50    2.90
  -1   3   1    9.90    2.80
  -1   3   1    9.80    2.80
  -1   3   1    9.70    2.50
   0  -3  -1  330.47   14.00
   0  -3  -1  326.17   13.10
   0  -3  -1  329.37   13.10
   0  -3  -1  331.67   13.00
   0  -3  -1  342.27   14.50
   0  -3  -1  338.27   15.00
   0  -3  -1  320.17   14.00
   0  -3  -1  342.17   13.50
   0  -3  -1  331.27   13.80
   0  -3  -1  333.87   14.50
   0  -3  -1  325.07   13.10
   0   3   1  338.57   14.30
   0   3   1  322.67   14.20
   0   3   1  328.07   14.30
   0   3   1  320.57   14.90
   0   3   1  323.57   14.30
   0   3   1  316.37   13.00
   0   3   1  325.27   14.20
   0   3   1  318.57   13.10
  -1  -3  -1 1571.34   52.39
  -1  -3  -1 1613.84   54.39
  -1  -3  -1 1620.94   53.09
  -1  -3  -1 1552.44   55.19
  -1  -3  -1 1648.34   53.59
  -1  -3  -1 1618.14   54.29
  -1  -3  -1 1559.34   53.39
  -1  -3  -1 1612.94   54.19
  -1  -3  -1 1631.64   54.79
  -1  -3  -1 1615.74   54.49
  -1  -3  -1 1648.54   54.69
   1   3   1 1618.04   53.59
   1   3   1 1514.85   52.99
   1   3   1 1606.54   54.69
   1   3   1 1621.34   54.79
   1   3   1 1624.84   56.09
   1   3   1 1578.44   55.29
   1   3   1 1592.54   54.39
   1   3   1 1702.93   52.89
   1   3   1 1539.55   54.29
   1   3   1 1598.74   52.29
  -2  -3  -1   13.50    3.20
  -2  -3  -1   13.30    3.50
  -2  -3  -1   28.00    4.10
  -2  -3  -1   14.40    3.50
  -2  -3  -1   14.90    2.00
  -2  -3  -1   27.90    4.90
  -2  -3  -1   11.40    3.40
  -2  -3  -1   20.50    3.90
  -2  -3  -1   17.00    2.90
  -2  -3  -1   20.80    3.40
  -2  -3  -1   17.50    3.60
   2   3   1   11.40    3.10
   2   3   1   16.30    3.30
   2   3   1   15.00    4.00
   2   3   1   19.30    3.70
   2   3   1   13.90    3.40
   2   3   1   19.10    2.10
   2   3   1   16.30    2.60
   2   3   1   26.40    2.70
   2   3   1   12.50    3.60
   2   3   1   17.20    2.80
   2   3   1   12.80    3.40
  -3  -3  -1  137.79    8.40
  -3  -3  -1  124.49    9.40
  -3  -3  -1  145.79    8.90
  -3  -3  -1  119.99    9.30
  -3  -3  -1  127.09    9.00
  -3  -3  -1  112.19    7.70
  -3  -3  -1  119.39    7.30
  -3  -3  -1  124.69    8.10
  -3  -3  -1  125.99    9.60
  -3  -3  -1  131.99    6.80
  -3  -3  -1  134.09    8.10
   3   3   1  127.59    9.50
   3   3   1  122.69    6.80
   3   3   1  123.89    6.00
   3   3   1  117.39    8.70
   3   3   1  124.19    7.30
   3   3   1  122.59   10.30
   3   3   1  120.19    8.10
   3   3   1  120.59    7.80
   3   3   1  126.89    5.80
   3   3   1  112.39    9.00
   3   3   1  116.89    8.20
  -4  -3  -1  213.68   12.10
  -4  -3  -1  216.18   10.90
  -4  -3  -1  220.58    9.10
  -4  -3  -1  199.68    9.20
  -4  -3  -1  213.88   11.60
  -4  -3  -1  228.98   12.20
  -4  -3  -1  208.88   11.30
  -4  -3  -1  200.28   11.30
   4   3   1  205.88    9.00
   4   3   1  196.38   12.10
   4   3   1  204.48    8.90
   4   3   1  196.18   13.00
   4   3   1  218.18   13.70
   4   3   1  224.38   15.70
   4   3   1  223.68   13.20
   4   3   1  219.08   11.50
   4   3   1  226.18    9.60
  -5  -3  -1   26.70    4.40
  -5  -3  -1    7.30    3.90
  -5  -3  -1   18.50    4.30
  -5  -3  -1   14.00    3.90
  -5  -3  -1   16.00    4.20
  -5  -3  -1   26.90    3.40
   5   3   1   21.90    6.70
   5   3   1   19.00    2.80
   5   3   1   21.30    5.30
   5   3   1   18.70    5.10
   5   3   1   23.70    6.00
   5   3   1   25.30    6.40
  -6  -3  -1    1.70    2.50
  -6  -3  -1    3.80    2.20
   6   3   1    2.10    4.00
   6   3   1    1.80    4.40
   6   3   1    6.40    4.50
   6   3   1    2.50    5.10
   6   3   1    7.40    5.30
  -7  -3  -1   22.90    4.60
  -7  -3  -1   33.40    4.00
   7   3   1   24.10    8.60
   7   3   1   33.10    7.20
   7   3   1   41.90    7.60
   7   3   1   28.30    7.80
   7   3   1   31.30    8.40
  -8  -3  -1   30.50    5.60
   8   3   1   45.60    8.80
   8   3   1   33.90    9.20
   8   3   1   64.29    9.10
   8   3   1   49.20    9.50
   8   3   1   69.39   13.40
   8  -4  -1   14.40    7.10
   8  -4  -1   18.00    8.10
   8  -4  -1   20.30    7.50
   8  -4  -1   16.60    8.20
  -8   4   1    4.50    3.80
  -8   4   1    9.30    5.00
   7  -4  -1    1.30    5.50
   7  -4  -1    9.40    6.30
   7  -4  -1    3.80    5.10
   7  -4  -1    7.60    5.30
  -7   4   1    5.70    3.50
  -7   4   1    1.80    3.60
  -7   4   1   12.00    3.90
  -7   4   1    3.30    3.30
   6  -4  -1   22.40    6.80
   6  -4  -1   15.50    6.20
   6  -4  -1   16.40    6.40
   6  -4  -1   34.60    7.20
  -6   4   1   21.00    4.40
  -6   4   1   17.90    5.10
  -6   4   1   25.80    6.30
  -6   4   1   14.10    4.10
  -6   4   1   18.10    4.80
   5  -4  -1   19.90    6.80
   5  -4  -1   20.90    5.30
   5  -4  -1   26.00    6.20
   5  -4  -1   17.70    5.80
   5  -4  -1    7.40    4.80
   5  -4  -1    9.80    3.40
  -5   4   1   14.70    4.40
  -5   4   1   16.80    3.70
  -5   4   1   11.20    4.60
  -5   4   1   14.20    4.00
  -5   4   1   13.00    2.90
  -5   4   1   15.10    4.10
   4  -4  -1   60.29    5.70
   4  -4  -1   55.69    7.70
   4  -4  -1   70.99    9.00
   4  -4  -1   67.79   10.10
   4  -4  -1   67.19    8.40
   4  -4  -1   83.29    7.60
  -4   4   1   69.59    5.20
  -4   4   1   65.09    5.10
  -4   4   1   78.09    8.90
  -4   4   1   58.49    6.80
  -4   4   1   69.59    6.30
  -4   4   1   60.09    6.60
  -4   4   1   47.00    6.30
   3  -4  -1    0.00    2.00
   3  -4  -1   -0.60    0.80
   3  -4  -1   -0.50    3.30
   3  -4  -1    0.30    2.00
   3  -4  -1   -2.70    2.70
   3  -4  -1   -1.40    1.20
   3  -4  -1   -0.10    1.10
   3  -4  -1   -3.20    2.20
   3  -4  -1    0.10    2.20
   3  -4  -1   -1.40    2.30
   3  -4  -1   -2.40    2.10
  -3   4   1    0.10    2.40
  -3   4   1   -1.30    1.90
  -3   4   1   -0.80    1.80
  -3   4   1    1.40    2.70
  -3   4   1    0.60    2.40
  -3   4   1    1.10    2.50
  -3   4   1    0.80    2.50
  -3   4   1   -1.80    2.00
  -3   4   1   -0.70    1.60
   2  -4  -1   54.19    6.10
   2  -4  -1   75.99    9.00
   2  -4  -1   59.49    5.30
   2  -4  -1   57.69    3.40
   2  -4  -1   51.99    7.00
   2  -4  -1   50.19    5.90
   2  -4  -1   54.29    4.80
   2  -4  -1   60.99    6.10
   2  -4  -1   54.79    4.60
   2  -4  -1   51.29    6.10
   2  -4  -1   50.99    4.60
   2  -4  -1   53.99    4.20
  -2   4   1   61.99    5.60
  -2   4   1   54.09    7.20
  -2   4   1   59.99    5.80
  -2   4   1   50.39    4.70
  -2   4   1   62.29    5.90
  -2   4   1   53.59    6.20
  -2   4   1   53.99    5.60
  -2   4   1   58.89    6.00
  -2   4   1   53.19    4.60
  -2   4   1   60.39    6.80
   1  -4  -1   44.00    6.30
   1  -4  -1   52.99    4.20
   1  -4  -1   58.59    5.20
   1  -4  -1   47.60    6.00
   1  -4  -1   53.69    5.00
   1  -4  -1   49.10    5.20
   1  -4  -1   46.20    5.70
   1  -4  -1   58.09    6.50
   1  -4  -1   56.59    4.50
   1  -4  -1   51.99    5.00
  -1   4   1   42.70    4.90
  -1   4   1   61.09    6.50
  -1   4   1   46.60    4.20
  -1   4   1   48.30    5.90
  -1   4   1   44.60    4.20
  -1   4   1   56.49    6.90
  -1   4   1   52.79    5.40
  -1   4   1   61.99    6.00
  -1   4   1   53.39    6.30
  -1   4   1   55.49    5.30
   0  -4  -1  320.57   15.10
   0  -4  -1  319.77   13.60
   0  -4  -1  299.47   14.40
   0  -4  -1  326.17   14.90
   0  -4  -1  325.07   14.50
   0  -4  -1  318.57   13.60
   0  -4  -1  344.97   14.00
   0  -4  -1  306.67   13.80
   0  -4  -1  311.37   15.20
   0  -4  -1  315.27   12.30
   0  -4  -1  345.57   16.10
   0  -4  -1  313.67   13.70
   0   4   1  319.17   14.90
   0   4   1  307.77   14.80
   0   4   1  317.27   15.10
   0   4   1  326.07   16.00
   0   4   1  317.17   13.50
   0   4   1  313.27   15.00
   0   4   1  324.67   15.20
   0   4   1  295.67   13.50
  -1  -4  -1 2825.42   93.19
  -1  -4  -1 2899.61   94.99
  -1  -4  -1 2951.50   95.39
  -1  -4  -1 2789.22   93.49
  -1  -4  -1 2818.52   94.49
  -1  -4  -1 2946.01   95.59
  -1  -4  -1 2952.70   93.39
  -1  -4  -1 2751.02   95.89
  -1  -4  -1 2744.13   94.49
  -1  -4  -1 2919.51   92.59
  -1  -4  -1 2876.71   95.19
   1   4   1 2820.92   96.99
   1   4   1 2885.51   95.69
   1   4   1 2870.21   94.09
   1   4   1 2741.73   93.19
   1   4   1 2843.82   96.09
   1   4   1 2938.41   95.19
   1   4   1 2873.41   92.29
   1   4   1 2889.71   95.19
   1   4   1 2859.71   94.99
  -2  -4  -1    1.00    2.30
  -2  -4  -1    2.50    2.70
  -2  -4  -1   -0.20    2.00
  -2  -4  -1    4.80    3.30
  -2  -4  -1   -1.10    2.40
  -2  -4  -1    3.80    2.80
  -2  -4  -1   -1.60    2.00
  -2  -4  -1    2.60    2.00
  -2  -4  -1   -0.70    1.40
  -2  -4  -1    7.00    3.00
  -2  -4  -1   -0.10    2.40
   2   4   1    2.50    1.80
   2   4   1   -0.10    1.40
   2   4   1   -0.80    2.30
   2   4   1    1.80    2.00
   2   4   1    1.50    2.50
   2   4   1   -1.80    1.60
   2   4   1    3.10    3.20
   2   4   1    5.30    3.50
   2   4   1    0.30    1.80
  -3  -4  -1  123.19   10.50
  -3  -4  -1  119.59    9.80
  -3  -4  -1  130.09    8.20
  -3  -4  -1  108.99    8.50
  -3  -4  -1  129.59    9.40
  -3  -4  -1  129.29    7.80
  -3  -4  -1  117.59    5.70
   3   4   1  117.09    7.90
   3   4   1  120.09    9.70
   3   4   1  117.69    9.10
   3   4   1  114.39    8.70
   3   4   1  116.99    5.70
   3   4   1  107.89    9.90
   3   4   1  112.49    6.40
   3   4   1  109.39    8.80
   3   4   1  113.79    5.50
   3   4   1  116.59   10.80
   3   4   1  112.89    7.10
  -4  -4  -1    7.80    3.80
  -4  -4  -1   -0.80    2.40
  -4  -4  -1    3.20    2.10
  -4  -4  -1   -1.20    1.90
  -4  -4  -1    1.20    2.50
   4   4   1    2.40    2.80
   4   4   1    0.70    3.10
   4   4   1   -2.20    3.10
   4   4   1    0.50    1.20
   4   4   1   -0.70    3.30
   4   4   1    5.50    4.30
   4   4   1    1.90    2.20
   4   4   1    5.80    2.40
   4   4   1    2.20    3.50
  -5  -4  -1  117.69    9.60
  -5  -4  -1   92.79    8.50
  -5  -4  -1   86.99    8.60
  -5  -4  -1  110.09    8.30
   5   4   1  114.39    8.90
   5   4   1  100.29    9.90
   5   4   1  121.39   11.30
   5   4   1  113.09   10.90
   5   4   1  101.29    5.50
   5   4   1   95.39   11.60
   5   4   1   99.99   13.80
   5   4   1  107.79    5.40
  -6  -4  -1   10.00    4.50
  -6  -4  -1   12.70    4.00
  -6  -4  -1   22.20    5.30
   6   4   1   13.60    5.40
   6   4   1   26.60    7.40
   6   4   1   24.90    8.70
   6   4   1   13.90    5.80
   6   4   1   24.70    6.90
  -7  -4  -1   -0.80    2.20
   7   4   1   -2.30    3.50
   7   4   1    7.10    5.30
   7   4   1   -4.50    5.00
   7   4   1    1.00    5.30
   7   4   1    2.20    6.30
   7  -5  -1    0.40    5.50
   7  -5  -1   12.60    7.30
   7  -5  -1    9.60    5.20
   7  -5  -1   14.90    7.80
  -7   5   1    3.60    3.70
  -7   5   1    8.50    4.10
  -7   5   1    9.30    5.60
  -7   5   1    6.60    4.20
   6  -5  -1   23.70    7.40
   6  -5  -1   31.20    8.10
   6  -5  -1   26.30    6.70
   6  -5  -1   23.70    7.80
  -6   5   1   10.50    5.10
  -6   5   1   26.20    5.50
  -6   5   1   19.20    6.10
  -6   5   1   28.60    5.60
  -6   5   1   21.50    5.40
   5  -5  -1    4.10    4.40
   5  -5  -1    5.20    4.80
   5  -5  -1    0.00    4.80
   5  -5  -1    7.50    4.20
   5  -5  -1    4.60    4.90
  -5   5   1    2.70    3.00
  -5   5   1   -3.30    2.60
  -5   5   1    4.60    3.60
  -5   5   1    0.80    3.50
  -5   5   1    2.50    3.20
   4  -5  -1    3.80    3.50
   4  -5  -1    5.10    2.80
   4  -5  -1    8.80    5.60
   4  -5  -1    4.70    3.40
   4  -5  -1    5.80    3.90
   4  -5  -1   -2.50    2.80
  -4   5   1    4.30    3.20
  -4   5   1    5.10    2.80
  -4   5   1    6.80    3.50
  -4   5   1    2.90    3.20
  -4   5   1    2.90    2.90
  -4   5   1    4.60    3.30
  -4   5   1    2.60    3.10
  -4   5   1    0.70    3.20
   3  -5  -1   73.29    6.60
   3  -5  -1   68.09    3.50
   3  -5  -1   76.49    8.40
   3  -5  -1   73.49   10.10
   3  -5  -1   69.39    4.90
   3  -5  -1   73.19    6.90
   3  -5  -1   69.49    6.60
   3  -5  -1   65.09    5.30
   3  -5  -1   77.09    9.40
  -3   5   1   68.69    7.70
  -3   5   1   73.19    7.90
  -3   5   1   69.59    8.60
  -3   5   1   63.19    7.20
  -3   5   1   73.89    8.00
  -3   5   1   57.59    7.10
  -3   5   1   77.19    7.50
   2  -5  -1   26.70    5.90
   2  -5  -1   21.90    3.60
   2  -5  -1   25.70    5.00
   2  -5  -1   26.70    6.60
   2  -5  -1   19.80    2.70
   2  -5  -1   19.40    3.80
   2  -5  -1   20.60    3.60
   2  -5  -1   24.70    5.20
   2  -5  -1   20.80    3.50
  -2   5   1   23.20    5.00
  -2   5   1   21.60    4.80
  -2   5   1   19.00    4.60
  -2   5   1   22.50    5.00
  -2   5   1   21.90    4.70
  -2   5   1   20.40    4.60
  -2   5   1   23.30    5.10
  -2   5   1   17.00    3.80
   1  -5  -1  292.37   15.20
   1  -5  -1  315.97   13.80
   1  -5  -1  285.87   12.70
   1  -5  -1  312.77   15.30
   1  -5  -1  278.07   14.30
   1  -5  -1  289.97   14.60
   1  -5  -1  303.37   17.30
  -1   5   1  289.67   16.10
  -1   5   1  299.77   15.40
  -1   5   1  297.07   14.20
  -1   5   1  274.57   14.90
  -1   5   1  305.47   15.60
   0  -5  -1  684.63   26.10
   0  -5  -1  673.33   24.10
   0  -5  -1  671.93   26.20
   0  -5  -1  648.84   25.80
   0  -5  -1  672.33   27.90
   0  -5  -1  660.43   25.70
   0  -5  -1  713.43   25.90
   0  -5  -1  648.14   28.70
   0   5   1  649.24   27.30
   0   5   1  667.13   25.60
   0   5   1  694.13   28.20
   0   5   1  677.53   29.20
   0   5   1  687.23   27.70
   0   5   1  698.43   28.30
   0   5   1  651.93   27.60
   0   5   1  650.63   27.60
  -1  -5  -1  123.79   10.10
  -1  -5  -1  108.59    7.70
  -1  -5  -1  113.89    9.20
  -1  -5  -1  109.89    7.10
  -1  -5  -1  115.09    9.30
  -1  -5  -1  108.49    7.50
  -1  -5  -1  108.99    7.50
   1   5   1  106.09    8.60
   1   5   1  108.79    9.90
   1   5   1  107.79    6.90
   1   5   1  132.59    9.70
   1   5   1  105.89    9.40
   1   5   1  106.19    8.30
   1   5   1  104.19    9.30
  -2  -5  -1  113.39    8.70
  -2  -5  -1  121.99    9.70
  -2  -5  -1  104.79    6.60
  -2  -5  -1  113.79    9.20
  -2  -5  -1   96.49    8.50
  -2  -5  -1  104.19    7.50
  -2  -5  -1  117.29    8.10
   2   5   1  109.69    6.70
   2   5   1  102.99    7.50
   2   5   1  110.29   12.20
   2   5   1  109.49   10.00
   2   5   1  101.19    6.30
   2   5   1  108.59    8.70
   2   5   1  107.79   10.50
   2   5   1  103.39    9.10
  -3  -5  -1    0.20    3.30
  -3  -5  -1    4.00    2.40
  -3  -5  -1    4.20    2.80
  -3  -5  -1   -0.10    3.00
  -3  -5  -1    2.90    1.70
  -3  -5  -1    0.40    3.00
  -3  -5  -1   -1.30    2.60
   3   5   1    1.30    3.60
   3   5   1    2.70    3.70
   3   5   1   -0.20    2.90
   3   5   1    1.20    2.00
   3   5   1    7.60    3.80
   3   5   1    2.00    1.60
   3   5   1    0.80    1.60
   3   5   1    4.60    2.90
   3   5   1    0.90    3.40
  -4  -5  -1   31.20    6.40
  -4  -5  -1   26.40    5.20
  -4  -5  -1   46.60    5.50
   4   5   1   35.00    6.70
   4   5   1   35.30    3.80
   4   5   1   30.30    6.50
   4   5   1   39.10    8.90
   4   5   1   36.40    7.50
   4   5   1   37.30    8.00
   4   5   1   33.70    6.80
   4   5   1   35.70    5.60
   4   5   1   33.80    4.90
  -5  -5  -1   23.30    6.10
  -5  -5  -1   24.80    6.20
  -5  -5  -1   28.40    5.60
   5   5   1   24.10    3.80
   5   5   1   33.20    4.60
   5   5   1   19.90    8.00
   5   5   1   33.20    7.90
   5   5   1   23.20    6.30
   5   5   1   32.30    7.60
  -6  -5  -1   12.70    4.00
  -6  -5  -1   22.50    6.00
   6   5   1   22.20    8.90
   6   5   1   18.70    6.60
   6   5   1   24.30    7.70
   6   5   1    8.80    6.50
  -7  -5  -1    1.70    3.90
  -7  -5  -1    3.80    3.10
   7   5   1    5.50    5.90
   7   5   1   10.10    8.30
   7   5   1   10.50    6.80
   7   5   1   14.00    7.50
   7  -6  -1   44.70   10.00
   7  -6  -1   44.10    9.70
   7  -6  -1   29.80    9.50
   7  -6  -1   39.50    9.80
  -7   6   1   22.10    5.90
  -7   6   1   36.80    8.60
  -7   6   1   14.40    5.30
  -7   6   1   19.30    5.80
   6  -6  -1   15.10    7.40
   6  -6  -1    3.80    5.50
   6  -6  -1    9.00    5.20
   6  -6  -1   -0.70    4.40
  -6   6   1    7.50    4.10
  -6   6   1    9.80    5.70
  -6   6   1    6.00    4.10
  -6   6   1    5.50    3.90
   5  -6  -1   -1.60    4.40
   5  -6  -1   -0.80    3.90
   5  -6  -1   -0.30    3.80
   5  -6  -1    1.80    5.80
   5  -6  -1    2.20    4.10
  -5   6   1    0.90    3.30
  -5   6   1   -2.00    3.50
  -5   6   1    0.00    3.30
  -5   6   1   -2.10    3.20
  -5   6   1    1.10    3.70
  -5   6   1    2.20    2.70
  -5   6   1    1.20    3.40
  -5   6   1   -1.60    3.30
   4  -6  -1   -3.90    2.70
   4  -6  -1    3.90    4.70
   4  -6  -1    2.80    1.50
   4  -6  -1    5.60    5.50
   4  -6  -1    6.10    3.20
   4  -6  -1    4.80    4.10
   4  -6  -1    2.70    1.80
   4  -6  -1    1.60    3.20
  -4   6   1   -0.80    3.10
  -4   6   1    0.40    3.10
  -4   6   1    1.40    3.90
  -4   6   1    3.30    3.60
  -4   6   1   -1.30    2.90
  -4   6   1    1.20    3.20
  -4   6   1    1.80    3.80
  -4   6   1    2.20    4.00
   3  -6  -1   -2.20    2.80
   3  -6  -1   -0.30    2.50
   3  -6  -1   -0.90    1.60
   3  -6  -1   -0.90    3.00
   3  -6  -1   -3.70    3.30
   3  -6  -1   -2.20    2.20
   3  -6  -1    0.80    2.40
   3  -6  -1   -1.00    2.60
   3  -6  -1    0.10    1.10
  -3   6   1   -2.50    2.90
  -3   6   1   -1.40    3.10
  -3   6   1    0.10    3.30
  -3   6   1    1.30    3.50
  -3   6   1   -3.20    2.20
  -3   6   1    2.00    3.10
  -3   6   1   -3.50    3.10
   2  -6  -1   29.50    3.50
   2  -6  -1   35.90    7.10
   2  -6  -1   30.40    4.50
   2  -6  -1   40.20    6.60
   2  -6  -1   35.60    4.50
   2  -6  -1   25.80    7.10
   2  -6  -1   24.70    5.30
   2  -6  -1   25.70    4.20
  -2   6   1   23.10    5.50
  -2   6   1   29.40    6.00
  -2   6   1   26.20    5.90
  -2   6   1   32.30    6.40
  -2   6   1   33.10    6.40
  -2   6   1   31.20    6.50
  -2   6   1   36.30    6.00
   1  -6  -1   94.39    8.90
   1  -6  -1   98.79    7.10
   1  -6  -1  112.09   10.90
   1  -6  -1  115.79    9.30
   1  -6  -1  110.49    8.90
   1  -6  -1   91.59    7.40
  -1   6   1  104.99    9.70
  -1   6   1  111.99    9.50
  -1   6   1   99.79    8.00
  -1   6   1  109.89   10.20
  -1   6   1  101.79    9.60
   0  -6  -1   17.40    4.20
   0  -6  -1   19.20    4.10
   0  -6  -1   24.10    4.70
   0  -6  -1   15.70    3.10
   0  -6  -1   20.00    5.30
   0  -6  -1   13.00    5.00
   0   6   1   21.10    5.50
   0   6   1   31.00    6.00
   0   6   1   26.10    6.20
   0   6   1   32.20    6.30
   0   6   1   22.50    4.50
  -1  -6  -1  845.52   32.80
  -1  -6  -1  847.92   33.80
  -1  -6  -1  892.71   34.20
  -1  -6  -1  877.61   36.50
  -1  -6  -1  928.91   37.10
   1   6   1  905.91   37.40
   1   6   1  877.51   38.40
   1   6   1  877.21   36.60
   1   6   1  884.41   33.10
   1   6   1  881.81   32.60
   1   6   1  920.41   37.70
   1   6   1  890.61   36.10
  -2  -6  -1  399.56   18.10
  -2  -6  -1  396.86   19.80
  -2  -6  -1  404.66   18.70
  -2  -6  -1  346.97   16.30
  -2  -6  -1  410.56   20.80
  -2  -6  -1  365.56   18.30
   2   6   1  389.56   22.50
   2   6   1  334.17   17.50
   2   6   1  417.56   16.40
   2   6   1  388.76   20.50
   2   6   1  380.76   22.10
   2   6   1  407.86   19.90
   2   6   1  369.06   16.10
   2   6   1  376.56   21.00
  -3  -6  -1   21.30    5.40
  -3  -6  -1   20.20    3.60
  -3  -6  -1   29.80    5.30
  -3  -6  -1   29.50    5.70
  -3  -6  -1   23.50    6.40
   3   6   1   17.80    6.20
   3   6   1   25.40    6.20
   3   6   1   17.40    6.50
   3   6   1   40.00    8.50
   3   6   1   20.90    4.90
   3   6   1   23.60    3.50
   3   6   1   21.30    3.30
   3   6   1   19.80    4.00
   3   6   1   24.30    6.60
  -4  -6  -1    3.90    3.10
  -4  -6  -1    2.30    3.80
  -4  -6  -1    8.60    3.80
   4   6   1   -0.80    3.80
   4   6   1    3.40    1.90
   4   6   1    3.10    4.90
   4   6   1    4.30    2.40
   4   6   1    7.40    5.90
   4   6   1   13.80    5.20
   4   6   1    2.10    3.20
  -5  -6  -1    4.10    4.30
  -5  -6  -1   -0.10    2.50
  -5  -6  -1   -0.50    2.60
   5   6   1    0.10    4.50
   5   6   1   -3.00    2.70
   5   6   1   -6.60    4.00
   5   6   1    2.30    4.50
   5   6   1   -0.80    4.30
  -6  -6  -1    0.80    2.70
  -6  -6  -1    4.20    4.20
   6   6   1    7.90    7.30
   6   6   1    0.40    5.10
   6   6   1    2.60    5.20
   6   6   1   -3.60    5.20
   6   6   1    5.10    5.70
   6  -7  -1   65.69   10.60
   6  -7  -1   48.70    9.30
   6  -7  -1   50.79   11.40
   6  -7  -1   42.70    9.80
  -6   7   1   22.90    6.50
  -6   7   1   44.40    9.40
  -6   7   1   20.70    6.20
   5  -7  -1    6.00    5.10
   5  -7  -1    4.80    3.90
   5  -7  -1    1.40    4.20
   5  -7  -1    3.70    4.50
   5  -7  -1    9.30    6.20
  -5   7   1    4.90    4.30
  -5   7   1    7.90    4.20
  -5   7   1    0.60    3.50
  -5   7   1    8.40    5.60
  -5   7   1    3.10    4.00
  -5   7   1    6.20    4.30
   4  -7  -1   12.50    2.70
   4  -7  -1   17.80    5.80
   4  -7  -1    9.60    5.80
   4  -7  -1   17.00    5.20
   4  -7  -1   18.30    6.20
   4  -7  -1    7.30    4.00
   4  -7  -1   15.50    4.80
   4  -7  -1   10.30    3.20
  -4   7   1   12.10    4.90
  -4   7   1   12.00    5.10
  -4   7   1   14.40    5.30
  -4   7   1    7.40    4.40
  -4   7   1   17.60    5.60
  -4   7   1   -0.70    3.60
  -4   7   1    7.70    4.70
  -4   7   1    8.90    5.50
   3  -7  -1    2.20    3.80
   3  -7  -1    4.80    4.10
   3  -7  -1    1.40    2.50
   3  -7  -1   -0.10    4.50
   3  -7  -1    1.60    2.90
   3  -7  -1    3.60    3.20
   3  -7  -1    3.00    3.60
   3  -7  -1    1.10    1.50
  -3   7   1    8.40    4.60
  -3   7   1   -4.20    2.90
  -3   7   1    1.00    3.60
  -3   7   1   -0.40    3.50
  -3   7   1    1.30    3.90
  -3   7   1    1.80    3.30
   2  -7  -1   15.70    3.80
   2  -7  -1   11.00    3.40
   2  -7  -1   11.40    5.30
   2  -7  -1    9.90    2.90
   2  -7  -1   15.70    5.20
   2  -7  -1   10.00    3.10
   2  -7  -1   18.20    5.40
  -2   7   1   14.00    5.50
  -2   7   1   13.00    5.30
  -2   7   1    5.90    4.60
  -2   7   1   12.80    4.70
  -2   7   1   18.70    6.00
  -2   7   1    7.20    3.70
  -2   7   1   11.20    4.10
   1  -7  -1   10.00    4.60
   1  -7  -1   13.00    4.70
   1  -7  -1    9.70    5.80
   1  -7  -1    8.00    4.10
   1  -7  -1    6.60    2.40
   1  -7  -1   10.50    3.60
  -1   7   1   16.30    6.10
  -1   7   1   13.10    5.70
  -1   7   1   14.90    4.90
  -1   7   1   10.00    4.60
  -1   7   1   11.50    5.30
  -1   7   1    5.20    3.20
  -1   7   1    9.90    4.30
   0  -7  -1   -2.60    3.70
   0  -7  -1    0.30    2.30
   0  -7  -1    2.40    3.00
   0  -7  -1    3.80    2.50
   0  -7  -1    2.20    3.70
   0   7   1    7.20    4.20
   0   7   1    7.50    4.80
   0   7   1   -2.20    3.40
   0   7   1    2.70    4.20
   0   7   1    1.90    3.40
   0   7   1    0.40    2.60
   0   7   1    2.20    3.10
  -1  -7  -1   36.70    7.70
  -1  -7  -1   29.90    5.30
  -1  -7  -1   46.60    6.90
  -1  -7  -1   27.10    6.80
  -1  -7  -1   44.60    6.80
   1   7   1   51.39    8.20
   1   7   1   54.79    9.30
   1   7   1   46.50    6.00
   1   7   1   43.10    8.80
   1   7   1   34.10    8.20
  -2  -7  -1   20.00    6.20
  -2  -7  -1   40.40    8.00
  -2  -7  -1   43.60    6.90
  -2  -7  -1   41.10    6.60
  -2  -7  -1   23.40    5.40
   2   7   1   39.60    9.10
   2   7   1   33.80    5.20
   2   7   1   36.90    7.20
   2   7   1   46.10    9.10
   2   7   1   42.50    5.60
   2   7   1   46.20    9.10
  -3  -7  -1   45.10    7.30
  -3  -7  -1   41.20    8.60
  -3  -7  -1   50.69    7.30
   3   7   1   46.20    9.30
   3   7   1   37.20    4.90
   3   7   1   48.10    5.30
   3   7   1   36.60    7.90
   3   7   1   43.10    4.80
   3   7   1   70.49   11.50
   3   7   1   47.50    8.00
   3   7   1   46.30    9.90
  -4  -7  -1    0.00    2.70
  -4  -7  -1    2.60    4.80
  -4  -7  -1   -1.00    2.50
   4   7   1   -0.10    3.20
   4   7   1   -0.40    2.10
   4   7   1    1.20    4.80
   4   7   1   -3.00    3.40
   4   7   1   -2.10    4.30
   4   7   1    0.20    5.10
  -5  -7  -1    5.60    3.70
  -5  -7  -1    5.80    5.10
  -5  -7  -1    1.30    2.70
   5   7   1    0.10    5.10
   5   7   1    0.90    5.90
   5   7   1    1.40    5.60
   5   7   1    5.00    5.20
   5   7   1    2.00    3.50
   5   7   1    9.20    6.50
  -6  -7  -1   -1.60    2.30
  -6  -7  -1    0.20    3.00
  -6  -7  -1   -1.50    4.30
   6   7   1   -0.50    5.50
   6   7   1    2.00    6.20
   6   7   1   -1.40    5.30
   6   7   1   -4.20    6.40
   5  -8  -1    9.30    5.70
   5  -8  -1    3.00    5.10
   5  -8  -1    9.00    6.90
   5  -8  -1    5.30    5.60
  -5   8   1    1.80    4.10
  -5   8   1   10.00    5.60
  -5   8   1    6.80    5.20
  -5   8   1    4.40    4.40
  -5   8   1    6.80    5.00
  -5   8   1    4.00    4.10
   4  -8  -1   -2.80    3.70
   4  -8  -1    2.90    3.60
   4  -8  -1   -1.70    4.40
   4  -8  -1    1.50    2.30
   4  -8  -1    0.00    3.70
   4  -8  -1    2.00    4.50
  -4   8   1    2.60    4.50
  -4   8   1    0.10    3.80
  -4   8   1    0.10    4.30
  -4   8   1   -1.10    4.10
  -4   8   1    9.00    5.70
  -4   8   1   -0.50    3.70
  -4   8   1    0.80    3.40
   3  -8  -1   -0.30    3.70
   3  -8  -1    0.90    2.70
   3  -8  -1    2.50    3.00
   3  -8  -1   -2.30    3.10
   3  -8  -1    1.80    4.00
   3  -8  -1    2.40    4.30
   3  -8  -1    0.60    4.10
  -3   8   1    1.50    4.30
  -3   8   1    2.30    3.50
  -3   8   1    1.40    3.80
  -3   8   1   -1.50    3.40
  -3   8   1    1.70    4.60
  -3   8   1    3.40    4.70
  -3   8   1    2.30    3.90
   2  -8  -1    8.30    3.70
   2  -8  -1    6.10    4.40
   2  -8  -1    5.50    4.60
   2  -8  -1    9.40    3.70
   2  -8  -1    8.00    5.20
  -2   8   1    9.30    4.60
  -2   8   1    9.70    6.20
  -2   8   1    9.40    5.30
  -2   8   1    4.10    4.40
  -2   8   1    9.50    5.50
  -2   8   1   15.40    5.30
  -2   8   1   12.10    5.60
   1  -8  -1    5.50    3.20
   1  -8  -1   -1.20    3.70
   1  -8  -1    1.40    3.50
   1  -8  -1   -0.80    3.50
  -1   8   1   -2.70    3.60
  -1   8   1    9.60    4.80
  -1   8   1    1.00    3.40
  -1   8   1   -1.60    4.00
  -1   8   1    0.90    3.70
  -1   8   1    2.20    4.50
  -1   8   1    5.40    5.10
   0  -8  -1    5.20    4.70
   0  -8  -1    4.20    2.90
   0  -8  -1    2.40    3.10
   0  -8  -1    3.30    3.40
   0   8   1    3.50    4.20
   0   8   1    4.60    5.40
   0   8   1    4.00    5.00
   0   8   1    9.00    4.80
   0   8   1   -1.70    3.00
   0   8   1    6.00    4.00
   0   8   1    7.40    5.40
  -1  -8  -1   -2.20    3.60
  -1  -8  -1    1.20    3.30
  -1  -8  -1    4.80    3.70
  -1  -8  -1    3.10    3.60
   1   8   1    7.40    4.90
   1   8   1    2.70    4.90
   1   8   1    7.70    3.50
   1   8   1    4.30    5.00
   1   8   1    1.50    4.40
   1   8   1   -0.70    4.70
   1   8   1    5.40    3.60
  -2  -8  -1  681.53   30.50
  -2  -8  -1  690.63   30.60
  -2  -8  -1  708.93   33.80
   2   8   1  641.44   27.10
   2   8   1  715.13   36.90
   2   8   1  691.53   32.20
   2   8   1  713.63   36.30
   2   8   1  644.34   27.60
   2   8   1  687.93   35.10
   2   8   1  708.23   33.50
  -3  -8  -1   56.69   10.50
  -3  -8  -1   38.10    7.20
  -3  -8  -1   44.50    7.70
   3   8   1   33.10    9.10
   3   8   1   34.30    7.60
   3   8   1   37.20    5.30
   3   8   1   37.50    8.80
   3   8   1   62.09   11.60
   3   8   1   36.00    9.70
   3   8   1   35.70    5.10
   3   8   1   31.80    9.20
  -4  -8  -1    0.10    2.90
  -4  -8  -1    2.00    3.40
  -4  -8  -1    7.40    5.40
   4   8   1    2.50    6.20
   4   8   1    7.80    7.20
   4   8   1    4.30    5.60
   4   8   1   11.00    6.50
   4   8   1    2.80    4.30
   4   8   1    0.10    2.60
   4   8   1   -1.90    4.20
  -5  -8  -1    7.00    5.50
  -5  -8  -1    1.50    3.10
  -5  -8  -1    2.50    3.60
   5   8   1   13.40    8.00
   5   8   1    6.00    7.00
   5   8   1    2.60    5.60
   5   8   1    0.60    6.10
   5   8   1    6.90    4.60
   5   8   1    3.50    6.70
   4  -9  -1   -0.80    4.60
   4  -9  -1    2.50    4.50
   4  -9  -1   -2.40    4.60
   4  -9  -1   -0.30    5.10
   4  -9  -1   -0.40    2.60
  -4   9   1    3.80    5.90
  -4   9   1    4.10    5.20
  -4   9   1   -2.30    3.90
  -4   9   1    4.00    5.10
  -4   9   1   -0.60    4.20
  -4   9   1    0.00    3.70
   3  -9  -1    4.20    4.70
   3  -9  -1    5.90    3.40
   3  -9  -1    1.80    4.20
   3  -9  -1    4.20    5.00
   3  -9  -1    4.80    5.30
  -3   9   1    1.60    5.00
  -3   9   1    6.00    5.10
  -3   9   1    2.40    4.20
  -3   9   1    0.30    5.00
  -3   9   1    1.30    4.20
  -3   9   1   -0.40    3.50
  -3   9   1   -1.90    3.60
   2  -9  -1    3.80    5.20
   2  -9  -1    4.50    4.80
   2  -9  -1    1.50    3.30
   2  -9  -1    4.80    3.70
  -2   9   1    3.80    4.70
  -2   9   1    5.20    4.80
  -2   9   1   -2.00    3.60
  -2   9   1    3.50    4.40
  -2   9   1   -0.30    3.60
  -2   9   1    9.20    6.50
  -2   9   1   -2.00    4.00
   1  -9  -1    7.20    4.10
   1  -9  -1    6.90    5.40
   1  -9  -1   22.30    7.20
  -1   9   1    7.70    4.50
  -1   9   1    4.00    5.00
  -1   9   1    0.90    3.60
  -1   9   1    5.80    6.10
  -1   9   1   14.10    6.30
  -1   9   1    1.00    4.70
  -1   9   1    4.40    4.40
   0  -9  -1   50.89    9.00
   0  -9  -1   38.40    7.10
   0  -9  -1   36.00    8.80
   0   9   1   42.90    9.80
   0   9   1   42.70    7.50
   0   9   1   58.49   11.70
   0   9   1   33.30    9.10
   0   9   1   45.40    9.30
   0   9   1   44.50    7.20
  -1  -9  -1   81.59   10.40
  -1  -9  -1   66.59    9.90
  -1  -9  -1   64.29   11.30
   1   9   1   51.09   10.80
   1   9   1   50.09   10.70
   1   9   1   59.19   10.50
   1   9   1   75.99   13.60
   1   9   1   52.09   10.90
   1   9   1   70.29    9.10
   1   9   1   54.69    8.00
  -2  -9  -1    1.80    3.70
  -2  -9  -1    5.00    5.70
  -2  -9  -1    2.40    3.60
   2   9   1   -1.90    5.00
   2   9   1    2.80    4.90
   2   9   1    4.70    6.40
   2   9   1   -0.60    3.20
   2   9   1   -0.70    4.20
   2   9   1   -2.20    2.80
   2   9   1    2.30    4.30
   2   9   1   -2.50    5.10
  -3  -9  -1   48.40    8.50
  -3  -9  -1   40.20    7.80
  -3  -9  -1   24.30    7.70
   3   9   1   50.29    6.60
   3   9   1   43.50   10.60
   3   9   1   51.09   12.10
   3   9   1   28.10    9.80
   3   9   1   41.80    8.40
   3   9   1   36.40    9.10
   3   9   1   28.60    9.30
   1 -10  -1    2.30    5.60
   1 -10  -1    2.20    3.70
   1 -10  -1    2.70    4.10
  -1  10   1    0.60    4.30
  -1  10   1    3.00    5.40
  -1  10   1   -0.30    4.00
  -1  10   1   -3.80    4.00
  -1  10   1   -0.30    4.70
  -1  10   1   -1.10    4.60
  -1  10   1    1.30    4.40
   0 -10  -1    5.20    5.90
   0 -10  -1    1.10    4.10
   0 -10  -1   -0.10    3.80
   0  10   1    1.30    4.80
   0  10   1   -1.10    6.00
   0  10   1    2.20    4.40
   0  10   1    1.40    5.20
   0  10   1    1.40    4.20
   0  10   1    1.70    4.70
   0  10   1    2.40    5.40
   1  10  -2   21.70    8.40
   1  10  -2   29.80    6.50
   1  10  -2   29.30    9.30
   1  10  -2   63.29   11.20
   1  10  -2   26.80    8.60
   1  10  -2   16.80    7.40
   1  10  -2   45.30    7.00
   1  10  -2   40.10   11.00
  -1 -10   2   12.60    5.40
  -1 -10   2   38.70    9.80
  -1 -10   2   36.70    7.70
   0  10  -2   -0.40    3.70
   0  10  -2   -2.00    4.10
   0  10  -2    1.00    4.70
   0  10  -2    3.30    6.00
   0  10  -2   -3.00    3.50
   0  10  -2   -2.70    4.30
   0  10  -2    8.30    6.40
   0  10  -2    4.00    6.40
   0 -10   2    0.20    3.60
   0 -10   2   -3.00    4.60
   0 -10   2    1.50    3.80
  -1  10  -2    2.10    6.30
  -1  10  -2    1.50    4.70
  -1  10  -2   -1.90    3.80
  -1  10  -2   -2.30    4.10
  -1  10  -2    1.20    4.30
  -1  10  -2   -6.40    4.00
  -1  10  -2   -1.90    4.30
   1 -10   2    3.20    5.50
   1 -10   2    2.30    4.00
   1 -10   2    2.20    5.20
  -2  10  -2   50.49    9.20
  -2  10  -2   21.80    7.90
  -2  10  -2   25.20    8.60
  -2  10  -2   31.60    8.80
  -2  10  -2   46.00   10.20
  -2  10  -2   32.80    7.30
   2 -10   2   34.40    8.70
   2 -10   2   48.50   10.60
   2 -10   2   46.50    7.90
   2 -10   2   45.80    8.10
   4   9  -2    7.90    7.00
   4   9  -2    1.50    5.30
   4   9  -2   -0.80    5.00
  -4  -9   2    1.90    3.30
  -4  -9   2    0.90    3.50
   3   9  -2    2.20    5.50
   3   9  -2    9.50    3.90
   3   9  -2    5.10    5.90
   3   9  -2    1.00    4.70
   3   9  -2    7.40    5.20
   3   9  -2    5.10    5.80
  -3  -9   2    6.20    4.60
  -3  -9   2   -0.70    2.50
  -3  -9   2    2.80    4.60
   2   9  -2   -4.60    4.60
   2   9  -2   -1.70    2.90
   2   9  -2    5.60    5.60
   2   9  -2    1.30    4.70
   2   9  -2   -2.10    4.20
   2   9  -2   -2.70    5.80
   2   9  -2   -0.40    2.50
   2   9  -2    5.40    5.50
  -2  -9   2    9.70    4.50
  -2  -9   2   -0.40    3.20
  -2  -9   2    4.60    5.40
   1   9  -2    4.20    3.50
   1   9  -2    2.80    5.60
   1   9  -2    1.60    3.40
   1   9  -2   -0.90    5.20
   1   9  -2    5.80    5.00
   1   9  -2    4.00    5.10
   1   9  -2    2.30    4.70
   1   9  -2    6.30    6.10
  -1  -9   2    0.50    4.30
  -1  -9   2    0.80    3.90
  -1  -9   2    7.50    4.30
   0   9  -2   -2.30    4.00
   0   9  -2   -4.10    4.40
   0   9  -2   -1.90    4.20
   0   9  -2    0.10    3.50
   0   9  -2    1.10    5.50
   0   9  -2    3.70    4.70
   0   9  -2    2.50    3.50
   0  -9   2    0.90    4.30
   0  -9   2    6.20    4.60
   0  -9   2    2.00    3.40
  -1   9  -2    3.70    5.10
  -1   9  -2    4.40    4.00
  -1   9  -2    0.60    4.30
  -1   9  -2    4.10    5.60
  -1   9  -2    9.60    4.60
  -1   9  -2    4.70    5.10
  -1   9  -2    6.10    5.50
   1  -9   2    4.20    4.10
   1  -9   2    7.40    5.10
   1  -9   2    3.20    3.40
  -2   9  -2    3.00    5.30
  -2   9  -2    4.10    4.10
  -2   9  -2   -1.00    3.20
  -2   9  -2    3.50    4.40
  -2   9  -2   -1.50    4.00
  -2   9  -2    0.50    4.90
  -2   9  -2    1.10    4.60
   2  -9   2    2.80    4.70
   2  -9   2   -1.00    3.50
   2  -9   2   -0.30    3.10
   2  -9   2   -0.40    4.10
  -3   9  -2  197.18   17.00
  -3   9  -2  260.57   18.70
  -3   9  -2  244.98   16.70
  -3   9  -2  283.87   18.80
   3  -9   2  267.57   16.70
   3  -9   2  274.77   18.40
   3  -9   2  246.08   19.70
   3  -9   2  246.88   14.40
   3  -9   2  239.58   15.50
   3  -9   2  254.87   17.70
  -4   9  -2   95.19   12.80
  -4   9  -2   96.49   13.20
  -4   9  -2  112.99   13.90
  -4   9  -2  104.79   12.00
   4  -9   2   99.39    8.20
   4  -9   2  121.49   13.30
   4  -9   2   91.39   14.20
   4  -9   2   62.89   11.20
   4  -9   2  108.09   12.50
   4  -9   2  114.89   13.60
   5   8  -2    6.40    7.30
   5   8  -2    2.70    5.90
   5   8  -2    3.20    6.00
   5   8  -2    8.20    7.50
   5   8  -2   -1.70    5.40
   5   8  -2    3.60    4.10
  -5  -8   2    6.30    4.90
  -5  -8   2    0.50    3.20
  -5  -8   2    2.60    3.00
   4   8  -2   83.89   14.80
   4   8  -2   99.09   15.60
   4   8  -2  109.39   11.40
   4   8  -2  131.49   16.40
   4   8  -2   95.89    8.10
   4   8  -2  118.69   14.20
  -4  -8   2   98.09   12.90
  -4  -8   2   97.79    9.50
  -4  -8   2   88.19   10.90
   3   8  -2   14.60    5.70
   3   8  -2   22.80    7.60
   3   8  -2   17.50    6.80
   3   8  -2   11.10    3.70
   3   8  -2    8.70    6.40
   3   8  -2   17.40    7.20
  -3  -8   2   19.40    5.10
  -3  -8   2   23.20    6.40
  -3  -8   2   22.00    6.90
   2   8  -2   18.90    6.70
   2   8  -2    5.80    6.10
   2   8  -2    7.30    3.50
   2   8  -2    8.80    5.90
   2   8  -2    8.20    3.00
   2   8  -2   14.10    5.70
   2   8  -2    8.10    5.80
   2   8  -2   13.00    3.90
   2   8  -2   11.80    5.90
  -2  -8   2   14.00    4.70
  -2  -8   2   11.10    5.40
  -2  -8   2   10.90    4.30
   1   8  -2   35.10    8.70
   1   8  -2   20.00    6.50
   1   8  -2   30.10    5.30
   1   8  -2   25.80    7.50
   1   8  -2   14.30    6.30
   1   8  -2   39.30    9.50
   1   8  -2   23.30    6.30
   1   8  -2   24.80    5.20
  -1  -8   2   18.60    5.00
  -1  -8   2   31.80    6.20
  -1  -8   2   27.10    7.10
   0   8  -2    0.60    4.20
   0   8  -2    1.30    4.60
   0   8  -2    1.00    4.60
   0   8  -2   -1.10    2.90
   0   8  -2    2.20    4.30
   0   8  -2   -2.40    2.60
   0   8  -2    1.50    4.10
   0  -8   2    1.00    2.60
   0  -8   2   -0.30    4.00
   0  -8   2    0.00    2.70
  -1   8  -2   54.79   10.00
  -1   8  -2   56.69    7.70
  -1   8  -2   63.29   10.10
  -1   8  -2   68.19   11.00
  -1   8  -2   51.99    9.20
  -1   8  -2   72.19    9.10
  -1   8  -2   61.59    9.20
   1  -8   2   58.99    9.20
   1  -8   2   56.29    9.60
   1  -8   2   54.59    7.40
  -2   8  -2   55.09    7.80
  -2   8  -2   37.50    7.10
  -2   8  -2   52.49    9.20
  -2   8  -2   45.70    7.30
  -2   8  -2   53.49    9.10
  -2   8  -2   45.80    9.10
  -2   8  -2   48.00    9.40
   2  -8   2   50.59    7.20
   2  -8   2   66.59    8.00
   2  -8   2   56.69    9.50
   2  -8   2   56.89    9.30
   2  -8   2   46.40    5.30
  -3   8  -2  199.38   15.00
  -3   8  -2  153.38   13.60
  -3   8  -2  190.48   13.50
  -3   8  -2  213.18   15.40
  -3   8  -2  158.98   14.30
  -3   8  -2  193.38   11.20
  -3   8  -2  214.38   15.60
   3  -8   2  182.48   14.10
   3  -8   2  182.08   14.30
   3  -8   2  189.68   16.00
   3  -8   2  196.18   13.30
   3  -8   2  207.38   11.90
   3  -8   2  203.78   13.80
  -4   8  -2    3.40    4.10
  -4   8  -2   10.90    5.00
  -4   8  -2   12.20    5.90
  -4   8  -2    7.80    4.90
  -4   8  -2    7.90    5.40
  -4   8  -2    4.70    4.20
   4  -8   2   13.80    3.60
   4  -8   2    6.10    4.90
   4  -8   2    2.90    5.10
   4  -8   2    9.10    5.90
   4  -8   2    7.90    5.20
   4  -8   2   11.40    5.50
  -5   8  -2    5.10    4.20
  -5   8  -2    3.50    4.10
  -5   8  -2   12.60    6.50
  -5   8  -2    9.90    5.40
  -5   8  -2    8.40    4.70
  -5   8  -2    7.20    5.20
   5  -8   2   13.90    6.60
   5  -8   2   14.00    6.50
   5  -8   2   11.90    7.00
   5  -8   2    0.40    3.80
   5  -8   2   11.40    6.90
   6   7  -2    7.10    7.20
   6   7  -2   12.10    8.30
   6   7  -2    3.50    7.20
   6   7  -2    3.90    5.90
  -6  -7   2   -0.70    2.40
  -6  -7   2    0.40    3.60
  -6  -7   2    0.60    2.90
   5   7  -2  170.08   14.30
   5   7  -2  205.88   18.20
   5   7  -2  192.38   10.70
   5   7  -2  183.28   22.40
   5   7  -2  179.98   17.10
   5   7  -2  168.28   16.40
  -5  -7   2  163.48   12.50
  -5  -7   2  182.08   14.50
  -5  -7   2  143.89   11.20
   4   7  -2   -1.10    3.00
   4   7  -2   -6.40    4.00
   4   7  -2    4.50    4.60
   4   7  -2   -0.80    4.00
   4   7  -2   -1.80    1.90
   4   7  -2   -0.70    2.60
   4   7  -2    5.90    5.50
  -4  -7   2   -0.90    3.00
  -4  -7   2   -0.50    2.50
  -4  -7   2   -2.40    3.20
   3   7  -2   33.00    8.10
   3   7  -2   33.40    7.80
   3   7  -2   32.60    4.90
   3   7  -2   14.80    6.40
   3   7  -2   33.10    9.20
   3   7  -2   34.20    6.60
   3   7  -2   24.30    4.70
  -3  -7   2   24.20    6.70
  -3  -7   2   34.90    6.10
  -3  -7   2   26.50    5.40
   2   7  -2    0.80    3.80
   2   7  -2    6.00    3.10
   2   7  -2    5.40    5.20
   2   7  -2    1.90    3.70
   2   7  -2    5.30    3.80
   2   7  -2    6.90    4.90
   2   7  -2    5.90    4.90
   2   7  -2   12.30    3.30
   2   7  -2    5.90    2.40
  -2  -7   2    4.90    3.20
  -2  -7   2    5.50    4.20
  -2  -7   2    3.80    3.10
   1   7  -2  112.29   13.50
   1   7  -2   96.39    8.90
   1   7  -2   97.59   12.20
   1   7  -2  109.39   12.30
   1   7  -2  100.59   10.90
   1   7  -2   95.19    7.40
   1   7  -2  143.29   15.10
  -1  -7   2  106.69   10.30
  -1  -7   2  112.39    9.20
  -1  -7   2   96.19    8.50
   0   7  -2    0.40    3.70
   0   7  -2   13.10    5.20
   0   7  -2    7.80    4.40
   0   7  -2    8.10    4.40
   0   7  -2    5.90    3.20
   0   7  -2    4.20    4.50
   0  -7   2   11.70    3.90
   0  -7   2    6.80    3.70
   0  -7   2    5.60    3.90
  -1   7  -2    8.90    4.90
  -1   7  -2    9.70    4.50
  -1   7  -2    6.90    4.60
  -1   7  -2   10.30    4.20
  -1   7  -2   12.70    5.20
  -1   7  -2   12.20    4.10
  -1   7  -2    5.60    3.50
   1  -7   2    6.00    3.30
   1  -7   2    2.10    4.00
   1  -7   2    9.50    4.20
   1  -7   2   11.10    3.60
  -2   7  -2   -2.80    3.00
  -2   7  -2    1.20    3.00
  -2   7  -2    3.90    3.60
  -2   7  -2   -1.70    3.80
  -2   7  -2    6.00    4.30
  -2   7  -2   -0.80    3.60
  -2   7  -2    1.80    3.20
   2  -7   2    0.70    2.20
   2  -7   2    0.80    2.80
   2  -7   2   -3.20    2.80
   2  -7   2    2.30    2.80
   2  -7   2    2.20    3.80
  -3   7  -2   74.79    9.60
  -3   7  -2   71.39    9.60
  -3   7  -2   82.39   10.20
  -3   7  -2   95.69   11.00
  -3   7  -2   79.79    9.00
  -3   7  -2   82.09   10.50
   3  -7   2   71.09    8.60
   3  -7   2   63.19    9.10
   3  -7   2   88.19    7.10
   3  -7   2  102.99   11.30
   3  -7   2   89.49   11.90
  -4   7  -2  688.93   30.00
  -4   7  -2  695.13   29.50
  -4   7  -2  717.33   31.50
  -4   7  -2  715.73   31.20
  -4   7  -2  718.13   32.60
  -4   7  -2  726.53   31.80
   4  -7   2  626.44   25.60
   4  -7   2  704.53   32.10
   4  -7   2  702.53   34.50
   4  -7   2  672.03   30.50
   4  -7   2  707.53   30.20
   4  -7   2  630.14   26.80
   4  -7   2  689.63   31.10
  -5   7  -2    4.20    3.30
  -5   7  -2    5.40    4.20
  -5   7  -2    4.80    4.10
  -5   7  -2    3.00    3.80
  -5   7  -2   12.50    5.80
  -5   7  -2    1.50    3.20
   5  -7   2    8.10    5.40
   5  -7   2    7.20    5.50
   5  -7   2    5.00    5.30
   5  -7   2    5.50    4.10
   5  -7   2   10.60    6.00
  -6   7  -2    1.10    4.70
  -6   7  -2    2.40    3.40
  -6   7  -2    1.20    3.50
  -6   7  -2    2.10    3.70
  -6   7  -2    7.50    4.80
   6  -7   2   -1.00    5.00
   6  -7   2    0.30    5.40
   6  -7   2   -1.30    5.40
   6  -7   2    1.30    5.40
   7   6  -2   -7.40    6.70
   7   6  -2   -0.70    6.30
   7   6  -2    1.00    5.90
   7   6  -2    3.90    6.00
  -7  -6   2   -0.20    2.90
  -7  -6   2    0.50    2.60
   6   6  -2   13.20    8.20
   6   6  -2    4.20    4.30
   6   6  -2   11.80    7.70
   6   6  -2   10.10    6.30
   6   6  -2   14.90    6.80
  -6  -6   2    3.10    2.60
  -6  -6   2    3.00    2.90
  -6  -6   2    6.00    4.10
   5   6  -2    6.90    4.70
   5   6  -2    7.70    2.60
   5   6  -2    2.30    4.60
   5   6  -2    9.50    6.60
   5   6  -2    0.00    4.20
   5   6  -2    4.40    2.50
   5   6  -2    0.70    5.30
  -5  -6   2    9.10    5.20
  -5  -6   2    5.60    3.10
  -5  -6   2    4.70    2.20
  -5  -6   2    5.50    3.60
   4   6  -2   11.50    5.10
   4   6  -2    9.70    3.00
   4   6  -2    7.20    5.30
   4   6  -2   10.00    3.60
   4   6  -2   11.90    6.40
   4   6  -2    0.40    3.90
  -4  -6   2    8.30    3.20
  -4  -6   2    6.60    2.60
  -4  -6   2    7.40    5.10
  -4  -6   2    2.80    2.90
  -4  -6   2    6.50    4.40
   3   6  -2   -0.80    3.20
   3   6  -2   -2.60    2.50
   3   6  -2   -0.90    1.80
   3   6  -2   -0.70    2.00
   3   6  -2   -3.20    3.80
   3   6  -2   -2.90    3.30
   3   6  -2    0.90    3.60
  -3  -6   2   -0.10    3.50
  -3  -6   2   -0.20    2.10
  -3  -6   2   -2.30    1.80
  -3  -6   2   -0.90    2.30
   2   6  -2  143.49   10.20
   2   6  -2  140.59    7.60
   2   6  -2  140.89   12.90
   2   6  -2  132.59    9.20
   2   6  -2  142.69    8.70
   2   6  -2  164.48   13.40
   2   6  -2  132.79    7.30
   2   6  -2  148.49   11.40
   2   6  -2  131.09   11.40
   2   6  -2  158.98   13.40
  -2  -6   2  134.29    9.50
  -2  -6   2  139.49   11.10
  -2  -6   2  141.79    9.30
   1   6  -2   34.40    7.40
   1   6  -2   42.00    5.00
   1   6  -2   37.10    6.10
   1   6  -2   32.00    7.10
   1   6  -2   38.30    6.90
   1   6  -2   35.00    4.90
   1   6  -2   21.10    5.10
   1   6  -2   25.20    6.20
  -1  -6   2   24.40    4.70
  -1  -6   2   30.30    6.20
  -1  -6   2   30.10    5.00
  -1  -6   2   38.00    5.40
   0   6  -2   31.20    6.40
   0   6  -2   25.10    4.50
   0   6  -2   28.70    6.50
   0   6  -2   28.40    5.90
   0   6  -2   31.40    6.00
   0   6  -2   34.20    5.10
   0   6  -2   26.70    6.30
   0  -6   2   32.90    5.80
   0  -6   2   30.70    5.30
   0  -6   2   36.00    5.20
   0  -6   2   37.80    6.90
  -1   6  -2   12.10    4.60
  -1   6  -2    5.10    4.40
  -1   6  -2    4.20    2.80
  -1   6  -2   10.80    3.80
  -1   6  -2    8.90    4.00
  -1   6  -2    3.40    3.30
  -1   6  -2    6.80    3.00
  -1   6  -2    2.20    3.00
   1  -6   2    3.60    2.50
   1  -6   2    5.80    3.10
   1  -6   2    4.30    3.30
   1  -6   2    8.20    3.60
  -2   6  -2   79.29    9.10
  -2   6  -2   73.69    6.40
  -2   6  -2  102.49    9.10
  -2   6  -2   80.99    8.90
  -2   6  -2   73.39    8.30
  -2   6  -2   92.89    8.80
  -2   6  -2   89.99    9.90
  -2   6  -2   77.99    9.40
  -2   6  -2   82.09    8.30
   2  -6   2   85.49    8.10
   2  -6   2   90.99    6.90
   2  -6   2   80.19    9.50
   2  -6   2   72.39    5.10
   2  -6   2   78.29    7.00
  -3   6  -2  477.05   22.70
  -3   6  -2  490.15   22.60
  -3   6  -2  489.15   23.40
  -3   6  -2  517.65   23.20
  -3   6  -2  488.95   23.10
  -3   6  -2  533.75   22.50
  -3   6  -2  447.06   22.50
   3  -6   2  476.65   22.60
   3  -6   2  475.75   22.20
   3  -6   2  507.25   21.40
   3  -6   2  473.15   24.70
   3  -6   2  483.05   21.70
   3  -6   2  499.05   20.00
  -4   6  -2   10.50    4.40
  -4   6  -2    4.60    3.60
  -4   6  -2    3.60    3.90
  -4   6  -2    7.10    3.90
  -4   6  -2    5.10    4.30
  -4   6  -2   10.30    3.70
  -4   6  -2    6.20    4.00
   4  -6   2    5.00    3.40
   4  -6   2    2.80    2.60
   4  -6   2    8.50    4.70
   4  -6   2    1.60    3.90
   4  -6   2    9.20    4.30
   4  -6   2    9.80    5.20
   4  -6   2    6.50    2.30
  -5   6  -2    7.60    4.70
  -5   6  -2   12.00    4.60
  -5   6  -2    6.40    4.10
  -5   6  -2   12.00    4.60
  -5   6  -2   10.50    5.00
  -5   6  -2   10.50    4.30
   5  -6   2    8.20    4.00
   5  -6   2   10.70    5.50
   5  -6   2    8.10    5.40
   5  -6   2    3.70    4.90
   5  -6   2   13.40    6.10
  -6   6  -2   12.50    4.70
  -6   6  -2   17.30    6.30
  -6   6  -2    6.90    3.60
  -6   6  -2    5.60    3.90
  -6   6  -2   16.80    5.00
   6  -6   2    8.90    6.40
   6  -6   2   16.30    7.20
   6  -6   2   14.50    7.30
   6  -6   2    4.40    5.10
  -7   6  -2    7.10    4.30
  -7   6  -2   10.70    5.90
  -7   6  -2    4.00    3.80
   7  -6   2   16.30    7.80
   7  -6   2    9.80    7.60
   7  -6   2   17.30    7.30
   7  -6   2    8.50    7.00
   7   5  -2   19.30    7.40
   7   5  -2   14.50    8.80
   7   5  -2   19.10    7.80
   7   5  -2   18.00    8.50
  -7  -5   2    7.40    3.50
   6   5  -2   12.50    6.40
   6   5  -2   11.10    7.00
   6   5  -2    8.40    5.00
   6   5  -2    1.50    6.20
  -6  -5   2    7.60    4.00
  -6  -5   2    2.30    2.70
   5   5  -2    9.10    4.20
   5   5  -2   15.30    6.00
   5   5  -2    2.90    5.00
   5   5  -2    6.50    4.80
   5   5  -2    2.30    5.40
  -5  -5   2   13.50    4.80
  -5  -5   2    9.70    3.80
  -5  -5   2    4.90    3.70
   4   5  -2  140.19   10.40
   4   5  -2  150.48   13.30
   4   5  -2  138.89   12.50
   4   5  -2  141.99    8.40
   4   5  -2  119.99   15.10
   4   5  -2  141.19    7.80
   4   5  -2  138.49   12.20
  -4  -5   2  139.19   10.30
  -4  -5   2  140.09    8.90
  -4  -5   2  140.89   10.60
  -4  -5   2  118.89    6.90
  -4  -5   2  149.49    9.60
   3   5  -2  151.48    8.00
   3   5  -2  139.89    8.40
   3   5  -2  158.18   10.80
   3   5  -2  166.48   13.10
   3   5  -2  155.28    9.60
   3   5  -2  147.69    7.50
   3   5  -2  142.19   11.50
   3   5  -2  180.88   14.40
  -3  -5   2  131.99    7.70
  -3  -5   2  146.89    8.90
  -3  -5   2  173.68    9.90
  -3  -5   2  137.19   10.00
  -3  -5   2  148.69   10.60
   2   5  -2    1.90    3.00
   2   5  -2    3.60    2.50
   2   5  -2    6.60    3.10
   2   5  -2    4.60    4.10
   2   5  -2    2.70    1.60
   2   5  -2    3.80    3.90
   2   5  -2    5.40    2.50
   2   5  -2    3.30    3.10
   2   5  -2    4.40    2.40
   2   5  -2    5.30    1.90
   2   5  -2    3.30    3.40
  -2  -5   2    8.80    3.00
  -2  -5   2    0.90    2.80
  -2  -5   2    2.80    3.10
  -2  -5   2    2.60    2.00
  -2  -5   2    2.30    2.70
  -2  -5   2    4.10    2.30
   1   5  -2  158.48   11.40
   1   5  -2  138.19    9.50
   1   5  -2  146.59    8.20
   1   5  -2  141.09   11.30
   1   5  -2  151.38   10.30
   1   5  -2  115.49    8.80
   1   5  -2  145.89    7.80
   1   5  -2  169.48   11.60
  -1  -5   2  145.49    8.70
  -1  -5   2  144.89    9.10
  -1  -5   2  137.59    9.70
  -1  -5   2  141.59   10.10
  -1  -5   2  147.19    8.90
  -1  -5   2  144.09    8.40
   0   5  -2   68.79    8.30
   0   5  -2   63.99    5.60
   0   5  -2   73.69    7.30
   0   5  -2   68.89    8.50
   0   5  -2   73.69    5.90
   0   5  -2   61.19    7.20
   0   5  -2   56.79    7.10
   0   5  -2   51.49    7.40
   0   5  -2   59.99    7.20
   0  -5   2   70.89    6.10
   0  -5   2   76.79    7.80
   0  -5   2   76.09    8.50
   0  -5   2   49.10    6.90
   0  -5   2   68.79    5.90
   0  -5   2   69.29    8.00
   0  -5   2   65.29    6.30
  -1   5  -2   20.60    4.70
  -1   5  -2   26.30    5.30
  -1   5  -2   22.20    4.00
  -1   5  -2   24.30    4.90
  -1   5  -2   17.90    4.00
  -1   5  -2   30.70    5.80
  -1   5  -2   25.60    4.60
  -1   5  -2   19.70    4.40
  -1   5  -2   21.20    4.10
   1  -5   2   24.20    4.70
   1  -5   2   31.30    5.20
   1  -5   2   20.40    4.60
   1  -5   2   22.60    3.80
   1  -5   2   18.50    3.90
   1  -5   2   33.20    5.80
   1  -5   2   25.30    4.00
  -2   5  -2   11.50    4.00
  -2   5  -2    2.10    2.60
  -2   5  -2    4.70    2.40
  -2   5  -2    2.70    3.00
  -2   5  -2    2.40    2.90
  -2   5  -2    6.00    3.40
  -2   5  -2    5.30    3.30
  -2   5  -2    8.30    3.80
  -2   5  -2    3.60    2.80
   2  -5   2    6.10    2.40
   2  -5   2    3.50    2.40
   2  -5   2    8.10    3.30
   2  -5   2    3.80    1.60
   2  -5   2    4.50    2.80
   2  -5   2    3.00    2.60
   2  -5   2    7.90    3.60
   2  -5   2    6.20    2.80
  -3   5  -2    9.90    3.60
  -3   5  -2   11.00    3.80
  -3   5  -2    7.70    3.20
  -3   5  -2    6.80    3.40
  -3   5  -2    9.50    3.60
  -3   5  -2    9.00    3.80
  -3   5  -2   15.40    4.20
   3  -5   2   12.50    4.10
   3  -5   2   11.80    4.50
   3  -5   2   15.50    3.60
   3  -5   2   12.20    3.40
   3  -5   2   13.30    3.90
   3  -5   2   11.00    3.80
   3  -5   2    6.60    2.80
   3  -5   2    5.40    2.20
  -4   5  -2 1143.59   43.20
  -4   5  -2 1199.48   42.50
  -4   5  -2 1207.88   43.00
  -4   5  -2 1152.38   42.80
  -4   5  -2 1208.38   45.40
  -4   5  -2 1168.48   40.40
  -4   5  -2 1115.09   42.80
   4  -5   2 1172.08   45.20
   4  -5   2 1130.49   46.60
   4  -5   2 1147.29   38.70
   4  -5   2 1186.08   44.40
   4  -5   2 1140.99   39.20
   4  -5   2 1082.59   40.70
   4  -5   2 1150.38   44.90
   4  -5   2 1146.09   42.20
  -5   5  -2   55.89    7.20
  -5   5  -2   68.09    7.30
  -5   5  -2   56.19    7.20
  -5   5  -2   63.19    7.70
  -5   5  -2   50.79    7.20
  -5   5  -2   49.99    8.30
   5  -5   2   59.69    7.30
   5  -5   2   53.99    5.90
   5  -5   2   53.59    8.50
   5  -5   2   54.69   10.00
   5  -5   2   61.39    9.40
   5  -5   2   52.09    9.10
  -6   5  -2   -1.70    3.20
  -6   5  -2    7.90    3.50
  -6   5  -2    2.30    4.10
  -6   5  -2    3.40    3.50
   6  -5   2    0.50    4.10
   6  -5   2   12.80    5.90
   6  -5   2    1.10    4.60
   6  -5   2    1.90    5.10
  -7   5  -2    0.60    2.90
  -7   5  -2    2.70    4.20
  -7   5  -2   -0.70    3.20
   7  -5   2    2.30    5.40
   7  -5   2   -2.20    4.70
   7  -5   2    1.60    4.70
   7  -5   2   -4.50    4.40
   8   4  -2    8.70    8.50
   8   4  -2   15.70    7.90
   8   4  -2    4.40    5.40
   8   4  -2    9.40    8.30
  -8  -4   2    1.60    3.10
   7   4  -2   37.10    9.90
   7   4  -2   48.80   10.10
   7   4  -2   43.80    8.80
   7   4  -2   35.70   10.50
  -7  -4   2   43.80    6.20
   6   4  -2    3.10    5.00
   6   4  -2    0.20    5.50
   6   4  -2   -1.20    4.90
   6   4  -2    1.10    4.00
  -6  -4   2    1.50    2.40
  -6  -4   2   -0.50    2.80
   5   4  -2    3.60    3.70
   5   4  -2    1.20    4.90
   5   4  -2   -0.50    3.30
   5   4  -2    5.10    5.00
  -5  -4   2   -1.70    1.90
  -5  -4   2    1.50    2.80
  -5  -4   2    0.70    2.50
   4   4  -2   58.19    4.30
   4   4  -2   61.49    4.20
   4   4  -2   65.39    9.10
   4   4  -2   67.89    9.30
   4   4  -2   61.99    9.20
   4   4  -2   68.99    7.40
   4   4  -2   57.19    9.60
  -4  -4   2   60.89    7.30
  -4  -4   2   54.49    6.90
  -4  -4   2   63.29    5.60
  -4  -4   2   56.59    4.00
   3   4  -2  227.98   10.40
   3   4  -2  242.68   10.50
   3   4  -2  247.58   12.70
   3   4  -2  250.17   11.50
   3   4  -2  249.08   15.10
   3   4  -2  248.68   16.30
   3   4  -2  231.98    9.10
   3   4  -2  239.48   14.30
  -3  -4   2  248.98   11.30
  -3  -4   2  236.78   12.80
  -3  -4   2  237.98   10.20
  -3  -4   2  249.97   11.80
  -3  -4   2  246.18   12.80
  -3  -4   2  225.98   12.40
  -3  -4   2  200.48   17.30
   2   4  -2   38.60    6.60
   2   4  -2   33.80    2.50
   2   4  -2   39.60    4.10
   2   4  -2   43.50    4.50
   2   4  -2   32.80    2.70
   2   4  -2   32.00    5.50
   2   4  -2   28.80    5.70
   2   4  -2   33.80    6.10
   2   4  -2   41.30    5.70
   2   4  -2   45.60    4.70
   2   4  -2   40.20    5.80
   2   4  -2   39.30    5.10
  -2  -4   2   52.69    6.70
  -2  -4   2   34.00    5.80
  -2  -4   2   39.20    5.50
  -2  -4   2   41.70    4.00
  -2  -4   2   39.00    5.60
  -2  -4   2   38.10    5.60
  -2  -4   2   30.00    3.60
  -2  -4   2   37.40    4.70
  -2  -4   2   38.10    5.90
  -2  -4   2   38.00    5.30
   1   4  -2  416.56   18.30
   1   4  -2  431.86   16.90
   1   4  -2  422.06   18.00
   1   4  -2  440.36   16.50
   1   4  -2  410.26   19.50
   1   4  -2  442.46   19.90
   1   4  -2  400.16   18.00
   1   4  -2  410.36   19.90
   1   4  -2  433.46   15.90
   1   4  -2  425.26   17.80
  -1  -4   2  430.66   17.20
  -1  -4   2  423.06   16.80
  -1  -4   2  412.16   18.10
  -1  -4   2  444.66   18.70
  -1  -4   2  408.36   18.40
  -1  -4   2  422.26   19.60
  -1  -4   2  430.26   18.30
  -1  -4   2  411.66   16.40
   0   4  -2   67.39    6.70
   0   4  -2   68.89    5.90
   0   4  -2   59.39    6.10
   0   4  -2   71.89    6.20
   0   4  -2   61.79    4.80
   0   4  -2   79.79    6.90
   0   4  -2   69.09    7.30
   0   4  -2   60.19    6.00
   0   4  -2   69.29    5.20
   0   4  -2   59.39    4.60
   0   4  -2   71.69    5.20
   0  -4   2   68.79    5.20
   0  -4   2   67.09    5.10
   0  -4   2   63.29    5.80
   0  -4   2   59.79    5.60
   0  -4   2   65.59    6.20
   0  -4   2   62.69    5.60
   0  -4   2   67.99    5.30
   0  -4   2   68.49    6.00
  -1   4  -2  463.15   19.40
  -1   4  -2  446.66   18.40
  -1   4  -2  470.65   18.20
  -1   4  -2  441.36   19.40
  -1   4  -2  461.15   19.80
  -1   4  -2  457.05   18.20
  -1   4  -2  468.05   18.30
  -1   4  -2  478.45   20.30
  -1   4  -2  469.65   18.90
  -1   4  -2  464.45   19.00
  -1   4  -2  470.05   19.80
   1  -4   2  448.86   19.30
   1  -4   2  502.95   18.90
   1  -4   2  466.45   19.90
   1  -4   2  463.65   19.30
   1  -4   2  466.95   19.60
   1  -4   2  454.95   17.70
   1  -4   2  488.95   18.30
   1  -4   2  459.25   18.90
   1  -4   2  477.85   19.60
  -2   4  -2  139.69    8.40
  -2   4  -2  140.39    8.70
  -2   4  -2  144.69   10.30
  -2   4  -2  124.09    9.30
  -2   4  -2  139.79    8.20
  -2   4  -2  136.89    7.60
  -2   4  -2  147.79    9.00
  -2   4  -2  145.89    8.90
  -2   4  -2  137.69    6.50
  -2   4  -2  136.99    8.70
  -2   4  -2  140.99    8.80
  -2   4  -2  148.39    9.20
   2  -4   2  135.99    8.70
   2  -4   2  130.99    5.60
   2  -4   2  140.89    8.40
   2  -4   2  144.99    9.60
   2  -4   2  136.59    8.20
   2  -4   2  143.59    8.10
   2  -4   2  132.29    7.30
   2  -4   2  136.59    8.30
   2  -4   2  136.39    8.50
   2  -4   2  144.99    5.50
   2  -4   2  137.29    7.90
   2  -4   2  136.79    8.50
  -3   4  -2  200.08   11.00
  -3   4  -2  198.78   11.00
  -3   4  -2  199.88   13.10
  -3   4  -2  199.48   10.70
  -3   4  -2  195.28   10.00
  -3   4  -2  205.28   10.60
  -3   4  -2  200.18   11.80
  -3   4  -2  205.88   11.10
  -3   4  -2  186.78    9.70
   3  -4   2  194.88    9.60
   3  -4   2  192.38   11.60
   3  -4   2  207.28   13.00
   3  -4   2  194.98   11.30
   3  -4   2  195.78   10.50
   3  -4   2  195.18    9.60
   3  -4   2  191.18    9.50
   3  -4   2  205.48    9.00
  -4   4  -2   63.29    7.80
  -4   4  -2   60.19    6.70
  -4   4  -2   51.79    5.10
  -4   4  -2   61.49    6.10
  -4   4  -2   59.89    6.60
  -4   4  -2   60.59    6.10
  -4   4  -2   63.59    6.60
   4  -4   2   67.69    9.00
   4  -4   2   54.19    7.90
   4  -4   2   63.79    8.90
   4  -4   2   57.99    5.60
   4  -4   2   63.89    8.30
   4  -4   2   59.39    3.30
   4  -4   2   54.79    3.30
   4  -4   2   61.69    5.00
  -5   4  -2    8.40    4.10
  -5   4  -2    3.00    2.90
  -5   4  -2   10.30    3.80
  -5   4  -2    5.50    3.90
  -5   4  -2    8.30    2.80
   5  -4   2    8.90    4.60
   5  -4   2   12.40    5.10
   5  -4   2    8.80    4.90
   5  -4   2    3.80    4.20
   5  -4   2    3.30    2.10
  -6   4  -2    0.80    2.90
  -6   4  -2   -5.20    2.80
  -6   4  -2    2.40    2.50
  -6   4  -2    5.20    3.20
   6  -4   2   -3.10    3.30
   6  -4   2    0.70    4.20
   6  -4   2    8.50    5.50
   6  -4   2    1.30    4.70
  -7   4  -2    2.00    3.80
  -7   4  -2    3.70    3.10
  -7   4  -2   -1.30    3.00
   7  -4   2    3.50    5.90
   7  -4   2    2.00    5.60
   7  -4   2    1.10    4.70
   7  -4   2    1.70    5.30
  -8   4  -2    1.40    3.10
  -8   4  -2   -0.40    3.20
  -8   4  -2    1.40    3.60
   8  -4   2    0.80    5.40
   8  -4   2   12.00    7.40
   8  -4   2   -0.30    6.00
   8  -4   2   -0.60    6.00
   8   3  -2   28.60    6.70
   8   3  -2   23.10    8.20
   8   3  -2   16.20    8.90
   8   3  -2   31.40    9.90
  -8  -3   2   32.10    5.30
   7   3  -2    7.50    5.10
   7   3  -2   -2.30    5.10
   7   3  -2   11.10    7.60
   7   3  -2   -1.00    4.60
   7   3  -2   10.20    4.70
  -7  -3   2    9.70    3.20
   6   3  -2   14.20    6.90
   6   3  -2   21.50    5.80
   6   3  -2   21.00    6.70
   6   3  -2    9.50    5.20
   6   3  -2   16.60    7.60
  -6  -3   2   11.60    3.10
   5   3  -2    2.70    3.20
   5   3  -2   -3.20    3.70
   5   3  -2    4.40    5.00
   5   3  -2   -0.20    3.10
   5   3  -2   -0.20    3.50
  -5  -3   2    1.40    2.70
  -5  -3   2    0.90    1.90
  -5  -3   2    2.30    2.40
   4   3  -2  170.88   13.80
   4   3  -2  176.28   12.20
   4   3  -2  161.98   11.60
   4   3  -2  170.28   12.80
   4   3  -2  152.48   11.30
  -4  -3   2  148.69    6.80
  -4  -3   2  174.98    9.50
  -4  -3   2  177.98   11.40
  -4  -3   2  144.29    8.80
  -4  -3   2  187.18    8.90
  -4  -3   2  165.48    9.10
  -4  -3   2  145.39    9.00
  -4  -3   2  146.49   10.50
   3   3  -2  336.37   12.70
   3   3  -2  347.57   13.20
   3   3  -2  334.27   17.10
   3   3  -2  344.77   17.10
   3   3  -2  332.37   17.50
   3   3  -2  308.37   14.30
   3   3  -2  349.47   18.80
   3   3  -2  334.47   14.60
  -3  -3   2  324.67   17.30
  -3  -3   2  338.27   12.60
  -3  -3   2  340.17   16.30
  -3  -3   2  354.46   17.50
  -3  -3   2  336.97   14.80
  -3  -3   2  321.47   16.30
  -3  -3   2  369.26   17.10
  -3  -3   2  381.36   15.20
  -3  -3   2  336.67   14.90
  -3  -3   2  339.37   13.90
   2   3  -2  141.99    9.50
   2   3  -2  146.69    6.90
   2   3  -2  143.39    7.00
   2   3  -2  145.79    6.60
   2   3  -2  168.88    9.70
   2   3  -2  143.49    7.60
   2   3  -2  145.49    8.20
   2   3  -2  140.89    8.10
   2   3  -2  144.69   10.30
  -2  -3   2  136.79    9.40
  -2  -3   2  143.29    8.10
  -2  -3   2  150.48    8.30
  -2  -3   2  152.88    9.70
  -2  -3   2  148.29    9.20
  -2  -3   2  141.89    7.40
  -2  -3   2  139.39    7.00
  -2  -3   2  155.88    9.30
  -2  -3   2  158.28    8.50
  -2  -3   2  149.19    6.70
   1   3  -2    4.50    2.30
   1   3  -2    1.00    1.90
   1   3  -2    0.00    2.10
   1   3  -2    1.80    1.70
   1   3  -2    2.90    1.50
   1   3  -2    2.60    2.00
   1   3  -2   -1.40    1.50
   1   3  -2    1.20    1.90
   1   3  -2    2.30    1.20
   1   3  -2    2.10    1.40
   1   3  -2    2.30    2.60
  -1  -3   2   -0.60    1.80
  -1  -3   2   -0.60    1.10
  -1  -3   2    1.90    1.40
  -1  -3   2   -2.70    1.50
  -1  -3   2    1.20    1.70
  -1  -3   2    3.20    2.30
  -1  -3   2    0.40    1.90
  -1  -3   2    0.00    1.80
  -1  -3   2    1.30    1.30
   0   3  -2   14.70    3.00
   0   3  -2   14.30    2.30
   0   3  -2   19.60    3.20
   0   3  -2   18.40    3.50
   0   3  -2   14.90    2.30
   0   3  -2   20.60    2.80
   0   3  -2   19.20    3.60
   0   3  -2   18.70    2.70
   0   3  -2   15.80    3.40
   0   3  -2   17.10    2.50
   0   3  -2   14.30    3.20
   0   3  -2   12.80    3.20
   0  -3   2   16.20    3.20
   0  -3   2   19.50    3.40
   0  -3   2   14.80    3.00
   0  -3   2   15.50    2.60
   0  -3   2   21.00    3.50
   0  -3   2   20.60    2.90
   0  -3   2   21.20    3.70
   0  -3   2   14.50    2.50
  -1   3  -2 1239.28   42.60
  -1   3  -2 1224.18   43.80
  -1   3  -2 1247.78   41.80
  -1   3  -2 1227.18   40.80
  -1   3  -2 1229.78   42.60
  -1   3  -2 1266.67   42.40
  -1   3  -2 1283.37   43.10
  -1   3  -2 1185.18   42.40
  -1   3  -2 1221.08   41.40
  -1   3  -2 1218.78   42.40
  -1   3  -2 1263.77   41.80
  -1   3  -2 1236.08   42.50
   1  -3   2 1257.37   41.90
   1  -3   2 1236.28   42.70
   1  -3   2 1251.87   41.80
   1  -3   2 1207.28   42.60
   1  -3   2 1215.98   42.40
   1  -3   2 1252.47   41.40
   1  -3   2 1230.18   42.30
   1  -3   2 1192.78   42.30
  -2   3  -2   18.20    3.40
  -2   3  -2   15.50    2.90
  -2   3  -2   16.30    4.20
  -2   3  -2   13.80    3.20
  -2   3  -2   16.30    3.00
  -2   3  -2   19.10    3.20
  -2   3  -2   14.10    3.90
  -2   3  -2   15.30    3.20
  -2   3  -2   18.70    2.70
  -2   3  -2   18.00    3.10
  -2   3  -2   14.50    3.20
   2  -3   2   18.60    2.70
   2  -3   2   15.20    2.70
   2  -3   2   22.80    2.90
   2  -3   2   17.30    3.20
   2  -3   2   19.60    4.00
   2  -3   2   24.20    3.40
   2  -3   2   23.00    3.40
   2  -3   2   11.30    2.40
   2  -3   2   18.40    3.40
   2  -3   2   19.90    3.50
  -3   3  -2  450.95   15.70
  -3   3  -2  433.46   17.30
  -3   3  -2  411.86   16.20
  -3   3  -2  435.36   17.40
  -3   3  -2  424.26   18.60
  -3   3  -2  397.46   18.20
  -3   3  -2  425.26   17.30
  -3   3  -2  418.96   16.40
  -3   3  -2  407.06   20.20
  -3   3  -2  442.56   20.30
  -3   3  -2  406.26   17.20
   3  -3   2  419.06   16.90
   3  -3   2  399.36   17.00
   3  -3   2  433.56   15.30
   3  -3   2  430.36   19.50
   3  -3   2  451.65   18.70
   3  -3   2  459.65   20.20
   3  -3   2  390.36   15.60
   3  -3   2  422.76   18.80
   3  -3   2  425.76   17.30
   3  -3   2  414.06   15.40
   3  -3   2  427.86   15.80
  -4   3  -2  182.08    8.80
  -4   3  -2  173.88   10.80
  -4   3  -2  184.78    9.80
  -4   3  -2  145.79   17.30
  -4   3  -2  171.88    8.50
  -4   3  -2  190.48   11.50
  -4   3  -2  189.78   10.00
  -4   3  -2  180.78    9.80
   4  -3   2  180.58    8.10
   4  -3   2  183.78   12.80
   4  -3   2  203.38   13.30
   4  -3   2  190.38   12.30
   4  -3   2  183.68   11.90
   4  -3   2  172.68    9.90
  -5   3  -2  749.23   30.30
  -5   3  -2  722.83   25.30
  -5   3  -2  683.63   29.10
  -5   3  -2  725.73   27.40
  -5   3  -2  685.73   26.20
  -5   3  -2  731.53   27.80
   5  -3   2  753.12   31.50
   5  -3   2  767.52   33.60
   5  -3   2  751.82   31.80
   5  -3   2  709.23   32.60
  -6   3  -2    1.70    3.30
  -6   3  -2    0.20    2.20
  -6   3  -2    0.60    3.30
  -6   3  -2    0.30    2.70
   6  -3   2    1.90    3.90
   6  -3   2    0.20    4.00
   6  -3   2   -3.90    3.50
   6  -3   2    6.30    5.10
  -7   3  -2   20.90    4.40
  -7   3  -2   10.90    3.60
  -7   3  -2   35.70    7.50
   7  -3   2   26.40    7.30
   7  -3   2   27.90    8.10
   7  -3   2   20.20    7.70
   7  -3   2   11.70    6.20
  -8   3  -2   48.30    6.50
   8  -3   2   58.89   12.30
   8  -3   2   59.69   10.90
   8  -3   2   34.30    8.90
   8   2  -2    6.10    5.90
   8   2  -2    5.40    4.00
   8   2  -2    5.20    5.70
   8   2  -2    0.80    6.00
   8   2  -2    0.30    6.40
  -8  -2   2    5.60    3.10
  -8  -2   2    0.80    3.30
   7   2  -2   28.10    7.60
   7   2  -2   37.40    9.80
   7   2  -2   26.50    8.80
   7   2  -2   34.30    7.90
   7   2  -2   31.70    5.70
  -7  -2   2   32.10    3.60
  -7  -2   2   40.00    4.70
   6   2  -2    3.10    4.50
   6   2  -2    0.50    2.70
   6   2  -2   -3.50    4.50
   6   2  -2   -2.20    3.40
   6   2  -2   -1.50    4.30
  -6  -2   2    0.70    2.70
  -6  -2   2   -1.10    1.30
  -6  -2   2   -0.90    1.80
  -6  -2   2   -0.20    2.00
   5   2  -2   -0.20    3.90
   5   2  -2   -0.20    4.00
   5   2  -2    3.30    3.60
   5   2  -2    2.60    3.70
   5   2  -2    6.30    3.10
  -5  -2   2   -0.10    2.60
  -5  -2   2    1.40    2.50
  -5  -2   2    0.60    2.20
  -5  -2   2   -1.30    1.10
  -5  -2   2    1.10    1.30
  -5  -2   2   -0.20    1.80
  -5  -2   2    3.60    1.80
  -5  -2   2    0.30    2.50
  -5  -2   2   -2.10    1.30
   4   2  -2  144.89    9.50
   4   2  -2  143.79   10.60
   4   2  -2  143.69   11.50
   4   2  -2  131.69   10.30
   4   2  -2  136.19   11.70
  -4  -2   2  141.89    6.80
  -4  -2   2  151.08   18.10
  -4  -2   2  146.09    7.40
  -4  -2   2  126.09    9.20
  -4  -2   2  129.59    9.10
  -4  -2   2  129.79    9.00
  -4  -2   2  124.69    6.00
  -4  -2   2  135.99    8.90
  -4  -2   2  145.49    9.30
   3   2  -2   79.59    7.20
   3   2  -2   94.09    7.50
   3   2  -2   76.79    7.70
   3   2  -2   85.19    6.80
   3   2  -2   74.09    8.50
  -3  -2   2   65.59    6.50
  -3  -2   2   77.79    6.30
  -3  -2   2   78.19    4.50
  -3  -2   2   81.89    7.70
  -3  -2   2   78.59    6.30
  -3  -2   2   74.59    8.30
  -3  -2   2   81.19    6.50
  -3  -2   2   83.49    6.90
  -3  -2   2   79.89    5.00
  -3  -2   2   84.19    5.70
  -3  -2   2   76.69    4.20
   2   2  -2  154.78   10.10
   2   2  -2  147.29    6.80
   2   2  -2  138.49    6.30
   2   2  -2  147.89    8.70
   2   2  -2  146.99    6.00
   2   2  -2  155.18    7.40
   2   2  -2  164.28    9.10
   2   2  -2  145.89    7.30
   2   2  -2  136.79    6.60
  -2  -2   2  154.18    7.50
  -2  -2   2  143.79    8.50
  -2  -2   2  139.19    6.20
  -2  -2   2  140.79    8.50
  -2  -2   2  144.49    9.30
  -2  -2   2  146.99    8.80
  -2  -2   2  144.59    8.10
  -2  -2   2  148.59    6.60
  -2  -2   2  140.19    7.00
  -2  -2   2  150.58    7.30
  -2  -2   2  146.39    6.50
   1   2  -2    2.60    2.40
   1   2  -2    1.10    1.60
   1   2  -2    3.70    1.30
   1   2  -2    1.50    1.90
   1   2  -2    0.50    0.70
   1   2  -2    1.40    1.70
   1   2  -2    2.60    1.40
   1   2  -2    1.80    1.70
   1   2  -2   -0.30    1.30
   1   2  -2    2.80    1.60
  -1  -2   2   -1.40    1.50
  -1  -2   2    0.70    1.00
  -1  -2   2   -0.80    1.80
  -1  -2   2    1.10    1.20
  -1  -2   2   -0.50    1.10
  -1  -2   2    1.40    2.10
  -1  -2   2    1.30    1.70
  -1  -2   2   -0.60    1.20
   0   2  -2  430.36   15.50
   0   2  -2  432.96   17.00
   0   2  -2  438.86   15.40
   0   2  -2  428.06   16.20
   0   2  -2  440.86   15.30
   0   2  -2  435.66   16.40
   0   2  -2  418.96   15.30
   0   2  -2  421.76   16.10
   0   2  -2  452.65   16.30
   0   2  -2  389.26   16.60
   0  -2   2  427.96   15.40
   0  -2   2  415.06   16.10
   0  -2   2  433.36   15.40
   0  -2   2  442.06   16.90
   0  -2   2  453.85   15.60
   0  -2   2  417.86   16.40
   0  -2   2  445.16   15.70
   0  -2   2  417.96   15.90
   0  -2   2  432.46   16.20
   0  -2   2  444.26   16.20
  -1   2  -2  169.18    8.40
  -1   2  -2  153.68    7.20
  -1   2  -2  156.28    7.60
  -1   2  -2  160.68    6.90
  -1   2  -2  158.58    7.60
  -1   2  -2  143.29    7.30
  -1   2  -2  160.48    7.70
  -1   2  -2  163.28    7.70
  -1   2  -2  164.08    7.70
  -1   2  -2  156.98    7.70
   1  -2   2  153.38    7.10
   1  -2   2  151.98    7.40
   1  -2   2  159.98    7.60
   1  -2   2  173.48    7.40
   1  -2   2  163.08    5.90
   1  -2   2  164.38    7.70
   1  -2   2  151.98    8.00
   1  -2   2  152.58    7.50
   1  -2   2  166.48    7.00
   1  -2   2  164.08    7.70
  -2   2  -2  543.55   19.70
  -2   2  -2  535.15   19.80
  -2   2  -2  525.15   18.90
  -2   2  -2  570.44   20.90
  -2   2  -2  559.34   19.00
  -2   2  -2  548.25   21.10
  -2   2  -2  546.65   19.90
  -2   2  -2  544.35   19.90
  -2   2  -2  578.24   22.40
  -2   2  -2  545.35   19.10
  -2   2  -2  532.65   19.60
   2  -2   2  543.35   20.50
   2  -2   2  534.35   20.70
   2  -2   2  529.85   19.70
   2  -2   2  535.15   21.50
   2  -2   2  564.84   19.80
   2  -2   2  491.75   19.20
   2  -2   2  544.95   19.90
   2  -2   2  568.84   18.90
   2  -2   2  541.95   20.50
   2  -2   2  523.35   19.00
   2  -2   2  545.55   18.60
  -3   2  -2    8.40    2.60
  -3   2  -2    6.40    1.60
  -3   2  -2   13.90    3.70
  -3   2  -2    9.80    3.80
  -3   2  -2    7.00    2.10
  -3   2  -2    7.20    1.60
  -3   2  -2   11.90    2.10
  -3   2  -2    8.80    3.70
  -3   2  -2    9.50    2.80
  -3   2  -2    8.50    2.30
  -3   2  -2    9.30    2.50
  -3   2  -2   13.30    2.50
  -3   2  -2    9.00    2.40
   3  -2   2    6.00    2.80
   3  -2   2    6.10    3.20
   3  -2   2    7.10    1.20
   3  -2   2    8.30    2.80
   3  -2   2   12.50    3.70
   3  -2   2    5.10    2.70
   3  -2   2    7.10    1.30
   3  -2   2    9.40    2.30
   3  -2   2    7.60    1.40
   3  -2   2    7.40    2.20
   3  -2   2    9.50    2.40
   3  -2   2   11.20    2.10
  -4   2  -2  197.18    7.60
  -4   2  -2  205.58   12.30
  -4   2  -2  205.88    9.60
  -4   2  -2  199.08    7.90
  -4   2  -2  220.88   10.90
  -4   2  -2  216.18    9.90
  -4   2  -2  196.18    8.80
  -4   2  -2  206.28   11.20
  -4   2  -2  174.78   13.30
  -4   2  -2  195.18   13.10
  -4   2  -2  207.98    9.40
  -4   2  -2  206.18   12.30
   4  -2   2  178.08   12.60
   4  -2   2  201.88   12.30
   4  -2   2  191.28   13.20
   4  -2   2  200.78    9.90
   4  -2   2  199.68    9.80
   4  -2   2  194.58   11.30
   4  -2   2  196.98   12.20
  -5   2  -2   93.99    6.60
  -5   2  -2   95.89    6.80
  -5   2  -2  102.59    6.50
  -5   2  -2   95.29    7.30
  -5   2  -2   69.39   10.80
  -5   2  -2   93.09    5.10
  -5   2  -2   85.49    5.70
  -5   2  -2  107.29    8.40
   5  -2   2   92.19   11.40
   5  -2   2  100.69    9.50
   5  -2   2  101.69   10.10
   5  -2   2  101.89    6.80
   5  -2   2  111.39    9.90
   5  -2   2  103.19    7.80
  -6   2  -2   48.00    4.80
  -6   2  -2   45.60    4.40
  -6   2  -2   47.40    5.20
  -6   2  -2   35.20    5.20
  -6   2  -2   51.29    5.30
  -6   2  -2   42.70    4.10
  -6   2  -2   48.80    7.10
   6  -2   2   55.09    7.20
   6  -2   2   46.90    8.60
   6  -2   2   35.10    7.90
   6  -2   2   58.69    8.90
   6  -2   2   40.50    8.80
  -7   2  -2   -0.80    2.50
  -7   2  -2    0.20    2.90
  -7   2  -2    0.20    2.00
  -7   2  -2   -0.10    2.10
  -7   2  -2    3.80    2.70
  -7   2  -2    0.20    2.40
   7  -2   2   -0.70    4.10
   7  -2   2   -1.50    3.60
   7  -2   2    0.40    4.80
   7  -2   2    2.50    4.70
  -8   2  -2    2.80    3.20
  -8   2  -2    7.40    3.60
  -8   2  -2   11.30    3.50
   8  -2   2   11.50    7.60
   8  -2   2   13.60    6.80
   8  -2   2    9.60    5.90
   8   1  -2   15.10    7.20
   8   1  -2   21.80    8.40
   8   1  -2   27.20    7.40
   8   1  -2   29.10    9.40
  -8  -1   2   27.00    5.30
  -8  -1   2   13.40    4.70
  -8  -1   2   22.50    4.10
  -8  -1   2   14.60    3.30
   7   1  -2    3.00    6.00
   7   1  -2    2.80    2.60
   7   1  -2    4.60    4.60
   7   1  -2   -2.20    4.00
   7   1  -2    7.90    6.30
  -7  -1   2    0.10    2.90
  -7  -1   2    0.00    2.20
  -7  -1   2    1.50    2.00
  -7  -1   2    2.50    1.80
  -7  -1   2    3.20    2.30
  -7  -1   2    2.80    2.10
   6   1  -2   73.19   10.60
   6   1  -2   86.19   12.10
   6   1  -2   65.69    6.00
   6   1  -2   59.99   10.50
   6   1  -2   71.49    9.50
   6   1  -2   62.69    9.10
  -6  -1   2   54.29    4.40
  -6  -1   2   60.89    5.10
  -6  -1   2   57.79    5.60
  -6  -1   2   54.29    4.70
  -6  -1   2   64.29    4.70
  -6  -1   2   56.09    7.20
  -6  -1   2   67.89    4.30
   5   1  -2   31.20    6.50
   5   1  -2   30.00    6.00
   5   1  -2   40.00    5.00
   5   1  -2   25.70    7.40
   5   1  -2   29.00    6.90
   5   1  -2   38.20    7.00
  -5  -1   2   42.00    6.10
  -5  -1   2   35.30    2.80
  -5  -1   2   31.80    3.00
  -5  -1   2   31.60    3.40
  -5  -1   2   31.60    5.60
  -5  -1   2   30.30    4.60
  -5  -1   2   39.80    6.30
  -5  -1   2   35.10    4.10
   4   1  -2   -4.20    2.50
   4   1  -2    2.00    2.80
   4   1  -2   -2.10    2.60
   4   1  -2   -0.10    3.50
   4   1  -2    0.40    2.90
   4   1  -2    0.20    2.70
  -4  -1   2    1.80    2.60
  -4  -1   2   -1.00    1.30
  -4  -1   2    0.30    2.10
  -4  -1   2    0.10    1.00
  -4  -1   2    1.90    2.30
  -4  -1   2    3.40    3.20
  -4  -1   2   -0.30    2.20
  -4  -1   2    3.10    3.00
  -4  -1   2    0.60    1.80
  -4  -1   2    0.00    0.90
  -4  -1   2    2.40    3.10
  -4  -1   2    3.20    3.10
   3   1  -2 4033.90  129.69
   3   1  -2 3944.81  130.39
   3   1  -2 4143.69  129.69
   3   1  -2 3879.21  130.49
   3   1  -2 3869.21  127.49
   3   1  -2 3768.72  128.19
  -3  -1   2 4021.90  124.39
  -3  -1   2 3949.00  128.09
  -3  -1   2 3928.81  129.69
  -3  -1   2 3984.70  128.09
  -3  -1   2 3991.70  125.09
  -3  -1   2 3844.32  129.99
  -3  -1   2 3933.91  128.59
  -3  -1   2 4048.89  127.59
  -3  -1   2 4022.80  127.59
  -3  -1   2 3936.81  128.49
  -3  -1   2 4027.20  124.69
  -3  -1   2 3915.01  130.19
   2   1  -2  191.48    9.10
   2   1  -2  186.58   10.60
   2   1  -2  191.18   10.10
   2   1  -2  189.18    9.20
   2   1  -2  194.78    9.80
   2   1  -2  201.68   10.90
  -2  -1   2  200.78    7.40
  -2  -1   2  207.28    8.90
  -2  -1   2  196.38    7.10
  -2  -1   2  197.48    7.20
  -2  -1   2  192.18    9.30
  -2  -1   2  187.68    9.00
  -2  -1   2  200.48   10.20
  -2  -1   2  192.28    9.60
  -2  -1   2  201.78    8.00
  -2  -1   2  196.48    9.30
  -2  -1   2  200.18   10.50
   1   1  -2   32.20    2.20
   1   1  -2   37.20    4.20
   1   1  -2   35.70    2.70
   1   1  -2   36.00    2.80
   1   1  -2   36.50    3.90
   1   1  -2   34.10    2.60
   1   1  -2   34.60    2.10
   1   1  -2   40.10    3.00
   1   1  -2   34.90    3.60
  -1  -1   2   34.50    2.80
  -1  -1   2   37.80    3.50
  -1  -1   2   36.70    2.80
  -1  -1   2   34.30    2.20
  -1  -1   2   31.50    3.90
  -1  -1   2   30.00    3.40
  -1  -1   2   38.30    2.80
  -1  -1   2   33.30    1.70
  -1  -1   2   34.00    2.50
   0   1  -2  886.81   30.60
   0   1  -2  964.80   30.60
   0   1  -2  958.50   30.60
   0   1  -2  944.81   30.60
   0   1  -2  937.51   31.00
   0   1  -2  937.91   31.10
   0   1  -2  951.90   31.20
   0   1  -2  937.31   31.30
   0   1  -2  929.61   30.60
   0  -1   2  937.01   30.50
   0  -1   2  919.81   30.60
   0  -1   2  953.90   31.20
   0  -1   2  929.71   31.00
   0  -1   2  957.90   30.70
   0  -1   2  975.60   31.10
   0  -1   2  940.51   30.70
   0  -1   2  972.20   31.30
   0  -1   2  914.11   30.90
   0  -1   2  966.00   31.70
  -1   1  -2 2063.49   63.59
  -1   1  -2 1987.70   62.49
  -1   1  -2 1918.51   63.69
  -1   1  -2 2019.90   63.79
  -1   1  -2 2042.20   63.79
  -1   1  -2 2127.39   63.59
  -1   1  -2 1998.20   63.99
  -1   1  -2 1999.00   63.29
  -1   1  -2 1897.41   63.19
  -1   1  -2 1892.61   64.39
  -1   1  -2 1950.70   63.39
   1  -1   2 1947.51   63.79
   1  -1   2 1937.71   62.89
   1  -1   2 1998.60   63.29
   1  -1   2 2077.49   64.09
   1  -1   2 2017.00   64.79
   1  -1   2 2016.70   63.69
   1  -1   2 2016.80   63.29
   1  -1   2 1956.30   63.49
   1  -1   2 1961.20   62.49
   1  -1   2 1950.20   63.59
   1  -1   2 1981.10   63.69
   1  -1   2 1884.01   63.59
  -2   1  -2    2.10    1.70
  -2   1  -2    3.90    1.40
  -2   1  -2    5.00    1.10
  -2   1  -2    2.50    1.80
  -2   1  -2    6.40    2.00
  -2   1  -2    4.40    1.50
  -2   1  -2    4.90    1.30
  -2   1  -2    5.50    1.90
  -2   1  -2    6.20    2.50
  -2   1  -2    7.00    2.80
  -2   1  -2    3.90    1.60
   2  -1   2    4.00    1.20
   2  -1   2    5.70    1.40
   2  -1   2    3.20    2.30
   2  -1   2    6.10    1.40
   2  -1   2    3.30    1.50
   2  -1   2    5.70    1.60
   2  -1   2    1.90    1.50
   2  -1   2    4.50    1.60
   2  -1   2    1.70    2.00
   2  -1   2    4.70    1.70
   2  -1   2    3.00    1.90
   2  -1   2    4.70    1.20
  -3   1  -2    5.80    1.90
  -3   1  -2    4.40    3.10
  -3   1  -2    9.50    2.80
  -3   1  -2    8.90    1.80
  -3   1  -2    4.70    3.10
  -3   1  -2    3.50    2.80
  -3   1  -2    7.70    1.70
  -3   1  -2    6.60    2.40
  -3   1  -2    5.80    2.30
  -3   1  -2    3.00    1.50
  -3   1  -2    8.80    1.90
  -3   1  -2   11.70    2.30
   3  -1   2    1.00    1.80
   3  -1   2    4.70    2.90
   3  -1   2    6.70    3.40
   3  -1   2    2.90    2.70
   3  -1   2    9.40    2.00
   3  -1   2    2.10    2.50
   3  -1   2    4.40    2.20
  -4   1  -2   53.49    5.00
  -4   1  -2   67.79    8.20
  -4   1  -2   57.59    6.90
  -4   1  -2   54.09    4.10
  -4   1  -2   47.10    6.90
  -4   1  -2   52.09    3.90
  -4   1  -2   76.39    9.60
  -4   1  -2   52.89    4.10
  -4   1  -2   55.69    6.60
  -4   1  -2   57.59    6.00
  -4   1  -2   55.09    4.40
  -4   1  -2   52.29    4.40
   4  -1   2   54.49    4.20
   4  -1   2   54.79    7.20
   4  -1   2   41.60    6.60
   4  -1   2   69.09    8.10
   4  -1   2   51.89    7.70
   4  -1   2   48.20    6.10
   4  -1   2   50.29    5.70
  -5   1  -2 1156.18   41.20
  -5   1  -2 1143.79   38.30
  -5   1  -2 1096.99   38.40
  -5   1  -2 1095.89   39.10
  -5   1  -2 1138.29   38.80
  -5   1  -2 1127.19   39.10
  -5   1  -2 1083.69   44.00
  -5   1  -2 1134.19   42.30
   5  -1   2 1175.28   46.70
   5  -1   2 1193.18   43.70
   5  -1   2 1140.99   42.40
   5  -1   2 1142.59   44.10
   5  -1   2 1131.29   44.60
  -6   1  -2  277.67   12.70
  -6   1  -2  294.77   12.30
  -6   1  -2  293.07   12.80
  -6   1  -2  283.27   12.80
  -6   1  -2  287.97   13.50
  -6   1  -2  300.37   15.20
   6  -1   2  281.27   17.30
   6  -1   2  313.27   18.50
   6  -1   2  309.47   20.20
   6  -1   2  321.17   17.60
  -7   1  -2   45.70    5.30
  -7   1  -2   55.09    7.30
  -7   1  -2   45.20    4.80
  -7   1  -2   33.80    6.20
  -7   1  -2   41.90    4.30
   7  -1   2   45.90    8.50
   7  -1   2   40.20    8.60
   7  -1   2   53.59   10.60
   7  -1   2   31.40    7.10
  -8   1  -2    5.50    3.40
  -8   1  -2   15.80    4.50
  -8   1  -2   14.20    4.20
   8  -1   2   19.40    8.70
   8  -1   2   13.20    6.50
   8  -1   2    8.20    5.80
   8   0  -2   22.10    8.20
   8   0  -2   22.80    8.00
  -8   0   2   21.90    5.00
  -8   0   2   20.80    3.50
  -8   0   2   23.50    4.50
  -8   0   2   14.80    4.20
   7   0  -2    5.10    6.60
   7   0  -2    5.00    4.30
   7   0  -2   -2.20    4.40
   7   0  -2    4.00    4.70
  -7   0   2    3.90    3.80
  -7   0   2    1.70    1.80
  -7   0   2    7.00    3.60
  -7   0   2    4.60    2.80
  -7   0   2    3.50    2.20
  -7   0   2    1.50    2.90
  -7   0   2    3.60    2.40
  -7   0   2    2.80    2.00
   6   0  -2   -2.60    3.60
   6   0  -2    0.60    4.90
   6   0  -2    2.40    3.70
   6   0  -2   11.10    4.80
   6   0  -2    4.40    3.70
   6   0  -2    2.40    4.00
  -6   0   2   -0.10    1.20
  -6   0   2    1.30    1.20
  -6   0   2    7.60    2.90
  -6   0   2    0.90    1.80
  -6   0   2    1.10    2.40
  -6   0   2   -2.70    2.30
   5   0  -2    8.30    4.30
   5   0  -2    7.30    4.30
   5   0  -2    9.50    6.00
   5   0  -2   10.60    4.60
   5   0  -2   11.70    2.40
   5   0  -2    5.30    5.00
   5   0  -2    6.30    3.80
   5   0  -2   12.00    5.00
  -5   0   2    5.10    2.30
  -5   0   2    8.70    2.50
  -5   0   2    3.10    3.00
  -5   0   2    7.60    2.80
  -5   0   2    5.80    2.00
  -5   0   2    6.70    2.70
   4   0  -2  372.86   18.50
   4   0  -2  350.86   17.60
   4   0  -2  359.36   16.80
   4   0  -2  385.16   19.80
   4   0  -2  390.06   18.90
   4   0  -2  376.96   18.70
   4   0  -2  348.07   14.20
   4   0  -2  346.67   16.60
  -4   0   2  392.76   17.20
  -4   0   2  373.26   14.50
  -4   0   2  340.47   14.30
  -4   0   2  372.16   18.60
  -4   0   2  370.06   16.30
  -4   0   2  370.76   17.80
  -4   0   2  359.86   14.90
  -4   0   2  356.46   18.00
  -4   0   2  353.86   18.90
  -4   0   2  368.56   17.20
  -4   0   2  375.76   15.30
  -4   0   2  371.46   14.40
  -4   0   2  346.67   16.70
   3   0  -2  229.88   12.70
   3   0  -2  232.78   10.90
   3   0  -2  246.38   11.60
   3   0  -2  256.47   13.90
   3   0  -2  252.67   11.50
   3   0  -2  239.58   12.70
   3   0  -2  230.98    9.90
   3   0  -2  229.98   12.40
   3   0  -2  240.58   12.60
  -3   0   2  222.18   11.80
  -3   0   2  233.48   12.10
  -3   0   2  228.98   12.40
  -3   0   2  246.38   10.10
  -3   0   2  235.28   10.20
  -3   0   2  263.07   11.10
  -3   0   2  220.68   12.90
  -3   0   2  236.48   11.40
  -3   0   2  222.38   12.40
  -3   0   2  226.08   11.30
  -3   0   2  242.38    9.90
   2   0  -2 1077.69   38.90
   2   0  -2 1085.89   38.00
   2   0  -2 1128.09   39.40
   2   0  -2 1098.09   40.30
   2   0  -2 1041.90   37.20
   2   0  -2 1212.58   37.50
   2   0  -2 1115.69   37.80
   2   0  -2 1088.99   38.80
   2   0  -2 1104.79   39.40
   2   0  -2 1163.08   37.40
  -2   0   2 1134.69   38.00
  -2   0   2 1151.88   37.40
  -2   0   2 1111.09   40.10
  -2   0   2 1187.28   39.40
  -2   0   2 1129.29   38.00
  -2   0   2 1138.09   38.70
  -2   0   2 1108.69   37.00
  -2   0   2 1118.89   39.30
  -2   0   2 1165.78   37.50
  -2   0   2 1116.89   39.50
  -2   0   2 1165.78   37.30
   1   0  -2 2523.95   81.19
   1   0  -2 2494.35   79.29
   1   0  -2 2537.75   79.69
   1   0  -2 2499.45   80.59
   1   0  -2 2388.06   79.09
   1   0  -2 2535.25   79.89
   1   0  -2 2579.34   80.89
   1   0  -2 2566.94   79.19
  -1   0   2 2461.05   80.59
  -1   0   2 2519.05   79.09
  -1   0   2 2465.55   78.19
  -1   0   2 2581.84   78.29
  -1   0   2 2234.38   78.99
  -1   0   2 2512.55   79.09
  -1   0   2 2409.36   78.19
  -1   0   2 2487.85   80.69
  -1   0   2 2544.55   79.69
  -1   0   2 2558.14   79.89
  -1   0   2 2484.45   79.69
  -1   0   2 2551.04   81.09
  -1   0   2 2512.65   79.09
   0   0  -2  468.95   15.90
   0   0  -2  489.05   16.00
   0   0  -2  473.85   16.40
   0   0  -2  472.35   16.30
   0   0  -2  499.25   16.80
   0   0   2  483.65   16.30
   0   0   2  445.56   16.10
   0   0   2  486.75   16.30
   0   0   2  485.55   15.60
   0   0   2  486.45   16.10
   0   0   2  499.35   16.80
   0   0   2  483.95   16.50
  -1   0  -2    8.60    1.30
  -1   0  -2    8.00    1.80
  -1   0  -2   10.80    2.30
  -1   0  -2    3.90    1.70
  -1   0  -2    6.60    1.50
  -1   0  -2    7.40    1.50
  -1   0  -2    8.20    1.00
  -1   0  -2    7.80    1.80
  -1   0  -2    6.50    1.60
  -1   0  -2    7.90    1.50
  -1   0  -2    7.10    1.50
   1   0   2    6.50    1.70
   1   0   2    6.80    0.80
   1   0   2    7.10    1.50
   1   0   2    6.50    1.70
   1   0   2    8.00    1.60
   1   0   2    5.20    1.60
   1   0   2    5.40    1.50
   1   0   2    6.10    1.40
   1   0   2    4.70    1.70
   1   0   2    5.20    1.10
  -2   0  -2  415.16   16.60
  -2   0  -2  439.26   15.70
  -2   0  -2  436.96   15.20
  -2   0  -2  435.46   15.40
  -2   0  -2  433.86   15.70
  -2   0  -2  451.85   17.60
  -2   0  -2  427.46   15.70
  -2   0  -2  450.65   17.00
  -2   0  -2  424.46   13.90
  -2   0  -2  419.56   15.80
  -2   0  -2  427.46   15.60
  -2   0  -2  429.06   14.30
   2   0   2  424.96   15.00
   2   0   2  431.66   14.40
   2   0   2  401.46   15.40
   2   0   2  428.56   14.90
   2   0   2  427.56   17.60
   2   0   2  448.46   16.70
   2   0   2  428.66   15.80
   2   0   2  435.16   17.10
   2   0   2  441.96   16.60
   2   0   2  408.86   15.50
   2   0   2  396.96   16.00
  -3   0  -2  473.15   16.00
  -3   0  -2  494.95   19.80
  -3   0  -2  482.65   20.80
  -3   0  -2  455.25   18.90
  -3   0  -2  492.75   16.30
  -3   0  -2  483.45   17.30
  -3   0  -2  501.35   17.60
  -3   0  -2  499.65   20.10
  -3   0  -2  488.15   16.60
  -3   0  -2  494.75   20.70
  -3   0  -2  491.15   18.20
   3   0   2  491.05   20.30
   3   0   2  460.05   20.90
   3   0   2  457.85   16.30
   3   0   2  478.25   19.90
   3   0   2  465.95   18.30
   3   0   2  503.55   19.70
   3   0   2  485.65   17.00
   3   0   2  474.35   17.60
  -4   0  -2    0.00    2.10
  -4   0  -2    0.60    2.60
  -4   0  -2   -0.20    1.00
  -4   0  -2    1.20    3.00
  -4   0  -2   -0.10    1.40
  -4   0  -2    0.80    1.60
  -4   0  -2   -1.90    2.00
  -4   0  -2    2.80    2.00
  -4   0  -2   -0.40    2.80
  -4   0  -2    1.30    1.10
  -4   0  -2    0.60    1.30
  -4   0  -2    0.90    2.60
   4   0   2   -0.50    1.60
   4   0   2   -0.40    1.80
   4   0   2    4.30    3.10
   4   0   2   -2.70    2.70
   4   0   2    0.10    2.50
   4   0   2    1.30    1.40
   4   0   2   -0.70    2.70
  -5   0  -2  566.94   25.30
  -5   0  -2  583.34   23.10
  -5   0  -2  600.54   21.90
  -5   0  -2  571.24   19.90
  -5   0  -2  612.04   19.90
  -5   0  -2  565.54   23.50
  -5   0  -2  583.54   22.10
  -5   0  -2  583.14   21.40
  -5   0  -2  607.74   20.20
   5   0   2  600.24   27.10
   5   0   2  606.04   21.50
   5   0   2  600.64   23.90
   5   0   2  605.74   28.60
   5   0   2  584.94   26.60
   5   0   2  574.54   25.70
  -6   0  -2  196.68   10.20
  -6   0  -2  187.38   11.60
  -6   0  -2  192.28   10.90
  -6   0  -2  206.28   10.00
  -6   0  -2  180.38   13.20
   6   0   2  200.18   14.60
   6   0   2  185.18   15.60
   6   0   2  192.48   14.40
  -7   0  -2    2.80    2.80
  -7   0  -2    1.90    2.80
  -7   0  -2    6.20    2.80
  -7   0  -2    2.90    3.90
   7   0   2    2.50    5.10
   7   0   2    0.00    4.80
   7   0   2   10.10    5.20
  -8   0  -2  122.99    8.10
  -8   0  -2  132.89    9.00
  -8   0  -2   90.59    8.30
   8   0   2  100.09   13.90
   8   0   2  143.49   18.40
   8   0   2  141.19   15.90
   8  -1  -2   -3.00    3.80
   8  -1  -2   -5.20    4.10
   8  -1  -2    3.50    5.40
   8  -1  -2   -0.50    4.40
  -8   1   2    1.70    2.80
  -8   1   2    0.20    2.40
  -8   1   2    1.60    2.80
  -8   1   2    1.80    2.80
   7  -1  -2    8.10    5.30
   7  -1  -2   14.60    6.20
   7  -1  -2   11.50    5.60
   7  -1  -2   13.30    5.60
  -7   1   2   10.50    2.00
  -7   1   2    8.50    3.90
  -7   1   2   13.40    3.80
  -7   1   2    5.70    2.90
  -7   1   2    6.30    3.60
  -7   1   2    5.70    2.90
  -7   1   2    6.80    1.80
   6  -1  -2   16.30    5.90
   6  -1  -2   26.50    6.50
   6  -1  -2   11.00    4.30
   6  -1  -2   10.20    5.00
   6  -1  -2   22.60    7.80
  -6   1   2   15.10    4.10
  -6   1   2   12.40    3.30
  -6   1   2   14.80    3.40
  -6   1   2   16.20    4.10
  -6   1   2   15.60    3.50
   5  -1  -2   19.90    6.20
   5  -1  -2   33.10    8.10
   5  -1  -2   24.50    5.20
   5  -1  -2   11.90    4.80
   5  -1  -2   23.20    6.20
   5  -1  -2   20.90    5.00
   5  -1  -2   27.30    6.20
  -5   1   2   25.10    3.80
  -5   1   2   15.80    4.70
  -5   1   2   23.50    4.60
  -5   1   2   20.60    3.70
  -5   1   2   30.70    5.00
  -5   1   2   18.90    4.50
  -5   1   2   25.20    5.90
  -5   1   2   28.30    3.90
   4  -1  -2   98.09    8.30
   4  -1  -2   94.49    9.10
   4  -1  -2   90.69    7.80
   4  -1  -2   87.19    7.30
   4  -1  -2   85.39    7.20
   4  -1  -2   96.39    9.80
   4  -1  -2   89.69    8.40
   4  -1  -2   80.19    7.90
  -4   1   2   92.59    6.10
  -4   1   2   80.19    7.60
  -4   1   2   87.29    5.30
  -4   1   2  106.29   12.10
  -4   1   2   74.69    7.50
  -4   1   2   82.09    5.60
  -4   1   2   84.39    8.00
  -4   1   2   83.29    6.90
  -4   1   2   76.39    6.60
  -4   1   2   72.39    6.30
  -4   1   2   77.89    6.30
  -4   1   2   80.59    6.40
  -4   1   2   88.09    8.10
   3  -1  -2  992.80   35.40
   3  -1  -2  964.50   35.40
   3  -1  -2 1007.20   36.00
   3  -1  -2  989.60   36.10
   3  -1  -2 1012.30   38.50
   3  -1  -2 1002.70   35.20
   3  -1  -2  993.50   36.80
   3  -1  -2 1028.50   36.80
   3  -1  -2 1023.00   37.90
  -3   1   2  999.00   35.20
  -3   1   2 1011.20   35.20
  -3   1   2  992.90   38.60
  -3   1   2  959.30   34.00
  -3   1   2 1025.10   35.30
  -3   1   2 1005.70   34.80
  -3   1   2 1031.00   33.20
  -3   1   2 1003.70   34.90
  -3   1   2 1043.70   33.30
  -3   1   2  984.10   36.40
  -3   1   2  974.90   36.90
  -3   1   2  953.20   36.70
  -3   1   2  982.70   34.30
  -3   1   2  951.30   36.40
   2  -1  -2  760.32   27.00
   2  -1  -2  754.12   27.00
   2  -1  -2  762.32   28.10
   2  -1  -2  749.73   26.50
   2  -1  -2  725.23   28.70
   2  -1  -2  739.43   26.10
   2  -1  -2  740.03   25.10
   2  -1  -2  759.22   26.00
   2  -1  -2  758.72   25.80
  -2   1   2  761.72   26.10
  -2   1   2  752.72   29.00
  -2   1   2  744.63   27.20
  -2   1   2  733.53   25.80
  -2   1   2  744.23   25.60
  -2   1   2  753.62   27.60
  -2   1   2  745.43   28.00
  -2   1   2  757.72   26.00
  -2   1   2  745.83   23.90
  -2   1   2  758.92   25.60
  -2   1   2  729.53   26.60
  -2   1   2  753.62   27.00
  -2   1   2  749.62   24.80
   1  -1  -2    7.30    1.10
   1  -1  -2    5.00    1.20
   1  -1  -2    1.10    1.00
   1  -1  -2    8.10    1.80
   1  -1  -2    6.90    2.30
   1  -1  -2    6.20    1.50
   1  -1  -2    5.30    1.00
   1  -1  -2    1.00    1.90
   1  -1  -2    4.50    1.30
   1  -1  -2    3.70    1.00
   1  -1  -2    4.30    1.40
   1  -1  -2    6.90    3.00
  -1   1   2    5.40    2.10
  -1   1   2    3.70    1.10
  -1   1   2    5.80    1.70
  -1   1   2    4.20    1.30
  -1   1   2    4.50    1.50
  -1   1   2    4.20    1.60
  -1   1   2    5.50    1.90
  -1   1   2    4.90    1.70
  -1   1   2    5.70    0.90
  -1   1   2    4.10    1.20
  -1   1   2    6.30    1.80
  -1   1   2    5.10    3.10
  -1   1   2    4.60    1.10
  -1   1   2    3.20    2.60
   0  -1  -2 1063.59   34.30
   0  -1  -2 1113.99   34.90
   0  -1  -2 1071.79   35.10
   0  -1  -2 1081.69   34.70
   0  -1  -2 1059.59   33.80
   0  -1  -2 1014.50   34.20
   0  -1  -2 1082.29   34.60
   0  -1  -2 1032.10   34.80
   0   1   2 1086.79   34.60
   0   1   2 1039.20   34.90
   0   1   2 1040.30   34.70
   0   1   2 1041.50   34.70
   0   1   2 1013.40   34.30
   0   1   2 1031.40   34.70
   0   1   2 1085.79   35.00
   0   1   2 1003.80   34.40
   0   1   2 1043.00   35.00
  -1  -1  -2  707.53   24.50
  -1  -1  -2  721.33   24.60
  -1  -1  -2  699.83   24.50
  -1  -1  -2  703.03   24.30
  -1  -1  -2  722.83   24.00
  -1  -1  -2  714.83   23.80
  -1  -1  -2  699.23   24.40
  -1  -1  -2  736.83   24.10
  -1  -1  -2  725.33   24.50
   1   1   2  699.03   24.60
   1   1   2  706.23   24.50
   1   1   2  698.83   24.30
   1   1   2  713.33   23.90
   1   1   2  738.73   24.00
   1   1   2  695.53   23.90
   1   1   2  682.93   24.30
   1   1   2  692.63   24.50
   1   1   2  662.33   23.50
  -2  -1  -2  206.48    8.20
  -2  -1  -2  201.48    8.50
  -2  -1  -2  193.28    8.20
  -2  -1  -2  194.08    9.00
  -2  -1  -2  202.38   10.20
  -2  -1  -2  208.68    8.40
  -2  -1  -2  191.58    8.80
  -2  -1  -2  213.18   10.20
  -2  -1  -2  207.68    9.20
   2   1   2  222.98    8.40
   2   1   2  211.38    8.50
   2   1   2  201.58   10.10
   2   1   2  179.08    8.00
   2   1   2  207.98    8.30
   2   1   2  206.68   10.30
   2   1   2  208.68   10.60
   2   1   2  209.38    9.60
   2   1   2  191.38    8.80
   2   1   2  194.98    8.50
   2   1   2  191.18    8.50
   2   1   2  187.68    9.90
  -3  -1  -2   19.40    2.50
  -3  -1  -2   27.70    3.40
  -3  -1  -2   25.80    3.00
  -3  -1  -2   17.00    3.80
  -3  -1  -2   19.80    3.00
  -3  -1  -2   17.30    3.70
  -3  -1  -2   16.70    3.20
  -3  -1  -2   25.70    3.00
  -3  -1  -2   14.60    3.90
  -3  -1  -2   24.10    4.30
  -3  -1  -2   19.20    4.20
  -3  -1  -2   19.40    2.90
   3   1   2   14.10    3.80
   3   1   2   21.60    2.30
   3   1   2   19.20    3.30
   3   1   2   21.20    3.70
   3   1   2   21.70    3.20
   3   1   2   14.50    4.00
   3   1   2   16.80    2.20
   3   1   2   25.70    4.70
   3   1   2   18.70    3.20
   3   1   2   16.00    2.60
   3   1   2   17.50    2.70
  -4  -1  -2    7.10    3.30
  -4  -1  -2    1.00    1.50
  -4  -1  -2    5.90    3.50
  -4  -1  -2    0.70    1.80
  -4  -1  -2    0.90    2.10
  -4  -1  -2    4.30    1.90
  -4  -1  -2    3.90    3.20
  -4  -1  -2   -0.10    1.70
  -4  -1  -2   -0.20    1.70
   4   1   2    1.30    3.30
   4   1   2    1.20    2.20
   4   1   2    2.00    1.80
   4   1   2    1.00    2.10
   4   1   2   -3.10    2.90
   4   1   2    1.00    2.90
   4   1   2    8.40    3.70
  -5  -1  -2  399.66   15.60
  -5  -1  -2  388.76   15.30
  -5  -1  -2  399.16   16.30
  -5  -1  -2  372.16   16.60
  -5  -1  -2  412.86   16.40
   5   1   2  416.76   17.80
   5   1   2  444.76   22.20
   5   1   2  380.46   17.10
   5   1   2  421.96   19.10
   5   1   2  434.26   22.80
   5   1   2  412.66   17.20
   5   1   2  375.66   20.20
  -6  -1  -2  895.31   30.20
  -6  -1  -2  848.02   31.60
  -6  -1  -2  885.71   31.30
  -6  -1  -2  866.21   31.30
  -6  -1  -2  830.02   29.40
   6   1   2  839.72   32.00
   6   1   2  844.12   39.00
   6   1   2  828.72   31.70
   6   1   2  844.12   36.90
   6   1   2  855.01   34.50
   6   1   2  846.12   38.10
   6   1   2  848.52   32.30
  -7  -1  -2   30.00    4.70
  -7  -1  -2   21.20    4.30
  -7  -1  -2   26.90    4.70
  -7  -1  -2   25.20    3.70
   7   1   2   25.40    8.00
   7   1   2   17.00    7.00
   7   1   2   23.60    7.10
   7   1   2   26.40    4.30
  -8  -1  -2   -3.20    2.30
  -8  -1  -2   -3.40    2.50
   8   1   2    4.50    5.70
   8   1   2    0.30    5.60
   8   1   2   -1.00    4.90
   8  -2  -2   22.20    7.60
   8  -2  -2   37.60    8.30
   8  -2  -2   33.30    9.20
  -8   2   2   34.00    5.00
  -8   2   2   27.80    4.00
  -8   2   2   17.50    5.40
  -8   2   2   15.40    4.20
   7  -2  -2   -1.40    4.20
   7  -2  -2    1.50    3.80
   7  -2  -2    2.00    4.40
  -7   2   2   -1.00    2.60
  -7   2   2   -0.80    2.90
  -7   2   2   -0.10    1.80
  -7   2   2   -1.50    1.70
  -7   2   2    1.20    3.20
  -7   2   2    2.20    1.70
  -7   2   2    1.50    2.50
   6  -2  -2   11.80    5.10
   6  -2  -2   10.20    4.60
   6  -2  -2    3.00    4.40
   6  -2  -2   10.30    6.30
   6  -2  -2   11.60    5.10
  -6   2   2    7.40    2.20
  -6   2   2   11.60    4.20
  -6   2   2   12.00    3.20
  -6   2   2   11.90    2.30
  -6   2   2    8.60    1.80
  -6   2   2   10.00    3.40
   5  -2  -2   -0.90    3.00
   5  -2  -2   -4.10    2.60
   5  -2  -2   -0.60    3.30
   5  -2  -2    0.20    4.20
   5  -2  -2   -2.70    2.60
  -5   2   2    2.20    3.10
  -5   2   2    1.40    2.40
  -5   2   2   -2.40    1.20
  -5   2   2   -0.20    1.00
  -5   2   2    1.50    2.70
  -5   2   2   -0.90    1.60
  -5   2   2    3.10    2.30
  -5   2   2   -0.30    3.10
  -5   2   2   -0.80    2.70
   4  -2  -2   32.80    5.20
   4  -2  -2   33.10    5.80
   4  -2  -2   35.40    5.70
   4  -2  -2   42.50    7.90
   4  -2  -2   44.10    6.60
  -4   2   2   28.80    2.80
  -4   2   2   29.10    2.40
  -4   2   2   41.80    6.00
  -4   2   2   30.30    4.90
  -4   2   2   31.70    4.20
  -4   2   2   39.60    4.80
  -4   2   2   37.60    5.90
  -4   2   2   37.20    6.50
  -4   2   2   34.90    4.60
  -4   2   2   36.10    5.70
  -4   2   2   37.50    2.90
  -4   2   2   32.10    4.60
   3  -2  -2   29.90    5.10
   3  -2  -2   38.60    6.30
   3  -2  -2   30.50    4.40
   3  -2  -2   40.90    4.60
   3  -2  -2   40.10    5.40
   3  -2  -2   42.60    5.60
   3  -2  -2   30.90    3.80
  -3   2   2   25.30    4.40
  -3   2   2   28.20    2.70
  -3   2   2   33.80    5.00
  -3   2   2   30.80    2.30
  -3   2   2   30.70    4.00
  -3   2   2   29.90    5.50
  -3   2   2   29.40    2.40
  -3   2   2   27.90    6.30
  -3   2   2   33.90    4.80
  -3   2   2   29.90    3.80
  -3   2   2   33.90    4.20
  -3   2   2   34.40    5.80
  -3   2   2   36.10    3.70
   2  -2  -2    6.40    0.90
   2  -2  -2    7.80    2.20
   2  -2  -2    5.10    1.20
   2  -2  -2   -0.40    2.30
   2  -2  -2    6.60    3.00
   2  -2  -2    3.20    1.90
   2  -2  -2    4.60    1.60
   2  -2  -2    6.80    2.00
   2  -2  -2    5.70    2.10
  -2   2   2    5.20    2.10
  -2   2   2    3.80    2.60
  -2   2   2    1.30    1.80
  -2   2   2    8.30    1.40
  -2   2   2    5.90    1.70
  -2   2   2    5.40    1.40
  -2   2   2    5.00    2.40
  -2   2   2    5.20    2.00
  -2   2   2    7.10    3.70
  -2   2   2    5.20    1.80
  -2   2   2    0.10    2.50
  -2   2   2    6.60    1.90
   1  -2  -2 1241.08   40.30
   1  -2  -2 1364.46   41.10
   1  -2  -2 1249.47   40.00
   1  -2  -2 1219.88   41.20
   1  -2  -2 1258.87   40.70
   1  -2  -2 1169.98   41.50
   1  -2  -2 1250.57   41.50
   1  -2  -2 1245.98   41.60
   1  -2  -2 1261.97   42.60
  -1   2   2 1222.48   40.90
  -1   2   2 1211.88   43.50
  -1   2   2 1274.67   41.70
  -1   2   2 1265.67   41.70
  -1   2   2 1240.98   41.70
  -1   2   2 1244.18   41.60
  -1   2   2 1259.67   40.90
  -1   2   2 1204.88   40.60
  -1   2   2 1239.98   42.80
  -1   2   2 1229.28   41.90
  -1   2   2 1231.78   41.70
   0  -2  -2  273.87   10.50
   0  -2  -2  283.17   11.30
   0  -2  -2  264.57   10.30
   0  -2  -2  265.67   10.80
   0  -2  -2  251.57   10.10
   0  -2  -2  254.17   10.30
   0  -2  -2  250.37   11.50
   0  -2  -2  264.77   10.90
   0  -2  -2  247.88   11.20
   0   2   2  263.97   11.20
   0   2   2  264.97   11.10
   0   2   2  254.97   11.20
   0   2   2  267.17   11.00
   0   2   2  257.17   10.40
   0   2   2  257.17   11.00
   0   2   2  255.27   11.50
   0   2   2  249.78   10.30
   0   2   2  267.47   11.00
  -1  -2  -2   49.99    4.30
  -1  -2  -2   43.40    4.00
  -1  -2  -2   47.70    4.20
  -1  -2  -2   44.80    3.80
  -1  -2  -2   46.00    3.90
  -1  -2  -2   49.00    4.40
  -1  -2  -2   44.20    4.10
  -1  -2  -2   42.60    3.80
  -1  -2  -2   41.90    3.60
   1   2   2   44.50    4.00
   1   2   2   41.30    4.10
   1   2   2   39.50    4.00
   1   2   2   44.90    3.40
   1   2   2   46.10    4.50
   1   2   2   47.90    3.00
   1   2   2   41.80    3.30
   1   2   2   41.90    3.80
   1   2   2   46.70    3.60
   1   2   2   40.60    3.90
   1   2   2   47.70    5.10
  -2  -2  -2  132.69    8.20
  -2  -2  -2  134.29    8.00
  -2  -2  -2  156.28    7.50
  -2  -2  -2  144.39    7.40
  -2  -2  -2  150.58    8.00
  -2  -2  -2  135.09    7.50
  -2  -2  -2  152.98    8.50
  -2  -2  -2  136.29    7.00
  -2  -2  -2  134.29    8.40
   2   2   2  139.49    8.60
   2   2   2  136.89    8.30
   2   2   2  150.68    9.30
   2   2   2  134.89    7.50
   2   2   2  140.19    7.50
   2   2   2  151.28    7.90
   2   2   2  138.99    6.40
   2   2   2  145.79    7.90
   2   2   2  148.49    8.80
   2   2   2  140.39    6.70
   2   2   2  140.39    7.00
  -3  -2  -2   33.40    4.00
  -3  -2  -2   36.20    4.80
  -3  -2  -2   33.40    5.40
  -3  -2  -2   29.80    4.70
  -3  -2  -2   41.00    4.20
  -3  -2  -2   41.30    5.70
  -3  -2  -2   33.70    4.70
  -3  -2  -2   48.30    6.40
  -3  -2  -2   38.00    4.60
  -3  -2  -2   40.30    3.60
  -3  -2  -2   35.30    3.60
   3   2   2   33.40    3.40
   3   2   2   28.30    4.40
   3   2   2   38.00    4.80
   3   2   2   39.00    3.80
   3   2   2   27.80    3.50
   3   2   2   40.80    5.50
   3   2   2   38.10    5.60
   3   2   2   32.90    5.80
   3   2   2   47.40    5.30
   3   2   2   33.80    4.40
   3   2   2   33.20    4.20
   3   2   2   27.30    5.30
  -4  -2  -2    3.10    3.30
  -4  -2  -2    0.80    2.10
  -4  -2  -2    2.70    1.90
  -4  -2  -2    2.00    2.20
  -4  -2  -2    1.60    2.10
  -4  -2  -2    3.00    2.10
  -4  -2  -2   -0.10    2.00
  -4  -2  -2   -0.60    1.60
   4   2   2   -1.90    2.50
   4   2   2    0.20    3.10
   4   2   2   -1.80    2.10
   4   2   2    3.90    3.70
   4   2   2    0.10    1.10
   4   2   2   -1.50    2.00
   4   2   2   -0.50    1.90
   4   2   2    1.80    1.60
   4   2   2   -2.00    2.90
   4   2   2   -2.10    1.10
  -5  -2  -2  429.06   17.30
  -5  -2  -2  392.86   16.70
  -5  -2  -2  410.66   17.80
  -5  -2  -2  396.56   18.80
  -5  -2  -2  399.56   16.20
  -5  -2  -2  435.26   18.50
  -5  -2  -2  413.96   15.60
   5   2   2  408.86   22.50
   5   2   2  390.46   22.50
   5   2   2  406.66   21.20
   5   2   2  412.86   18.60
   5   2   2  397.46   19.40
   5   2   2  431.66   19.70
   5   2   2  398.76   16.70
  -6  -2  -2   -0.10    2.30
  -6  -2  -2   -1.20    2.00
  -6  -2  -2    0.20    2.30
   6   2   2   -1.20    3.40
   6   2   2   -1.10    4.20
   6   2   2   -4.10    2.60
   6   2   2   -1.10    3.90
   6   2   2    1.30    4.50
   6   2   2   -1.50    2.10
   6   2   2    3.70    3.10
  -7  -2  -2   33.10    4.80
  -7  -2  -2   28.60    5.10
   7   2   2   42.60    9.50
   7   2   2   37.60    6.40
   7   2   2   57.69    9.70
   7   2   2   44.50   10.20
   7   2   2   48.30    6.80
  -8  -2  -2   10.10    3.90
  -8  -2  -2   28.90    4.80
   8   2   2   21.40    8.20
   8   2   2   23.40    8.90
   8  -3  -2   -5.10    4.40
   8  -3  -2   -6.80    4.30
   8  -3  -2   -0.90    4.40
  -8   3   2   -1.80    2.80
  -8   3   2    2.00    3.60
  -8   3   2    0.60    2.80
   7  -3  -2    7.10    5.60
   7  -3  -2    5.20    5.50
   7  -3  -2    6.70    4.80
   7  -3  -2    5.20    5.30
  -7   3   2    7.40    3.40
  -7   3   2    6.50    2.90
  -7   3   2    8.40    4.30
  -7   3   2    3.70    3.10
   6  -3  -2   -1.90    3.60
   6  -3  -2   -2.60    3.70
   6  -3  -2   -2.20    3.70
   6  -3  -2   -0.60    3.50
   6  -3  -2    6.40    5.80
  -6   3   2   -1.30    2.60
  -6   3   2    0.20    3.00
  -6   3   2   -0.30    2.10
  -6   3   2    1.20    1.70
  -6   3   2   -4.90    2.70
  -6   3   2    0.30    1.30
   5  -3  -2   52.29    8.20
   5  -3  -2   47.40    6.90
   5  -3  -2   41.50    7.20
   5  -3  -2   43.70    8.90
   5  -3  -2   52.09    8.30
  -5   3   2   47.00    6.20
  -5   3   2   36.30    5.00
  -5   3   2   43.70    3.00
  -5   3   2   39.50    6.60
  -5   3   2   39.20    6.60
  -5   3   2   36.90    3.50
  -5   3   2   40.10    4.50
   4  -3  -2    1.80    3.20
   4  -3  -2    3.30    3.50
   4  -3  -2    7.50    4.60
   4  -3  -2    5.00    3.60
   4  -3  -2   12.60    3.10
   4  -3  -2    8.90    3.40
  -4   3   2    4.80    2.20
  -4   3   2    5.90    3.20
  -4   3   2    7.70    1.60
  -4   3   2    8.10    2.00
  -4   3   2   10.00    3.80
  -4   3   2    5.70    2.80
  -4   3   2    5.50    2.70
  -4   3   2    5.00    1.80
  -4   3   2    7.80    2.30
  -4   3   2    6.40    3.00
  -4   3   2    1.30    3.70
   3  -3  -2    0.50    1.80
   3  -3  -2    4.20    2.60
   3  -3  -2   -2.60    2.70
   3  -3  -2   -1.90    2.00
   3  -3  -2    0.60    2.00
   3  -3  -2   -2.40    2.80
   3  -3  -2    4.30    2.70
   3  -3  -2    1.10    1.20
  -3   3   2    0.90    2.20
  -3   3   2   -0.80    1.20
  -3   3   2    0.00    2.50
  -3   3   2   -1.20    1.80
  -3   3   2    0.00    1.50
  -3   3   2   -0.30    1.60
  -3   3   2    1.00    2.30
  -3   3   2    1.30    3.90
  -3   3   2    0.30    3.00
  -3   3   2    0.40    2.50
  -3   3   2   -0.30    1.50
  -3   3   2    1.00    1.20
   2  -3  -2 3162.48   99.59
   2  -3  -2 3104.69  100.09
   2  -3  -2 3134.79  102.09
   2  -3  -2 3095.49  101.39
   2  -3  -2 3108.89  104.49
   2  -3  -2 3129.79  101.69
   2  -3  -2 3139.09  100.89
   2  -3  -2 3183.68  100.29
   2  -3  -2 3274.17  104.59
   2  -3  -2 3097.99   98.99
   2  -3  -2 3080.19  101.29
   2  -3  -2 3119.09  101.59
  -2   3   2 3084.59  101.89
  -2   3   2 3168.58  101.89
  -2   3   2 3080.79   99.69
  -2   3   2 3091.49  102.89
  -2   3   2 3230.58  101.79
  -2   3   2 3076.19  105.59
  -2   3   2 3025.30  103.59
  -2   3   2 3213.88  101.69
  -2   3   2 3093.49  100.89
  -2   3   2 3189.78  101.89
  -2   3   2 3142.39  101.49
  -2   3   2 3080.19  100.39
   1  -3  -2   21.40    3.20
   1  -3  -2   22.10    4.10
   1  -3  -2   20.10    3.30
   1  -3  -2   23.30    3.20
   1  -3  -2   19.80    3.10
   1  -3  -2   26.60    3.10
   1  -3  -2   28.00    2.90
   1  -3  -2   24.10    3.60
   1  -3  -2   21.30    3.80
   1  -3  -2   34.20    5.30
  -1   3   2   21.90    4.30
  -1   3   2   24.00    3.00
  -1   3   2   27.70    4.10
  -1   3   2   30.60    4.30
  -1   3   2   20.90    3.70
  -1   3   2   26.90    3.80
  -1   3   2   22.40    3.20
  -1   3   2   23.20    3.80
  -1   3   2   19.40    2.90
  -1   3   2   18.80    3.20
   0  -3  -2   34.90    3.70
   0  -3  -2   36.40    4.70
   0  -3  -2   28.60    4.00
   0  -3  -2   39.70    3.50
   0  -3  -2   35.70    4.00
   0  -3  -2   30.00    4.00
   0  -3  -2   37.90    5.10
   0  -3  -2   36.00    4.00
   0  -3  -2   35.60    3.80
   0  -3  -2   29.80    4.40
   0   3   2   33.10    4.80
   0   3   2   41.20    4.90
   0   3   2   32.80    4.30
   0   3   2   33.40    3.70
   0   3   2   34.50    4.50
   0   3   2   34.80    4.40
   0   3   2   39.80    4.00
   0   3   2   43.90    5.30
   0   3   2   38.60    5.10
  -1  -3  -2  113.79    7.50
  -1  -3  -2  123.89    7.30
  -1  -3  -2  132.59    6.90
  -1  -3  -2  118.39    7.90
  -1  -3  -2  121.19    6.90
  -1  -3  -2  112.09    7.20
  -1  -3  -2  117.49    6.10
  -1  -3  -2  114.19    7.40
  -1  -3  -2  127.79    7.80
  -1  -3  -2  125.29    7.30
   1   3   2  121.89    7.80
   1   3   2  124.79    7.70
   1   3   2  122.89    8.60
   1   3   2  116.79    7.00
   1   3   2  124.29    6.20
   1   3   2  120.09    7.50
   1   3   2  118.29    7.70
   1   3   2  127.99    6.80
   1   3   2  128.99    6.60
   1   3   2  115.49    8.10
  -2  -3  -2   17.60    3.30
  -2  -3  -2   12.70    3.40
  -2  -3  -2   14.50    3.90
  -2  -3  -2   13.50    3.30
  -2  -3  -2   10.60    2.90
  -2  -3  -2   15.70    3.70
  -2  -3  -2   13.00    3.10
  -2  -3  -2   15.30    3.50
  -2  -3  -2   10.40    2.80
   2   3   2   13.40    2.40
   2   3   2   15.60    2.60
   2   3   2   12.30    3.30
   2   3   2   14.80    3.70
   2   3   2   14.70    2.00
   2   3   2   10.50    3.00
   2   3   2    8.50    2.90
   2   3   2   12.10    3.70
   2   3   2   19.40    3.60
   2   3   2    9.80    2.50
   2   3   2   13.50    3.80
  -3  -3  -2    3.60    3.10
  -3  -3  -2    1.10    2.20
  -3  -3  -2   -0.20    1.90
  -3  -3  -2    2.70    2.70
  -3  -3  -2    1.60    1.90
  -3  -3  -2   -1.60    1.70
  -3  -3  -2   -1.80    1.80
  -3  -3  -2    0.40    2.00
  -3  -3  -2    1.60    2.40
   3   3   2   -0.20    1.60
   3   3   2   -0.70    2.20
   3   3   2    1.00    1.60
   3   3   2    1.40    2.00
   3   3   2    3.30    1.60
   3   3   2    2.00    2.30
   3   3   2   -4.30    2.10
   3   3   2    1.10    2.00
   3   3   2    2.10    3.00
   3   3   2    2.00    3.00
  -4  -3  -2   70.19    6.60
  -4  -3  -2   80.79    7.30
  -4  -3  -2   64.79    7.70
  -4  -3  -2   62.89    6.10
  -4  -3  -2   61.39    5.20
  -4  -3  -2   87.49    5.70
  -4  -3  -2   86.59    6.50
   4   3   2   75.19    5.10
   4   3   2   67.49    9.90
   4   3   2   76.39    8.10
   4   3   2   77.49    5.00
   4   3   2   78.69    5.60
   4   3   2   78.09    7.10
   4   3   2   91.39   10.00
   4   3   2   66.69    6.30
   4   3   2   82.09    9.20
  -5  -3  -2  177.88   11.20
  -5  -3  -2  198.48   12.10
  -5  -3  -2  194.68    8.70
  -5  -3  -2  168.98    9.00
  -5  -3  -2  180.68   13.00
  -5  -3  -2  172.28   10.50
  -5  -3  -2  216.18   11.10
   5   3   2  191.18    9.20
   5   3   2  188.58   13.30
   5   3   2  193.98   14.40
   5   3   2  216.18   16.50
   5   3   2  199.48   12.40
   5   3   2  174.48   12.10
   5   3   2  180.38   11.00
  -6  -3  -2  291.17   15.50
  -6  -3  -2  312.27   14.80
  -6  -3  -2  283.87   12.50
  -6  -3  -2  252.27   14.50
  -6  -3  -2  287.47   15.00
   6   3   2  274.77   12.60
   6   3   2  257.17   18.60
   6   3   2  254.87   15.90
   6   3   2  270.27   16.00
   6   3   2  306.07   21.60
   6   3   2  274.77   17.00
  -7  -3  -2  114.29    9.50
  -7  -3  -2  150.78    8.50
   7   3   2  156.18   12.30
   7   3   2  170.38   20.10
   7   3   2  159.78   12.70
   7   3   2  144.39   11.70
   7   3   2  122.49   15.50
  -8  -3  -2    1.70    3.00
   8   3   2   11.90    5.50
   8   3   2    6.90    5.30
   8   3   2   12.40    8.50
   8  -4  -2   -0.20    4.70
   8  -4  -2    3.50    6.00
   8  -4  -2    8.70    6.80
   8  -4  -2    2.60    5.30
  -8   4   2    0.10    3.10
  -8   4   2   -0.80    3.60
   7  -4  -2   38.30    9.40
   7  -4  -2   31.30    7.60
   7  -4  -2   40.90    9.00
   7  -4  -2   27.10    8.20
  -7   4   2   31.20    5.30
  -7   4   2   25.10    6.80
  -7   4   2   25.10    5.00
   6  -4  -2   -3.90    3.50
   6  -4  -2    1.70    4.50
   6  -4  -2    1.40    4.20
   6  -4  -2    1.00    5.40
   6  -4  -2    0.20    3.40
  -6   4   2    4.30    3.20
  -6   4   2    9.50    4.70
  -6   4   2    1.80    2.70
  -6   4   2    1.10    3.90
  -6   4   2    2.00    3.20
   5  -4  -2    2.80    3.90
   5  -4  -2   -2.30    4.00
   5  -4  -2    4.20    4.30
   5  -4  -2    0.10    3.40
   5  -4  -2    7.00    3.80
  -5   4   2    4.10    2.40
  -5   4   2    3.30    4.10
  -5   4   2    4.80    3.40
  -5   4   2   -0.20    2.80
  -5   4   2    2.50    2.60
  -5   4   2    2.20    3.40
   4  -4  -2    1.30    3.50
   4  -4  -2    2.40    3.00
   4  -4  -2    3.40    3.50
   4  -4  -2    3.90    3.60
   4  -4  -2   -1.50    2.50
   4  -4  -2   -0.10    4.10
  -4   4   2   -0.60    2.90
  -4   4   2    0.10    1.70
  -4   4   2   -1.10    2.80
  -4   4   2   -1.90    2.50
  -4   4   2    5.20    2.90
  -4   4   2    1.60    2.70
  -4   4   2    0.40    1.90
   3  -4  -2   29.00    4.30
   3  -4  -2   27.10    4.20
   3  -4  -2   31.80    6.80
   3  -4  -2   27.90    4.40
   3  -4  -2   28.90    2.50
   3  -4  -2   28.80    5.50
   3  -4  -2   32.50    6.90
   3  -4  -2   33.00    5.10
   3  -4  -2   27.30    5.00
   3  -4  -2   29.00    2.60
   3  -4  -2   30.40    3.10
  -3   4   2   22.60    4.50
  -3   4   2   25.60    4.40
  -3   4   2   35.90    5.20
  -3   4   2   26.10    3.20
  -3   4   2   29.30    4.80
  -3   4   2   26.30    3.70
  -3   4   2   25.60    4.50
  -3   4   2   34.20    4.90
   2  -4  -2    0.10    2.20
   2  -4  -2    2.80    1.60
   2  -4  -2   -0.60    2.80
   2  -4  -2    0.50    2.30
   2  -4  -2    2.80    3.20
   2  -4  -2    3.10    1.90
   2  -4  -2    0.70    1.80
   2  -4  -2    4.50    2.00
   2  -4  -2    2.40    2.10
   2  -4  -2    2.50    2.30
   2  -4  -2    1.30    1.30
   2  -4  -2    1.70    2.10
  -2   4   2    4.30    3.30
  -2   4   2    2.30    1.80
  -2   4   2    2.50    2.20
  -2   4   2    5.90    2.70
  -2   4   2    3.20    2.50
  -2   4   2    6.10    3.10
  -2   4   2    6.50    4.30
  -2   4   2    3.40    2.60
  -2   4   2    1.90    2.50
  -2   4   2    4.20    2.70
  -2   4   2    3.20    2.70
  -2   4   2    4.20    2.00
   1  -4  -2  355.66   18.10
   1  -4  -2  359.26   15.70
   1  -4  -2  386.66   16.10
   1  -4  -2  357.26   16.00
   1  -4  -2  366.76   14.40
   1  -4  -2  374.06   15.90
   1  -4  -2  363.16   16.40
   1  -4  -2  377.66   16.70
   1  -4  -2  360.06   14.90
   1  -4  -2  370.06   17.00
  -1   4   2  353.96   14.90
  -1   4   2  382.16   15.90
  -1   4   2  378.86   17.70
  -1   4   2  354.16   15.20
  -1   4   2  378.06   15.90
  -1   4   2  354.46   16.50
  -1   4   2  392.26   17.70
  -1   4   2  342.97   16.20
  -1   4   2  355.66   16.60
  -1   4   2  386.26   16.90
   0  -4  -2   30.30    5.10
   0  -4  -2   18.80    3.30
   0  -4  -2   24.60    3.60
   0  -4  -2   12.50    3.40
   0  -4  -2   21.10    3.70
   0  -4  -2   17.00    3.60
   0  -4  -2   12.90    3.20
   0  -4  -2   24.90    3.60
   0  -4  -2   15.80    4.50
   0  -4  -2   19.70    3.60
   0  -4  -2   18.70    2.30
   0   4   2   19.60    4.40
   0   4   2   18.30    4.10
   0   4   2   19.00    4.10
   0   4   2   18.00    4.10
   0   4   2   23.20    4.60
   0   4   2   24.50    4.70
   0   4   2   23.40    3.50
   0   4   2   21.60    4.10
   0   4   2   16.40    3.20
  -1  -4  -2  175.58   10.60
  -1  -4  -2  175.38   10.60
  -1  -4  -2  178.48    9.40
  -1  -4  -2  181.58    9.10
  -1  -4  -2  151.48    9.60
  -1  -4  -2  175.78    8.50
  -1  -4  -2  175.98    9.90
  -1  -4  -2  159.08    8.60
  -1  -4  -2  153.88    9.70
  -1  -4  -2  152.38   10.00
   1   4   2  171.88   10.20
   1   4   2  176.08   11.50
   1   4   2  174.78    9.10
   1   4   2  166.58    8.90
   1   4   2  165.58   10.50
   1   4   2  167.18   10.10
   1   4   2  176.88   10.60
   1   4   2  154.48    9.30
   1   4   2  179.18    8.40
  -2  -4  -2    1.90    2.10
  -2  -4  -2    2.10    2.80
  -2  -4  -2    4.90    1.80
  -2  -4  -2    6.50    3.00
  -2  -4  -2    5.90    2.90
  -2  -4  -2    2.20    2.80
  -2  -4  -2    2.70    3.00
  -2  -4  -2    4.80    2.90
   2   4   2    5.30    1.90
   2   4   2    3.80    2.30
   2   4   2    7.50    2.60
   2   4   2    5.10    3.10
   2   4   2    4.80    3.30
   2   4   2    3.50    3.20
   2   4   2    4.40    2.00
   2   4   2    1.30    2.20
   2   4   2    4.50    3.40
  -3  -4  -2   -2.80    2.40
  -3  -4  -2   -1.40    2.30
  -3  -4  -2    3.70    2.70
  -3  -4  -2    3.80    2.60
  -3  -4  -2    1.70    2.70
   3   4   2   -0.20    2.30
   3   4   2    1.50    1.60
   3   4   2   -0.10    1.80
   3   4   2    2.80    2.20
   3   4   2    3.70    3.10
   3   4   2   -0.10    2.00
   3   4   2   -2.50    2.90
   3   4   2    3.70    1.40
   3   4   2   -2.10    3.40
   3   4   2    4.40    3.50
   3   4   2    2.10    3.00
  -4  -4  -2   56.69    6.70
  -4  -4  -2   49.50    7.10
  -4  -4  -2   58.79    7.90
  -4  -4  -2   55.29    5.40
  -4  -4  -2   56.19    6.70
   4   4   2   47.20    7.10
   4   4   2   63.89    8.60
   4   4   2   61.89    7.70
   4   4   2   53.89    4.20
   4   4   2   60.89    5.70
   4   4   2   58.39    9.90
   4   4   2   53.79    5.00
   4   4   2   62.79    9.00
   4   4   2   57.89    7.70
   4   4   2   60.69    7.90
  -5  -4  -2    3.30    3.90
  -5  -4  -2    3.90    3.60
  -5  -4  -2    1.20    2.70
  -5  -4  -2    2.90    3.20
   5   4   2    2.00    1.90
   5   4   2    2.70    1.80
   5   4   2    2.40    4.20
   5   4   2    5.10    4.30
   5   4   2    4.00    2.10
   5   4   2    0.10    4.30
   5   4   2    5.10    3.70
   5   4   2    0.70    2.80
   5   4   2    0.80    3.70
  -6  -4  -2   78.19    9.40
  -6  -4  -2   89.39    8.10
  -6  -4  -2  112.89   10.10
   6   4   2   99.69   14.80
   6   4   2  118.59   13.30
   6   4   2  103.59   13.20
   6   4   2  100.49   11.30
   6   4   2   89.99   10.50
   6   4   2   93.49    8.70
  -7  -4  -2    4.70    3.30
   7   4   2    3.90    4.60
   7   4   2    5.70    5.10
   7   4   2   14.80    6.40
   7   4   2   12.90    6.00
   7   4   2    8.00    7.30
   7  -5  -2    3.00    5.50
   7  -5  -2    0.90    5.90
   7  -5  -2    9.20    5.70
   7  -5  -2   -2.70    4.60
  -7   5   2    2.50    4.50
  -7   5   2    0.60    3.40
  -7   5   2    3.00    3.60
  -7   5   2    5.90    3.70
   6  -5  -2   10.80    6.00
   6  -5  -2   11.40    5.60
   6  -5  -2   30.40    7.90
   6  -5  -2    7.60    6.90
   6  -5  -2   15.90    5.80
  -6   5   2   16.70    6.10
  -6   5   2    9.30    4.60
  -6   5   2   20.10    4.90
  -6   5   2   10.80    4.30
   5  -5  -2   14.70    5.00
   5  -5  -2   15.60    5.10
   5  -5  -2   15.90    7.20
   5  -5  -2   18.70    6.40
   5  -5  -2    8.00    4.80
  -5   5   2   19.40    5.30
  -5   5   2    8.30    4.10
  -5   5   2   12.20    5.30
  -5   5   2   17.60    3.40
  -5   5   2   14.10    4.40
  -5   5   2    6.00    3.60
   4  -5  -2    5.10    2.70
   4  -5  -2    3.00    3.60
   4  -5  -2    3.10    3.10
   4  -5  -2    7.40    3.70
   4  -5  -2    4.80    4.10
   4  -5  -2    5.50    4.90
  -4   5   2    7.10    3.10
  -4   5   2   -0.30    2.80
  -4   5   2    1.60    3.30
  -4   5   2    5.80    3.30
  -4   5   2    8.40    4.10
  -4   5   2    3.80    3.20
  -4   5   2   -1.80    2.80
  -4   5   2    2.10    3.10
   3  -5  -2   -1.00    1.40
   3  -5  -2   -1.60    1.70
   3  -5  -2   -0.10    3.70
   3  -5  -2    1.40    2.60
   3  -5  -2   -0.30    1.20
   3  -5  -2    0.70    2.90
   3  -5  -2   -0.50    2.30
   3  -5  -2   -1.60    2.50
   3  -5  -2    2.40    3.90
  -3   5   2    0.10    2.70
  -3   5   2    1.70    2.80
  -3   5   2    4.10    3.00
  -3   5   2   -0.40    2.70
  -3   5   2   -1.70    2.50
  -3   5   2   -0.80    3.10
  -3   5   2   -1.00    2.50
   2  -5  -2  123.59   11.40
   2  -5  -2  137.09    7.70
   2  -5  -2  134.89    7.30
   2  -5  -2  131.19    6.70
   2  -5  -2  134.19    7.80
   2  -5  -2  146.19   11.20
   2  -5  -2  138.19    9.70
   2  -5  -2  123.39    8.30
   2  -5  -2  139.19    9.60
  -2   5   2  144.39    9.70
  -2   5   2  158.98   10.80
  -2   5   2  156.08    9.90
  -2   5   2  125.29    9.30
  -2   5   2  144.89   10.10
  -2   5   2  142.29    9.80
   1  -5  -2  597.44   23.00
   1  -5  -2  595.94   24.20
   1  -5  -2  580.74   22.10
   1  -5  -2  564.84   24.70
   1  -5  -2  611.94   27.40
   1  -5  -2  595.54   25.10
   1  -5  -2  586.44   24.00
  -1   5   2  590.64   25.20
  -1   5   2  589.44   25.40
  -1   5   2  617.44   26.40
  -1   5   2  599.54   23.80
  -1   5   2  531.65   24.60
  -1   5   2  576.74   24.70
   0  -5  -2   -2.70    1.40
   0  -5  -2   -2.90    2.20
   0  -5  -2   -0.20    1.80
   0  -5  -2   -1.70    2.30
   0  -5  -2    0.30    2.60
   0  -5  -2    1.80    3.20
   0  -5  -2    0.90    2.10
   0  -5  -2   -0.60    1.90
   0   5   2   -2.30    2.30
   0   5   2   -0.80    2.00
   0   5   2   -1.10    2.40
   0   5   2    0.30    2.90
   0   5   2   -0.70    2.60
   0   5   2    5.20    3.00
  -1  -5  -2   43.30    7.00
  -1  -5  -2   34.10    4.50
  -1  -5  -2   38.40    5.10
  -1  -5  -2   36.30    4.60
  -1  -5  -2   39.50    5.30
  -1  -5  -2   32.80    4.40
  -1  -5  -2   32.90    6.20
   1   5   2   39.90    5.40
   1   5   2   32.30    6.80
   1   5   2   29.30    5.80
   1   5   2   42.80    6.60
   1   5   2   33.80    4.40
   1   5   2   32.30    5.60
   1   5   2   36.30    5.70
   1   5   2   36.30    6.60
  -2  -5  -2    9.60    3.30
  -2  -5  -2    6.30    2.70
  -2  -5  -2    7.20    3.50
  -2  -5  -2    7.10    4.00
  -2  -5  -2    3.80    3.00
  -2  -5  -2    8.60    2.50
   2   5   2    9.40    2.50
   2   5   2    6.70    3.40
   2   5   2    3.40    4.00
   2   5   2    4.30    2.70
   2   5   2    5.60    4.10
   2   5   2    4.40    2.80
   2   5   2    8.20    4.20
   2   5   2    3.40    3.40
  -3  -5  -2   69.69    7.70
  -3  -5  -2   74.19    9.70
  -3  -5  -2   73.79    8.30
  -3  -5  -2   55.19    7.80
  -3  -5  -2   56.99    8.80
   3   5   2   66.89    8.00
   3   5   2   62.39    8.00
   3   5   2   50.39    5.30
   3   5   2   65.19    4.50
   3   5   2   53.29    9.50
   3   5   2   60.59    4.60
   3   5   2   75.09    9.00
   3   5   2   65.49    9.90
   3   5   2   68.09    9.10
  -4  -5  -2   21.60    4.90
  -4  -5  -2   21.00    4.50
  -4  -5  -2   10.80    4.70
  -4  -5  -2   20.00    5.90
   4   5   2   17.00    5.10
   4   5   2   13.70    2.60
   4   5   2   22.80    4.60
   4   5   2   13.50    4.90
   4   5   2   21.60    6.20
   4   5   2   15.00    3.10
   4   5   2   15.70    5.00
   4   5   2   10.80    6.00
   4   5   2   16.70    5.80
  -5  -5  -2   21.90    6.00
  -5  -5  -2   14.90    4.70
  -5  -5  -2   12.90    5.30
  -5  -5  -2   25.80    5.30
   5   5   2   23.10    6.40
   5   5   2   20.50    6.70
   5   5   2   34.10    7.50
   5   5   2   30.20    4.80
   5   5   2   24.90    6.60
   5   5   2   22.80    3.90
   5   5   2   19.50    5.50
   5   5   2   26.40    8.60
  -6  -5  -2   20.10    5.80
   6   5   2   21.70    6.60
   6   5   2   22.80    7.40
   6   5   2    9.40    5.80
   6   5   2   24.60    6.70
   6   5   2   22.60    8.80
  -7  -5  -2   72.29    8.90
  -7  -5  -2   66.99    9.60
   7  -6  -2   15.30    7.50
   7  -6  -2    1.70    5.40
   7  -6  -2   13.00    6.50
   7  -6  -2    2.40    6.30
  -7   6   2    4.20    4.10
  -7   6   2    7.90    5.60
  -7   6   2   -0.10    3.50
  -7   6   2    0.60    3.30
   6  -6  -2    9.50    5.90
   6  -6  -2    0.80    5.10
   6  -6  -2    8.40    5.20
   6  -6  -2    4.50    5.70
   6  -6  -2    2.90    6.20
  -6   6   2    6.00    5.10
  -6   6   2    3.80    3.60
  -6   6   2    4.90    3.90
  -6   6   2    3.10    3.70
   5  -6  -2    9.10    4.60
   5  -6  -2    5.80    4.50
   5  -6  -2   11.40    6.10
   5  -6  -2    6.40    6.20
   5  -6  -2    1.80    4.30
  -5   6   2    3.90    4.30
  -5   6   2    2.90    3.80
  -5   6   2    5.70    3.80
  -5   6   2    2.40    3.10
  -5   6   2    5.70    4.00
  -5   6   2   -1.80    3.90
  -5   6   2    4.80    4.60
  -5   6   2    6.00    4.10
   4  -6  -2   -2.00    4.50
   4  -6  -2   -0.30    3.00
   4  -6  -2    1.60    2.80
   4  -6  -2    1.40    3.20
   4  -6  -2    0.00    1.10
   4  -6  -2    0.50    3.70
   4  -6  -2    0.30    3.50
  -4   6   2    1.00    3.70
  -4   6   2    7.60    4.20
  -4   6   2   -0.50    3.60
  -4   6   2   -1.40    3.20
  -4   6   2    4.40    4.10
  -4   6   2   -0.80    3.00
  -4   6   2   -0.50    2.90
  -4   6   2   -2.30    3.00
   3  -6  -2   12.10    4.40
   3  -6  -2    6.90    3.60
   3  -6  -2   15.50    3.80
   3  -6  -2   17.80    6.30
   3  -6  -2   10.20    2.80
   3  -6  -2    5.80    4.90
   3  -6  -2    8.70    3.50
   3  -6  -2   10.60    3.20
   3  -6  -2   18.80    2.50
   3  -6  -2   14.70    5.20
  -3   6   2    7.80    4.40
  -3   6   2   10.10    4.20
  -3   6   2   14.60    4.90
  -3   6   2   15.20    4.40
  -3   6   2    8.30    4.50
  -3   6   2    5.30    4.00
  -3   6   2   13.30    4.80
   2  -6  -2   56.59    8.80
   2  -6  -2   59.29    8.00
   2  -6  -2   57.99    5.60
   2  -6  -2   67.69    5.00
   2  -6  -2   63.89    8.50
   2  -6  -2   83.09   11.90
   2  -6  -2   63.29    5.50
  -2   6   2   61.79    8.50
  -2   6   2   81.19    9.30
  -2   6   2   54.69    8.00
  -2   6   2   72.99    9.40
  -2   6   2   47.50    6.70
  -2   6   2   53.79    7.90
   1  -6  -2   18.30    3.90
   1  -6  -2   12.70    4.50
   1  -6  -2   15.50    5.00
   1  -6  -2   16.70    6.20
   1  -6  -2    5.80    3.30
   1  -6  -2   13.10    3.40
  -1   6   2   14.30    5.10
  -1   6   2   16.70    5.10
  -1   6   2   18.50    4.30
  -1   6   2    7.40    4.20
   0  -6  -2  144.89    9.90
   0  -6  -2  183.28   13.40
   0  -6  -2  137.29   11.20
   0  -6  -2  140.09    9.80
   0  -6  -2  144.39    7.30
   0  -6  -2  137.39    9.40
   0   6   2  149.79   12.50
   0   6   2  157.48   12.00
   0   6   2  133.59   10.80
   0   6   2  159.38   11.80
   0   6   2  149.99   11.20
   0   6   2  146.09    9.60
  -1  -6  -2  274.77   12.90
  -1  -6  -2  261.07   16.00
  -1  -6  -2  263.47   14.10
  -1  -6  -2  269.37   14.40
  -1  -6  -2  279.77   16.90
   1   6   2  260.07   13.00
   1   6   2  289.77   17.20
   1   6   2  251.97   16.00
   1   6   2  274.07   16.00
   1   6   2  282.37   17.80
   1   6   2  293.37   17.00
  -2  -6  -2    4.40    2.50
  -2  -6  -2    9.00    4.30
  -2  -6  -2    7.70    4.40
  -2  -6  -2    4.70    3.00
  -2  -6  -2    8.30    3.30
  -2  -6  -2    6.50    3.30
   2   6   2   10.50    4.90
   2   6   2   -1.70    2.40
   2   6   2    3.30    4.20
   2   6   2   13.20    3.10
   2   6   2   10.50    4.30
   2   6   2    7.30    4.20
   2   6   2    7.00    4.40
  -3  -6  -2  121.69   11.10
  -3  -6  -2  102.59    9.40
  -3  -6  -2  102.99    8.60
  -3  -6  -2  116.19    9.30
   3   6   2  114.89   13.60
   3   6   2  113.89   11.30
   3   6   2   97.39    7.60
   3   6   2  107.69    6.70
   3   6   2  101.29    9.30
   3   6   2  107.69   10.60
   3   6   2  110.29   14.60
   3   6   2  112.49   10.40
   3   6   2  104.49    6.50
  -4  -6  -2    1.00    3.70
  -4  -6  -2   -0.80    3.00
  -4  -6  -2    1.40    2.90
  -4  -6  -2    1.70    2.60
   4   6   2   -1.00    4.30
   4   6   2    0.30    4.70
   4   6   2    1.80    4.10
   4   6   2   -0.30    2.20
   4   6   2    0.30    3.50
   4   6   2   -0.90    2.80
   4   6   2    2.30    3.50
   4   6   2    0.40    1.80
  -5  -6  -2    7.00    3.70
  -5  -6  -2    4.20    4.50
   5   6   2   -0.80    5.30
   5   6   2    4.40    3.30
   5   6   2    7.60    5.50
   5   6   2    6.60    5.90
   5   6   2    7.60    5.30
  -6  -6  -2    2.90    3.10
  -6  -6  -2   10.00    5.10
   6   6   2    2.80    6.10
   6   6   2    5.00    5.90
   6   6   2   20.30    8.60
   6   6   2    8.60    6.10
   6  -7  -2    4.80    5.10
   6  -7  -2    0.60    4.50
   6  -7  -2    0.40    6.10
   6  -7  -2    6.00    5.20
  -6   7   2   -1.50    4.60
  -6   7   2    6.90    4.60
  -6   7   2    0.10    3.50
  -6   7   2    0.20    3.70
   5  -7  -2    0.50    3.70
   5  -7  -2    4.60    5.50
   5  -7  -2    3.40    4.50
   5  -7  -2    3.70    5.40
   5  -7  -2   -2.10    4.50
   5  -7  -2    2.40    3.60
  -5   7   2    0.40    4.90
  -5   7   2    3.80    3.90
  -5   7   2    1.00    3.40
  -5   7   2    4.00    4.60
  -5   7   2    1.30    3.90
  -5   7   2   -1.80    3.20
   4  -7  -2    0.20    2.40
   4  -7  -2    8.20    4.10
   4  -7  -2    3.10    1.80
   4  -7  -2    3.30    3.70
   4  -7  -2    1.60    4.60
   4  -7  -2    0.80    3.10
   4  -7  -2    0.50    4.10
   4  -7  -2    4.20    4.90
  -4   7   2    2.30    4.00
  -4   7   2    2.60    3.90
  -4   7   2   -2.90    3.30
  -4   7   2   -0.20    3.90
  -4   7   2   -0.80    3.00
  -4   7   2    3.20    3.70
   3  -7  -2    2.90    3.90
   3  -7  -2    5.30    4.20
   3  -7  -2    1.60    1.80
   3  -7  -2    2.50    2.50
   3  -7  -2    6.00    4.30
   3  -7  -2    8.80    5.60
   3  -7  -2    6.40    3.60
  -3   7   2   -2.30    3.40
  -3   7   2    4.20    3.70
  -3   7   2    3.90    4.50
  -3   7   2    4.60    4.40
  -3   7   2    1.80    3.60
  -3   7   2    4.20    4.10
   2  -7  -2   30.20    6.90
   2  -7  -2   15.80    3.40
   2  -7  -2   34.10    8.40
   2  -7  -2   29.70    7.00
   2  -7  -2   32.90    7.10
   2  -7  -2   18.40    3.80
   2  -7  -2   27.50    5.10
  -2   7   2   28.30    6.60
  -2   7   2   20.50    5.20
  -2   7   2   28.60    6.90
  -2   7   2   22.40    6.10
  -2   7   2   11.30    4.60
  -2   7   2   24.10    6.40
   1  -7  -2  230.68   17.40
   1  -7  -2  259.77   13.90
   1  -7  -2  258.17   16.20
   1  -7  -2  240.88   15.10
   1  -7  -2  246.68   15.20
  -1   7   2  263.17   14.50
  -1   7   2  276.37   17.00
  -1   7   2  257.17   17.70
  -1   7   2  248.38   16.40
  -1   7   2  251.27   16.60
  -1   7   2  249.48   15.50
   0  -7  -2   -3.20    2.70
   0  -7  -2   -1.00    2.30
   0  -7  -2    0.80    3.00
   0  -7  -2    0.20    4.00
   0  -7  -2   -1.40    2.30
   0   7   2   -2.90    2.40
   0   7   2   -1.70    3.10
   0   7   2   -3.10    2.70
   0   7   2   -0.30    2.90
   0   7   2   -3.70    3.80
  -1  -7  -2   27.00    5.60
  -1  -7  -2   30.80    7.40
  -1  -7  -2   30.40    5.50
  -1  -7  -2   22.00    4.10
  -1  -7  -2   32.10    7.70
   1   7   2   30.70    4.90
   1   7   2   30.50    7.10
   1   7   2   38.30    8.20
   1   7   2   31.90    6.90
   1   7   2   18.50    6.50
  -2  -7  -2    3.00    3.00
  -2  -7  -2    2.20    4.30
  -2  -7  -2    1.00    3.00
  -2  -7  -2    2.30    3.50
  -2  -7  -2    9.60    4.90
   2   7   2    8.20    5.00
   2   7   2    3.80    4.50
   2   7   2    2.20    3.80
   2   7   2    6.10    4.30
   2   7   2    5.50    3.20
   2   7   2    5.40    5.00
  -3  -7  -2    4.10    3.80
  -3  -7  -2   -1.70    2.30
  -3  -7  -2    4.90    4.60
  -3  -7  -2    1.50    4.10
   3   7   2   -0.20    2.20
   3   7   2    5.90    4.60
   3   7   2    4.20    4.80
   3   7   2   -0.50    2.50
   3   7   2   -1.20    4.10
   3   7   2    4.40    5.30
   3   7   2    2.50    3.80
   3   7   2   -2.90    3.10
  -4  -7  -2    7.80    4.00
  -4  -7  -2    3.80    4.60
  -4  -7  -2    4.90    3.40
   4   7   2    3.50    4.20
   4   7   2   10.70    6.80
   4   7   2   -0.30    5.20
   4   7   2    5.90    4.80
   4   7   2    3.20    5.30
   4   7   2    5.10    2.20
  -5  -7  -2    9.90    4.30
  -5  -7  -2    2.10    3.00
  -5  -7  -2    8.60    5.80
   5   7   2   20.20    7.30
   5   7   2   15.10    7.30
   5   7   2   12.50    6.30
   5   7   2    5.50    4.10
   5   7   2   13.10    7.70
   5  -8  -2   -1.30    4.10
   5  -8  -2   -2.80    5.80
   5  -8  -2   -2.90    4.60
  -5   8   2    2.40    4.50
  -5   8   2    1.60    3.90
  -5   8   2    0.00    4.60
  -5   8   2   -0.30    3.30
  -5   8   2   -1.60    4.20
  -5   8   2    1.50    4.50
   4  -8  -2   10.70    5.10
   4  -8  -2    8.50    4.80
   4  -8  -2    3.70    2.40
   4  -8  -2    1.20    4.90
   4  -8  -2   -0.20    3.70
   4  -8  -2   -1.90    3.80
  -4   8   2    5.80    5.50
  -4   8   2   -0.30    3.80
  -4   8   2    4.20    4.70
  -4   8   2    0.00    3.70
  -4   8   2    4.30    4.50
  -4   8   2    8.10    5.40
   3  -8  -2    2.70    4.70
   3  -8  -2    0.00    4.10
   3  -8  -2    0.30    4.10
   3  -8  -2    1.40    2.60
   3  -8  -2    0.80    4.20
   3  -8  -2    4.80    3.70
  -3   8   2   -2.40    3.60
  -3   8   2    0.40    4.20
  -3   8   2    1.90    3.90
  -3   8   2    3.30    4.60
  -3   8   2   -4.80    3.00
  -3   8   2    3.90    5.30
  -3   8   2   -0.50    2.90
   2  -8  -2    5.90    3.40
   2  -8  -2    4.90    4.60
   2  -8  -2    9.50    3.80
   2  -8  -2    5.20    4.40
   2  -8  -2    4.90    4.70
  -2   8   2    1.70    4.10
  -2   8   2   -1.60    4.30
  -2   8   2    1.10    3.40
  -2   8   2    5.40    4.10
  -2   8   2    7.50    5.00
  -2   8   2   -0.40    4.60
  -2   8   2    7.50    4.50
   1  -8  -2    6.50    3.60
   1  -8  -2    3.90    4.40
   1  -8  -2    9.00    5.20
   1  -8  -2    1.40    3.30
   1  -8  -2    3.00    4.70
  -1   8   2    0.70    5.00
  -1   8   2   -0.30    4.40
  -1   8   2    3.50    3.70
  -1   8   2   -0.90    3.30
  -1   8   2    0.70    4.40
  -1   8   2   -0.30    3.10
  -1   8   2   -1.60    3.40
   0  -8  -2    5.90    3.70
   0  -8  -2    9.90    5.40
   0  -8  -2    9.00    4.60
   0  -8  -2    9.70    5.90
   0   8   2    8.00    4.00
   0   8   2    4.40    5.30
   0   8   2    2.20    4.30
   0   8   2    7.70    4.80
   0   8   2    9.00    5.30
   0   8   2    5.70    4.00
   0   8   2    9.70    5.70
  -1  -8  -2   41.20    8.90
  -1  -8  -2   39.90    8.50
  -1  -8  -2   42.80    5.30
  -1  -8  -2   45.80    7.30
  -1  -8  -2   55.09    8.00
   1   8   2   49.40   10.40
   1   8   2   49.50    9.80
   1   8   2   55.79    9.20
   1   8   2   56.49    7.00
   1   8   2   35.80    8.90
  -2  -8  -2   36.80    8.70
  -2  -8  -2   39.60    7.20
  -2  -8  -2   19.80    6.40
  -2  -8  -2   37.30    7.10
   2   8   2   35.00    5.80
   2   8   2   34.50    7.80
   2   8   2   35.70    9.20
   2   8   2   24.80    8.30
   2   8   2   36.90   10.00
  -3  -8  -2    0.90    3.10
  -3  -8  -2    2.20    3.50
  -3  -8  -2   -2.40    4.30
   3   8   2    4.00    4.90
   3   8   2    4.60    4.70
   3   8   2    3.60    3.10
   3   8   2    3.70    2.70
   3   8   2    0.00    4.40
   3   8   2   -2.00    4.40
   3   8   2    2.30    5.50
  -4  -8  -2   18.20    5.80
  -4  -8  -2    8.20    5.50
  -4  -8  -2   16.00    4.70
   4   8   2   25.10    9.20
   4   8   2   41.60   10.60
   4   8   2   19.90    8.10
   4   8   2   22.00    6.50
   4   8   2   19.70    7.40
   4   8   2   29.40   10.20
   4  -9  -2    3.70    5.10
   4  -9  -2    7.80    5.60
   4  -9  -2   -0.80    5.60
   4  -9  -2    6.20    5.00
  -4   9   2    2.70    4.60
  -4   9   2   -1.20    4.60
  -4   9   2   -0.40    4.30
  -4   9   2    0.60    4.90
  -4   9   2    6.70    5.80
  -4   9   2    7.50    5.50
   3  -9  -2   -1.90    3.30
   3  -9  -2    1.20    3.10
   3  -9  -2    0.60    5.00
   3  -9  -2    1.10    3.90
   3  -9  -2   -1.00    4.60
  -3   9   2   -5.20    4.40
  -3   9   2    1.50    3.80
  -3   9   2    1.50    4.00
  -3   9   2   -1.70    4.00
  -3   9   2   -1.20    3.60
  -3   9   2    2.10    5.00
  -3   9   2    3.70    5.00
   2  -9  -2    3.10    3.90
   2  -9  -2    3.40    3.40
   2  -9  -2    4.20    5.20
   2  -9  -2    0.70    4.30
   2  -9  -2    3.30    5.10
  -2   9   2   11.30    6.10
  -2   9   2   10.60    6.50
  -2   9   2   -2.00    3.70
  -2   9   2    6.60    4.80
  -2   9   2    1.60    4.30
  -2   9   2    4.60    4.80
  -2   9   2   -0.10    4.80
   1  -9  -2    1.90    3.40
   1  -9  -2    1.00    4.90
   1  -9  -2    5.50    4.50
  -1   9   2   10.00    6.10
  -1   9   2    6.00    4.30
  -1   9   2    4.80    5.70
  -1   9   2   10.50    5.70
  -1   9   2    1.10    3.50
  -1   9   2    4.10    6.00
  -1   9   2    7.00    4.90
   0  -9  -2   61.19   11.10
   0  -9  -2   81.69   11.40
   0  -9  -2   76.19    9.90
   0   9   2   65.19   12.50
   0   9   2   65.99   10.70
   0   9   2   62.29    8.60
   0   9   2   68.79   10.00
   0   9   2   82.39   13.40
   0   9   2   61.29   11.40
  -1  -9  -2   -0.60    3.70
  -1  -9  -2    1.20    3.50
  -1  -9  -2    1.60    5.30
   1   9   2    0.00    5.70
   1   9   2    2.20    3.90
   1   9   2    2.40    3.70
   1   9   2    4.00    5.30
   1   9   2    0.50    5.40
   1   9   2   -0.20    5.10
   1   9   2    0.60    5.80
  -2  -9  -2   18.40    5.90
  -2  -9  -2   19.50    5.80
  -2  -9  -2    8.90    6.10
   2   9   2   19.20    8.40
   2   9   2   13.60    6.80
   2   9   2    8.80    4.20
   2   9   2   17.90    7.80
   2   9   2   13.10    6.70
   2   9   2   15.70    6.70
   2   9   2   10.90    4.70
  -3  -9  -2    4.50    4.20
  -3  -9  -2    2.10    5.20
  -3  -9  -2    3.40    3.80
   3   9   2   -0.90    2.90
   3   9   2    2.20    4.90
   3   9   2   -0.20    6.40
   3   9   2    9.90    5.90
   3   9   2    6.80    6.60
   3   9   2    0.60    4.70
   3   9   2    2.70    5.40
   1  10  -3   -4.60    5.40
   1  10  -3    3.40    3.90
   1  10  -3   -3.80    3.50
   1  10  -3    1.00    6.00
   1  10  -3    2.50    5.20
   1  10  -3   -4.90    5.00
   1  10  -3    0.80    5.40
   1  10  -3    1.70    4.50
  -1 -10   3   -0.50    3.00
  -1 -10   3   -0.70    2.90
  -1 -10   3   -3.60    4.50
   0  10  -3  132.39   11.30
   0  10  -3  131.09   16.30
   0  10  -3  117.79   12.10
   0  10  -3  101.09   14.00
   0  10  -3  152.48   18.30
   0  10  -3  102.59   15.80
   0 -10   3  115.59   15.70
   0 -10   3  141.99   11.90
   0 -10   3   99.09   13.40
  -1  10  -3    0.20    5.40
  -1  10  -3   -0.20    4.20
  -1  10  -3   -4.60    3.70
  -1  10  -3   -3.80    4.00
  -1  10  -3   -1.10    4.30
  -1  10  -3    0.90    5.00
  -1  10  -3   -0.30    5.70
   1 -10   3   -2.50    4.60
   1 -10   3    1.00    4.90
   1 -10   3    0.30    3.60
  -2  10  -3   10.00    5.10
  -2  10  -3   16.80    7.90
  -2  10  -3   24.70    8.40
  -2  10  -3   10.00    6.50
  -2  10  -3    5.10    5.80
  -2  10  -3   18.40    6.40
   2 -10   3   11.70    7.10
   2 -10   3   21.00    6.50
   2 -10   3   19.10    5.70
   2 -10   3   11.70    6.00
   4   9  -3   20.40    8.50
   4   9  -3   19.70    8.30
   4   9  -3   25.40    5.80
   4   9  -3   20.30    6.30
   4   9  -3    9.20    6.90
   4   9  -3   -0.10    5.20
  -4  -9   3    5.10    4.10
  -4  -9   3   15.10    5.60
   3   9  -3   -1.50    4.90
   3   9  -3    1.80    5.10
   3   9  -3   -0.10    4.50
   3   9  -3    1.30    3.20
   3   9  -3    2.40    4.70
   3   9  -3   -0.40    5.70
  -3  -9   3   -0.60    3.80
  -3  -9   3   -0.20    2.40
  -3  -9   3   -3.50    3.40
   2   9  -3    0.30    5.20
   2   9  -3    2.50    2.70
   2   9  -3   -0.30    3.00
   2   9  -3   -2.10    4.10
   2   9  -3    8.50    6.40
   2   9  -3    7.60    5.90
   2   9  -3   -5.30    3.70
  -2  -9   3   -1.30    3.20
  -2  -9   3    1.50    2.90
  -2  -9   3    3.00    4.70
   1   9  -3    3.80    4.70
   1   9  -3    5.20    5.80
   1   9  -3   -0.90    4.30
   1   9  -3   10.40    4.30
   1   9  -3    5.20    6.50
   1   9  -3    7.10    3.50
   1   9  -3    7.40    6.00
   1   9  -3    4.20    5.80
  -1  -9   3    8.20    4.60
  -1  -9   3    8.60    4.40
  -1  -9   3   13.00    6.50
   0   9  -3   -0.80    4.70
   0   9  -3    0.60    3.90
   0   9  -3   -3.30    2.90
   0   9  -3    1.70    5.80
   0   9  -3    4.00    4.50
   0   9  -3   -1.70    4.50
   0   9  -3   -1.10    4.50
   0   9  -3    0.70    4.20
   0  -9   3   -2.00    2.70
   0  -9   3   -1.40    4.10
   0  -9   3   -2.00    3.40
  -1   9  -3   -2.40    3.50
  -1   9  -3   -4.30    3.80
  -1   9  -3   -0.30    3.20
  -1   9  -3   -0.70    4.50
  -1   9  -3   -2.70    3.80
  -1   9  -3    1.10    3.80
  -1   9  -3    0.70    4.60
   1  -9   3   -5.90    2.80
   1  -9   3   -0.70    2.80
   1  -9   3   -2.10    3.90
  -2   9  -3   19.50    6.00
  -2   9  -3   18.80    5.80
  -2   9  -3   11.00    5.10
  -2   9  -3    4.80    5.80
  -2   9  -3   11.30    6.40
  -2   9  -3   14.70    6.10
   2  -9   3   14.10    6.10
   2  -9   3    7.80    4.40
   2  -9   3   11.70    5.90
   2  -9   3    6.50    2.90
   2  -9   3    5.30    3.50
  -3   9  -3   68.79   11.20
  -3   9  -3   56.29    9.00
  -3   9  -3   39.50    8.90
  -3   9  -3   54.29    9.50
   3  -9   3   50.59    7.40
   3  -9   3   49.70    8.40
   3  -9   3   43.40    9.20
   3  -9   3   49.10   10.40
   3  -9   3   44.80    8.70
  -4   9  -3   -0.30    4.80
  -4   9  -3    5.40    4.90
  -4   9  -3    0.50    4.60
  -4   9  -3    4.10    6.00
  -4   9  -3   -0.80    4.30
  -4   9  -3   10.20    5.60
   4  -9   3   12.20    6.30
   4  -9   3    6.90    3.60
   4  -9   3    9.10    6.10
   4  -9   3    1.00    4.60
   4  -9   3    0.70    4.80
   4  -9   3    5.70    5.60
   5   8  -3    3.60    3.80
   5   8  -3    3.10    6.30
   5   8  -3   -1.60    5.70
   5   8  -3    0.20    5.60
   5   8  -3    0.50    5.70
   5   8  -3   12.10    8.80
  -5  -8   3    1.00    3.10
  -5  -8   3   -0.10    4.20
  -5  -8   3    1.00    2.60
   4   8  -3    2.20    5.50
   4   8  -3    2.60    6.30
   4   8  -3   -0.90    3.10
   4   8  -3    2.20    5.60
   4   8  -3    3.10    5.40
   4   8  -3    5.30    4.20
  -4  -8   3   -2.90    2.10
  -4  -8   3    0.70    4.20
  -4  -8   3    1.40    3.40
   3   8  -3   10.90    6.30
   3   8  -3    5.30    4.30
   3   8  -3    1.00    5.00
   3   8  -3    4.10    5.10
   3   8  -3    6.70    3.50
   3   8  -3   -1.20    4.70
  -3  -8   3    3.70    4.30
  -3  -8   3   12.80    4.80
  -3  -8   3    3.40    3.10
   2   8  -3    5.80    5.60
   2   8  -3    3.60    2.40
   2   8  -3    4.00    3.40
   2   8  -3   -2.10    3.70
   2   8  -3    6.30    5.00
   2   8  -3    2.50    4.30
   2   8  -3    1.80    5.70
   2   8  -3    3.00    3.00
   2   8  -3    2.80    5.10
  -2  -8   3    4.10    4.30
  -2  -8   3    2.70    3.10
  -2  -8   3    1.30    3.00
   1   8  -3   33.30    9.00
   1   8  -3   14.40    6.40
   1   8  -3   12.40    4.30
   1   8  -3   15.90    3.90
   1   8  -3   21.50    6.70
   1   8  -3   27.40    6.80
   1   8  -3   28.90    7.30
   1   8  -3   13.20    6.50
  -1  -8   3    8.10    4.20
  -1  -8   3   17.10    4.70
  -1  -8   3    5.00    4.70
   0   8  -3   47.40    6.80
   0   8  -3   36.70    8.90
   0   8  -3   33.60    7.50
   0   8  -3   32.80    7.80
   0   8  -3   27.10    8.10
   0   8  -3   27.60    5.50
   0   8  -3   18.90    5.90
   0  -8   3   35.00    6.30
   0  -8   3   32.10    7.40
   0  -8   3   34.60    7.10
  -1   8  -3   83.79   11.70
  -1   8  -3   83.59   11.00
  -1   8  -3   86.99    9.50
  -1   8  -3   75.39   11.40
  -1   8  -3   88.69    9.60
  -1   8  -3   79.59   10.00
  -1   8  -3   72.99   11.00
   1  -8   3   76.69   10.70
   1  -8   3   83.79    9.20
   1  -8   3   72.99   10.10
  -2   8  -3   10.20    5.50
  -2   8  -3    8.20    4.20
  -2   8  -3    2.90    3.70
  -2   8  -3   10.30    5.50
  -2   8  -3    6.20    5.00
  -2   8  -3    9.00    4.40
  -2   8  -3   11.90    6.00
   2  -8   3    7.80    3.10
   2  -8   3    3.40    4.30
   2  -8   3    8.40    4.10
   2  -8   3    7.90    3.40
   2  -8   3    7.20    4.90
   2  -8   3    6.60    2.60
  -3   8  -3    1.10    3.80
  -3   8  -3    1.40    3.60
  -3   8  -3    0.20    4.10
  -3   8  -3   -2.50    3.60
  -3   8  -3   -1.30    4.40
  -3   8  -3   -1.60    3.60
   3  -8   3   -2.40    3.10
   3  -8   3    3.70    2.90
   3  -8   3    1.20    3.70
   3  -8   3   -2.00    3.10
   3  -8   3   -3.00    4.00
  -4   8  -3   30.70    7.60
  -4   8  -3   13.70    5.80
  -4   8  -3   38.30    7.40
  -4   8  -3   30.00    7.30
  -4   8  -3   26.00    7.10
   4  -8   3   25.70    6.80
   4  -8   3   18.30    6.20
   4  -8   3   28.20    7.30
   4  -8   3   38.40    9.90
   4  -8   3   30.10    4.70
   4  -8   3   22.30    7.30
  -5   8  -3    3.10    4.40
  -5   8  -3    3.40    4.70
  -5   8  -3   -0.40    3.90
  -5   8  -3    0.20    3.50
  -5   8  -3    5.70    4.70
   5  -8   3   -2.80    4.20
   5  -8   3   -3.60    5.00
   5  -8   3    2.10    4.30
   5  -8   3   -1.80    4.30
   5  -8   3    2.40    5.50
   6   7  -3    7.10    6.70
   6   7  -3    1.10    7.10
   6   7  -3   11.10    8.60
   6   7  -3    5.30    6.60
  -6  -7   3    1.40    2.60
  -6  -7   3    0.50    2.90
  -6  -7   3    2.10    4.20
   5   7  -3    4.00    6.60
   5   7  -3   -0.80    4.90
   5   7  -3    4.90    6.60
   5   7  -3    5.90    5.40
   5   7  -3    4.20    5.60
   5   7  -3    4.50    2.90
  -5  -7   3   -0.60    4.20
  -5  -7   3    0.10    2.00
  -5  -7   3    2.80    3.40
   4   7  -3    2.50    3.30
   4   7  -3    5.10    6.20
   4   7  -3    0.30    4.40
   4   7  -3    0.80    2.80
   4   7  -3   12.50    5.70
   4   7  -3   -3.90    3.90
  -4  -7   3   -2.80    3.00
  -4  -7   3    1.40    2.90
  -4  -7   3   -1.10    2.00
   3   7  -3   22.30    7.60
   3   7  -3   16.30    6.30
   3   7  -3   16.40    4.00
   3   7  -3   24.60    7.50
   3   7  -3   17.80    4.10
   3   7  -3   23.50    5.70
   3   7  -3   29.70    7.10
  -3  -7   3   19.70    4.90
  -3  -7   3   23.30    5.00
  -3  -7   3   21.70    6.10
   2   7  -3   15.10    5.70
   2   7  -3    8.10    5.60
   2   7  -3   11.00    4.70
   2   7  -3   -1.10    3.80
   2   7  -3   -0.90    4.40
   2   7  -3    3.40    4.30
   2   7  -3    5.40    3.00
   2   7  -3    3.70    2.10
  -2  -7   3    4.70    3.20
  -2  -7   3    3.80    3.90
  -2  -7   3    4.70    3.10
   1   7  -3    3.70    5.10
   1   7  -3    7.70    4.80
   1   7  -3    4.00    4.00
   1   7  -3    9.60    4.20
   1   7  -3    6.90    4.80
   1   7  -3    8.40    3.50
   1   7  -3    1.80    4.00
   1   7  -3    4.10    2.60
  -1  -7   3    2.40    3.70
  -1  -7   3    2.20    2.80
  -1  -7   3    0.00    2.50
   0   7  -3    2.50    2.50
   0   7  -3   -0.50    3.50
   0   7  -3   -4.60    3.20
   0   7  -3    5.20    4.30
   0   7  -3   -1.50    2.60
   0   7  -3    4.80    3.70
   0   7  -3   -0.60    3.80
   0  -7   3    5.50    3.50
   0  -7   3   -0.80    2.50
   0  -7   3   -1.50    2.20
  -1   7  -3   -1.40    3.00
  -1   7  -3    1.80    3.80
  -1   7  -3    1.10    2.60
  -1   7  -3   -0.50    2.50
  -1   7  -3   -1.20    3.60
  -1   7  -3   -1.10    2.60
  -1   7  -3    1.10    3.80
  -1   7  -3    3.10    3.60
   1  -7   3    3.10    3.70
   1  -7   3    2.60    3.10
   1  -7   3    1.30    2.50
   1  -7   3    1.70    3.50
  -2   7  -3    8.50    4.60
  -2   7  -3    7.00    3.50
  -2   7  -3    8.40    4.30
  -2   7  -3    6.70    4.40
  -2   7  -3    1.20    4.00
  -2   7  -3    7.10    4.80
  -2   7  -3   15.10    4.50
   2  -7   3   13.40    4.90
   2  -7   3    5.50    3.90
   2  -7   3    8.20    3.50
   2  -7   3    7.40    3.50
   2  -7   3    8.50    2.70
   2  -7   3    8.10    2.50
  -3   7  -3  126.59   11.30
  -3   7  -3  123.19   10.10
  -3   7  -3  115.29   11.20
  -3   7  -3  120.09   11.10
  -3   7  -3  130.69   11.30
  -3   7  -3  144.39   11.80
   3  -7   3  119.79    8.70
   3  -7   3  123.99   11.00
   3  -7   3  127.89   10.40
   3  -7   3  124.79   12.60
   3  -7   3  128.49   10.90
  -4   7  -3   54.29    8.50
  -4   7  -3   46.40    7.60
  -4   7  -3   41.60    8.10
  -4   7  -3   45.30    7.20
  -4   7  -3   57.29    8.90
  -4   7  -3   35.80    7.10
   4  -7   3   67.19   11.50
   4  -7   3   56.39    8.60
   4  -7   3   53.49    9.10
   4  -7   3   55.29    9.40
   4  -7   3   53.49    8.50
   4  -7   3   48.10    5.60
  -5   7  -3   25.00    4.80
  -5   7  -3   11.60    4.70
  -5   7  -3    8.90    4.50
  -5   7  -3   19.20    5.50
  -5   7  -3   19.60    5.90
  -5   7  -3   26.50    6.40
   5  -7   3   16.30    7.20
   5  -7   3   24.00    5.90
   5  -7   3   17.50    6.70
   5  -7   3   23.30    7.10
   5  -7   3   24.50    7.40
  -6   7  -3    8.90    5.00
  -6   7  -3    1.90    3.40
  -6   7  -3    5.20    3.90
  -6   7  -3    3.60    3.90
  -6   7  -3   13.70    6.60
   6  -7   3   -1.40    5.50
   6  -7   3    0.30    5.80
   6  -7   3   11.30    6.50
   6  -7   3    9.10    6.60
   7   6  -3   -1.00    6.40
   7   6  -3   -1.30    5.60
   7   6  -3    2.00    8.10
   7   6  -3   -3.20    5.60
  -7  -6   3   -1.10    2.30
  -7  -6   3    0.80    3.10
   6   6  -3   -0.70    3.70
   6   6  -3    0.50    6.30
   6   6  -3    0.00    5.20
   6   6  -3    5.10    6.80
   6   6  -3    8.20    6.20
  -6  -6   3    0.90    2.20
  -6  -6   3    1.00    3.30
  -6  -6   3    5.50    3.50
   5   6  -3    4.70    4.70
   5   6  -3   -0.10    1.80
   5   6  -3   -0.70    4.10
   5   6  -3   -1.90    5.20
   5   6  -3   -0.30    1.70
   5   6  -3    2.10    5.60
   5   6  -3   -0.80    4.30
  -5  -6   3   -0.90    3.30
  -5  -6   3    0.80    2.10
  -5  -6   3   -1.80    2.40
   4   6  -3  119.99   14.40
   4   6  -3   98.59    7.70
   4   6  -3  111.09   13.80
   4   6  -3  113.09   12.00
   4   6  -3   88.79    7.20
   4   6  -3   91.69   14.10
  -4  -6   3   82.99    6.50
  -4  -6   3   97.29   11.70
  -4  -6   3  108.69    9.90
  -4  -6   3  104.39    8.70
  -4  -6   3  101.99    8.00
   3   6  -3  111.89   10.10
   3   6  -3   96.69    7.30
   3   6  -3  118.89   13.40
   3   6  -3  131.89   12.70
   3   6  -3  122.59    9.20
   3   6  -3  103.09   13.70
   3   6  -3  102.49    7.10
  -3  -6   3  124.29    9.00
  -3  -6   3  111.59    9.90
  -3  -6   3  104.99    8.40
  -3  -6   3  112.59    8.20
   2   6  -3    5.40    4.30
   2   6  -3    1.50    4.10
   2   6  -3   -0.60    2.50
   2   6  -3   -3.80    2.50
   2   6  -3    0.80    3.30
   2   6  -3   -1.90    2.00
   2   6  -3    0.20    3.20
   2   6  -3    1.50    1.60
   2   6  -3   -0.50    2.40
  -2  -6   3    5.30    2.80
  -2  -6   3    2.40    2.60
  -2  -6   3    2.90    3.30
   1   6  -3    1.90    2.00
   1   6  -3    4.70    3.50
   1   6  -3   -1.40    3.30
   1   6  -3    5.30    3.30
   1   6  -3    3.80    3.70
   1   6  -3    3.40    3.10
   1   6  -3    3.80    2.80
   1   6  -3    2.10    4.10
   1   6  -3    8.90    4.40
  -1  -6   3    4.20    2.70
  -1  -6   3    2.90    2.50
  -1  -6   3    0.50    2.90
   0   6  -3  322.77   16.70
   0   6  -3  289.97   14.50
   0   6  -3  311.27   16.90
   0   6  -3  259.07   17.20
   0   6  -3  315.07   17.90
   0   6  -3  294.47   16.70
   0   6  -3  287.57   14.30
   0  -6   3  296.87   15.50
   0  -6   3  276.67   16.20
   0  -6   3  323.77   16.00
   0  -6   3  316.07   15.10
  -1   6  -3   18.80    5.40
  -1   6  -3   27.90    6.30
  -1   6  -3   30.80    6.30
  -1   6  -3   17.00    4.60
  -1   6  -3   13.20    4.10
  -1   6  -3   23.40    5.30
  -1   6  -3   15.60    3.80
  -1   6  -3   19.40    4.30
   1  -6   3   30.20    6.40
   1  -6   3   25.80    4.50
   1  -6   3   32.30    5.70
   1  -6   3   21.60    4.40
  -2   6  -3   34.30    6.30
  -2   6  -3   46.30    7.40
  -2   6  -3   52.09    6.60
  -2   6  -3   50.19    7.30
  -2   6  -3   44.40    5.30
  -2   6  -3   68.89    8.90
  -2   6  -3   50.19    7.10
  -2   6  -3   49.30    7.70
   2  -6   3   67.49    8.70
   2  -6   3   64.69    7.00
   2  -6   3   53.79    6.30
   2  -6   3   51.79    4.00
   2  -6   3   40.80    7.00
   2  -6   3   48.20    4.60
  -3   6  -3  122.09   10.20
  -3   6  -3  108.79    9.70
  -3   6  -3  124.09   10.00
  -3   6  -3  112.19    9.20
  -3   6  -3  104.99    9.70
  -3   6  -3  109.69    9.40
  -3   6  -3   99.09    9.50
   3  -6   3  120.99    9.40
   3  -6   3  131.19   10.20
   3  -6   3  113.49    7.60
   3  -6   3  108.09    9.20
   3  -6   3  109.19   11.10
   3  -6   3   92.49    8.60
  -4   6  -3    7.50    4.50
  -4   6  -3    4.60    3.10
  -4   6  -3    1.10    3.40
  -4   6  -3   -2.40    3.00
  -4   6  -3    4.40    3.60
  -4   6  -3    0.40    3.90
  -4   6  -3    1.20    3.50
   4  -6   3    4.70    4.80
   4  -6   3    7.60    4.80
   4  -6   3    6.50    4.70
   4  -6   3    3.60    3.20
   4  -6   3    5.40    3.00
   4  -6   3    7.50    2.50
   4  -6   3    2.90    4.00
  -5   6  -3   30.30    6.10
  -5   6  -3   18.30    5.20
  -5   6  -3   18.00    5.10
  -5   6  -3   12.90    5.70
  -5   6  -3   21.30    5.30
  -5   6  -3   17.20    5.80
   5  -6   3   13.20    6.80
   5  -6   3   17.40    6.50
   5  -6   3   23.30    6.70
   5  -6   3   16.30    6.30
   5  -6   3   24.30    5.50
  -6   6  -3   13.70    4.50
  -6   6  -3   21.80    6.40
  -6   6  -3   12.90    4.50
  -6   6  -3    9.50    4.20
  -6   6  -3   19.80    5.30
   6  -6   3   20.90    7.20
   6  -6   3   14.50    7.20
   6  -6   3    1.30    5.20
   6  -6   3   17.20    7.50
  -7   6  -3    0.80    3.40
  -7   6  -3   -0.90    2.90
  -7   6  -3    1.20    4.20
   7  -6   3    6.30    5.70
   7  -6   3   -5.80    5.10
   7  -6   3    2.70    5.10
   7  -6   3    3.50    6.80
   7   5  -3   -0.80    5.70
   7   5  -3   -5.20    6.50
   7   5  -3    1.90    5.70
   7   5  -3    3.30    6.40
  -7  -5   3    1.20    2.80
   6   5  -3   -1.00    5.30
   6   5  -3    1.70    4.50
   6   5  -3   -2.50    4.30
   6   5  -3    4.30    5.90
  -6  -5   3    0.70    2.50
   5   5  -3   41.10    9.70
   5   5  -3   28.00    8.30
   5   5  -3   26.90    7.40
   5   5  -3   33.40    6.30
   5   5  -3   26.70    7.10
  -5  -5   3   36.20    6.70
  -5  -5   3   22.10    3.10
  -5  -5   3   24.00    5.50
  -5  -5   3   36.60    5.20
  -5  -5   3   27.60    5.20
   4   5  -3    9.80    2.90
   4   5  -3    3.30    4.20
   4   5  -3    6.10    5.20
   4   5  -3    6.10    2.30
   4   5  -3   14.20    6.00
   4   5  -3    9.60    4.70
   4   5  -3   14.40    4.60
  -4  -5   3   13.60    4.40
  -4  -5   3    1.20    2.90
  -4  -5   3    8.50    3.00
  -4  -5   3    5.40    2.10
  -4  -5   3    9.40    3.30
   3   5  -3    5.70    2.20
   3   5  -3    7.00    4.00
   3   5  -3   14.30    5.50
   3   5  -3    4.10    2.60
   3   5  -3    3.20    3.50
   3   5  -3    4.80    2.70
   3   5  -3    5.40    4.50
   3   5  -3    6.30    2.60
  -3  -5   3    5.20    3.50
  -3  -5   3    3.80    3.20
  -3  -5   3    4.70    2.30
  -3  -5   3    9.20    2.80
  -3  -5   3    7.40    2.90
   2   5  -3   11.90    2.00
   2   5  -3   13.60    5.20
   2   5  -3   18.40    3.50
   2   5  -3   14.90    3.50
   2   5  -3   13.70    4.30
   2   5  -3   16.10    3.80
   2   5  -3   10.50    4.60
   2   5  -3    9.30    4.50
   2   5  -3   16.30    4.10
   2   5  -3   14.20    4.60
  -2  -5   3   11.80    3.90
  -2  -5   3   22.10    3.80
  -2  -5   3   13.50    4.40
  -2  -5   3   12.40    3.00
  -2  -5   3   19.60    4.90
  -2  -5   3   19.50    4.00
   1   5  -3   33.30    3.90
   1   5  -3   31.10    5.20
   1   5  -3   36.80    5.70
   1   5  -3   33.10    6.40
   1   5  -3   42.60    4.80
   1   5  -3   41.30    7.40
   1   5  -3   30.70    5.70
   1   5  -3   33.00    5.90
   1   5  -3   35.00    6.30
  -1  -5   3   31.70    4.70
  -1  -5   3   28.10    4.10
  -1  -5   3   44.00    6.80
  -1  -5   3   40.30    5.20
  -1  -5   3   30.80    5.70
   0   5  -3  143.79    9.60
   0   5  -3  140.19   10.90
   0   5  -3  128.89    9.60
   0   5  -3  148.39   10.30
   0   5  -3  159.08    8.70
   0   5  -3  138.89    8.60
   0   5  -3  164.98   10.60
   0   5  -3  135.29   10.60
   0   5  -3  133.69    8.20
   0   5  -3  151.28   10.10
   0  -5   3  140.79    9.10
   0  -5   3  135.19    9.50
   0  -5   3  142.99   10.70
   0  -5   3  136.69    8.50
   0  -5   3  136.39    8.60
   0  -5   3  169.38   10.60
  -1   5  -3   75.29    8.40
  -1   5  -3   61.49    5.90
  -1   5  -3   68.19    7.90
  -1   5  -3   64.79    7.20
  -1   5  -3   79.59    8.70
  -1   5  -3   57.89    6.50
  -1   5  -3   62.79    6.50
  -1   5  -3   76.59    8.80
  -1   5  -3   60.29    6.00
   1  -5   3   62.89    7.50
   1  -5   3   62.49    5.70
   1  -5   3   68.69    8.00
   1  -5   3   61.59    5.40
   1  -5   3   68.79    6.70
   1  -5   3   60.39    6.80
   1  -5   3   62.79    7.10
  -2   5  -3    6.60    3.40
  -2   5  -3    7.80    3.50
  -2   5  -3   13.50    3.60
  -2   5  -3    7.60    3.50
  -2   5  -3    6.50    3.60
  -2   5  -3   11.60    4.00
  -2   5  -3   11.30    3.60
  -2   5  -3    6.00    2.20
   2  -5   3    7.60    3.70
   2  -5   3    7.30    3.40
   2  -5   3    7.10    2.10
   2  -5   3    8.30    1.80
   2  -5   3   12.60    3.00
   2  -5   3    7.30    3.30
   2  -5   3    6.70    2.80
   2  -5   3   10.90    3.30
   2  -5   3    6.90    3.20
  -3   5  -3    8.20    3.70
  -3   5  -3    4.80    3.10
  -3   5  -3    5.20    3.80
  -3   5  -3    5.20    3.00
  -3   5  -3    4.50    3.30
  -3   5  -3    5.00    3.40
  -3   5  -3    8.80    3.50
   3  -5   3    5.10    3.80
   3  -5   3    5.30    3.00
   3  -5   3    0.90    3.00
   3  -5   3   10.30    3.70
   3  -5   3    7.60    3.10
   3  -5   3    3.80    2.60
   3  -5   3    3.90    2.50
   3  -5   3    1.90    2.10
  -4   5  -3  678.13   29.10
  -4   5  -3  768.12   29.50
  -4   5  -3  703.03   29.60
  -4   5  -3  733.03   28.60
  -4   5  -3  724.93   28.90
  -4   5  -3  735.93   26.80
  -4   5  -3  776.12   31.50
   4  -5   3  756.42   31.00
   4  -5   3  722.33   26.40
   4  -5   3  721.33   25.60
   4  -5   3  670.63   28.30
   4  -5   3  691.93   32.70
   4  -5   3  725.63   31.80
   4  -5   3  702.73   31.00
   4  -5   3  679.33   26.80
  -5   5  -3   -1.10    3.30
  -5   5  -3   -6.20    2.80
  -5   5  -3    1.80    3.10
  -5   5  -3   -1.00    2.70
  -5   5  -3    2.10    3.20
  -5   5  -3    0.00    3.10
   5  -5   3    1.40    4.30
   5  -5   3    0.70    2.30
   5  -5   3    1.80    4.30
   5  -5   3    0.80    4.30
   5  -5   3   -1.10    3.90
   5  -5   3   -0.50    2.50
  -6   5  -3    3.50    4.20
  -6   5  -3    1.10    2.90
  -6   5  -3   -0.10    2.90
  -6   5  -3    6.50    3.70
   6  -5   3    4.60    5.60
   6  -5   3    0.90    5.00
   6  -5   3    7.40    5.80
   6  -5   3    4.60    4.70
  -7   5  -3    4.10    3.50
  -7   5  -3   -2.60    3.30
  -7   5  -3    2.80    3.00
   7  -5   3   -2.00    4.90
   7  -5   3    0.10    5.50
   7  -5   3   -3.70    5.40
   7  -5   3   -2.30    5.00
   8   4  -3    0.80    7.90
   8   4  -3   10.00    9.40
   8   4  -3    7.50    6.00
   8   4  -3   10.90    7.50
  -8  -4   3    5.70    3.80
   7   4  -3   12.00    5.30
   7   4  -3    9.00    6.50
   7   4  -3    6.70    7.60
   7   4  -3    1.00    6.40
  -7  -4   3   12.10    3.70
   6   4  -3   12.00    5.50
   6   4  -3   10.80    6.60
   6   4  -3   13.50    7.10
   6   4  -3   10.10    6.10
  -6  -4   3   12.30    3.90
  -6  -4   3   10.40    3.80
   5   4  -3    0.00    3.50
   5   4  -3    6.70    5.60
   5   4  -3   -3.00    3.70
   5   4  -3    2.00    5.20
  -5  -4   3    1.10    2.10
  -5  -4   3    2.50    2.50
  -5  -4   3    1.30    2.90
  -5  -4   3    1.90    1.60
   4   4  -3   30.00    6.30
   4   4  -3   31.60    7.60
   4   4  -3   30.50    5.20
   4   4  -3   34.60    3.00
   4   4  -3   39.40    7.40
   4   4  -3   35.30    7.80
   4   4  -3   38.10    3.00
  -4  -4   3   45.70    5.40
  -4  -4   3   35.90    5.60
  -4  -4   3   41.50    6.20
  -4  -4   3   27.60    3.30
   3   4  -3    5.70    3.10
   3   4  -3    7.60    4.40
   3   4  -3    6.30    3.60
   3   4  -3    1.70    2.10
   3   4  -3    0.10    3.00
   3   4  -3    6.30    2.40
   3   4  -3    2.30    1.80
  -3  -4   3    3.10    2.40
  -3  -4   3    3.70    1.90
  -3  -4   3    3.90    1.80
  -3  -4   3    1.10    1.90
  -3  -4   3    3.00    2.40
  -3  -4   3    4.80    2.80
   2   4  -3    4.50    2.30
   2   4  -3    2.80    2.00
   2   4  -3   -3.30    2.90
   2   4  -3    0.90    1.90
   2   4  -3   -0.90    2.20
   2   4  -3    2.20    2.80
   2   4  -3    0.70    2.50
   2   4  -3    2.00    2.50
   2   4  -3    1.30    1.70
  -2  -4   3   -1.40    2.20
  -2  -4   3    2.00    2.50
  -2  -4   3   -0.10    1.30
  -2  -4   3    0.60    2.50
  -2  -4   3    1.30    2.20
  -2  -4   3    1.00    2.40
  -2  -4   3    2.20    1.70
  -2  -4   3    0.80    2.00
  -2  -4   3    0.70    2.00
  -2  -4   3    2.00    1.80
   1   4  -3   45.60    5.50
   1   4  -3   48.10    5.50
   1   4  -3   43.70    5.70
   1   4  -3   42.90    4.50
   1   4  -3   37.30    5.70
   1   4  -3   49.10    4.90
   1   4  -3   38.30    6.00
   1   4  -3   43.00    6.40
   1   4  -3   51.59    6.30
   1   4  -3   52.59    6.40
   1   4  -3   40.40    3.40
  -1  -4   3   36.30    5.40
  -1  -4   3   40.70    6.00
  -1  -4   3   36.50    4.50
  -1  -4   3   57.39    6.60
  -1  -4   3   44.00    4.20
  -1  -4   3   45.10    6.10
  -1  -4   3   46.50    4.60
  -1  -4   3   48.90    5.90
  -1  -4   3   37.30    5.60
   0   4  -3   19.90    4.40
   0   4  -3   11.80    3.10
   0   4  -3   10.10    2.30
   0   4  -3   14.00    4.00
   0   4  -3    8.80    2.40
   0   4  -3    7.00    2.80
   0   4  -3   22.20    4.40
   0   4  -3   13.80    2.70
   0   4  -3   10.40    3.20
   0   4  -3    9.50    2.70
   0   4  -3   13.20    3.90
   0  -4   3   10.40    2.50
   0  -4   3   12.00    3.20
   0  -4   3   17.40    3.20
   0  -4   3   21.20    3.40
   0  -4   3   16.90    3.80
   0  -4   3   19.10    4.00
   0  -4   3   12.60    3.60
   0  -4   3   18.90    4.10
  -1   4  -3   49.60    4.50
  -1   4  -3   59.49    5.80
  -1   4  -3   62.19    6.80
  -1   4  -3   58.69    5.10
  -1   4  -3   58.59    7.10
  -1   4  -3   54.69    4.80
  -1   4  -3   47.90    5.70
  -1   4  -3   50.09    4.60
  -1   4  -3   53.89    6.30
  -1   4  -3   54.29    5.10
  -1   4  -3   57.09    6.00
  -1   4  -3   56.19    6.10
   1  -4   3   57.79    4.70
   1  -4   3   66.19    7.20
   1  -4   3   58.19    5.80
   1  -4   3   52.49    5.40
   1  -4   3   56.99    5.50
   1  -4   3   58.89    5.40
   1  -4   3   52.69    5.10
  -2   4  -3 1149.78   45.40
  -2   4  -3 1238.68   43.70
  -2   4  -3 1179.78   43.20
  -2   4  -3 1257.87   43.60
  -2   4  -3 1258.87   43.50
  -2   4  -3 1231.68   43.50
  -2   4  -3 1171.08   42.70
  -2   4  -3 1200.48   41.90
  -2   4  -3 1242.88   43.30
  -2   4  -3 1170.58   42.20
  -2   4  -3 1212.88   44.60
   2  -4   3 1228.28   39.50
   2  -4   3 1154.38   42.80
   2  -4   3 1239.68   42.80
   2  -4   3 1210.18   41.50
   2  -4   3 1198.98   41.80
   2  -4   3 1218.38   42.70
   2  -4   3 1244.48   42.50
   2  -4   3 1232.88   44.90
   2  -4   3 1245.98   38.80
   2  -4   3 1165.48   42.40
   2  -4   3 1248.98   43.40
   2  -4   3 1179.68   43.20
  -3   4  -3  275.27   13.90
  -3   4  -3  302.37   13.00
  -3   4  -3  271.07   12.70
  -3   4  -3  291.47   13.60
  -3   4  -3  271.27   14.60
  -3   4  -3  281.77   13.90
  -3   4  -3  271.37   13.90
  -3   4  -3  296.17   13.50
   3  -4   3  275.47   12.70
   3  -4   3  289.97   12.00
   3  -4   3  269.07   12.10
   3  -4   3  288.37   16.10
   3  -4   3  271.97   12.60
   3  -4   3  285.47   13.70
   3  -4   3  286.47   14.50
   3  -4   3  289.27   14.70
  -4   4  -3  174.38   10.70
  -4   4  -3  207.28   12.60
  -4   4  -3  170.78   10.60
  -4   4  -3  185.18    9.80
  -4   4  -3  187.88   11.00
  -4   4  -3  201.48   10.90
   4  -4   3  178.78   13.50
   4  -4   3  175.78    8.30
   4  -4   3  186.48   12.50
   4  -4   3  207.48   12.90
   4  -4   3  180.68    8.80
   4  -4   3  181.88   10.30
   4  -4   3  177.28   13.00
  -5   4  -3   75.69    7.60
  -5   4  -3   52.39    7.50
  -5   4  -3   72.19    7.50
  -5   4  -3   71.89    8.70
  -5   4  -3   69.39    5.50
  -5   4  -3   77.99    7.10
  -5   4  -3   66.59    7.30
   5  -4   3   76.69   11.00
   5  -4   3   63.59    9.00
   5  -4   3   76.19   10.20
   5  -4   3   81.69   11.80
   5  -4   3   66.79    4.80
  -6   4  -3    0.60    2.90
  -6   4  -3    6.30    3.40
  -6   4  -3    8.20    4.70
  -6   4  -3    1.80    4.00
   6  -4   3    1.80    4.40
   6  -4   3   -3.80    4.00
   6  -4   3    6.90    5.40
   6  -4   3    5.40    5.50
  -7   4  -3    1.80    2.80
  -7   4  -3    0.60    2.70
  -7   4  -3    0.80    3.20
   7  -4   3   11.40    6.80
   7  -4   3   -0.40    5.00
   7  -4   3    0.80    5.50
   7  -4   3   -1.40    4.40
  -8   4  -3    3.00    3.20
  -8   4  -3   12.70    4.30
  -8   4  -3    1.40    4.10
   8  -4   3   18.80    7.90
   8  -4   3   20.70    8.50
   8  -4   3   16.40    8.50
   8  -4   3    5.80    6.10
   8   3  -3    9.90    8.70
   8   3  -3    8.30    7.00
   8   3  -3   11.70    7.90
   8   3  -3   12.50    5.30
  -8  -3   3   22.70    4.90
   7   3  -3   24.90    6.10
   7   3  -3   28.20    8.10
   7   3  -3   23.10    8.70
   7   3  -3   16.80    8.00
  -7  -3   3   23.00    4.30
   6   3  -3   40.40    7.60
   6   3  -3   42.00    9.90
   6   3  -3   35.80    8.50
   6   3  -3   41.70    9.60
  -6  -3   3   39.50    4.90
   5   3  -3   36.70    7.40
   5   3  -3   37.60    6.70
   5   3  -3   42.20    8.80
   5   3  -3   27.80    7.80
  -5  -3   3   32.50    3.10
  -5  -3   3   35.00    4.40
  -5  -3   3   30.50    4.80
  -5  -3   3   27.00    4.80
   4   3  -3  308.87   17.40
   4   3  -3  246.78   15.50
   4   3  -3  318.17   18.30
   4   3  -3  320.27   19.10
  -4  -3   3  294.57   15.80
  -4  -3   3  289.47   13.10
  -4  -3   3  306.97   13.70
  -4  -3   3  283.97   11.50
  -4  -3   3  296.27   12.70
   3   3  -3   98.09    8.60
   3   3  -3   86.79    6.30
   3   3  -3   93.79    6.50
   3   3  -3   88.79    4.70
   3   3  -3   94.29    8.40
   3   3  -3   84.19    9.80
   3   3  -3   92.59    9.20
   3   3  -3   85.49    4.90
  -3  -3   3   97.89    6.50
  -3  -3   3   95.89    8.90
  -3  -3   3  101.79    8.20
  -3  -3   3   95.79    8.00
  -3  -3   3   88.29    8.20
  -3  -3   3   93.79    7.80
  -3  -3   3   99.29    5.30
  -3  -3   3   94.09    5.80
  -3  -3   3   93.89    6.50
  -3  -3   3  104.79    6.80
   2   3  -3   41.10    3.80
   2   3  -3   47.40    5.40
   2   3  -3   40.30    3.30
   2   3  -3   32.70    5.10
   2   3  -3   37.30    5.40
   2   3  -3   42.30    3.80
   2   3  -3   30.70    3.20
   2   3  -3   38.60    4.80
   2   3  -3   41.50    6.30
  -2  -3   3   36.70    5.60
  -2  -3   3   38.10    5.70
  -2  -3   3   48.40    5.10
  -2  -3   3   33.20    4.80
  -2  -3   3   44.60    3.90
  -2  -3   3   46.00    5.30
  -2  -3   3   37.60    4.70
  -2  -3   3   39.70    3.40
  -2  -3   3   38.20    3.30
  -2  -3   3   47.30    6.30
   1   3  -3   61.69    5.20
   1   3  -3   65.19    6.40
   1   3  -3   63.69    5.70
   1   3  -3   64.89    5.00
   1   3  -3   63.59    4.60
   1   3  -3   62.29    4.30
   1   3  -3   67.99    3.80
   1   3  -3   66.59    5.10
   1   3  -3   70.29    5.60
   1   3  -3   65.59    6.30
  -1  -3   3   62.79    4.40
  -1  -3   3   69.79    5.50
  -1  -3   3   61.59    4.50
  -1  -3   3   74.29    4.50
  -1  -3   3   66.59    5.10
  -1  -3   3   66.39    6.00
  -1  -3   3   67.19    6.10
   0   3  -3   29.40    3.30
   0   3  -3   29.70    4.00
   0   3  -3   27.20    2.80
   0   3  -3   30.40    4.20
   0   3  -3   28.40    4.60
   0   3  -3   34.50    4.80
   0   3  -3   30.70    4.40
   0   3  -3   32.00    4.10
   0   3  -3   23.60    3.20
   0   3  -3   26.50    3.10
   0   3  -3   31.30    3.40
   0  -3   3   30.90    4.50
   0  -3   3   30.80    3.50
   0  -3   3   26.10    3.40
   0  -3   3   32.30    4.50
   0  -3   3   32.00    3.50
   0  -3   3   29.20    3.40
   0  -3   3   35.80    4.30
   0  -3   3   33.60    4.50
   0  -3   3   31.20    3.80
   0  -3   3   36.90    4.60
  -1   3  -3  843.72   28.10
  -1   3  -3  868.51   29.30
  -1   3  -3  829.02   30.10
  -1   3  -3  810.22   30.10
  -1   3  -3  792.62   28.80
  -1   3  -3  789.22   29.80
  -1   3  -3  837.52   30.10
  -1   3  -3  834.52   29.40
  -1   3  -3  835.62   29.70
  -1   3  -3  863.81   30.70
  -1   3  -3  839.22   30.20
   1  -3   3  825.02   30.40
   1  -3   3  816.02   29.20
   1  -3   3  838.02   30.50
   1  -3   3  835.82   29.80
   1  -3   3  803.82   29.80
   1  -3   3  861.01   29.00
   1  -3   3  854.71   27.60
   1  -3   3  816.92   30.00
   1  -3   3  825.72   30.00
   1  -3   3  815.82   29.40
  -2   3  -3  194.98    9.60
  -2   3  -3  205.38   10.20
  -2   3  -3  212.98   10.70
  -2   3  -3  212.38    9.80
  -2   3  -3  206.58   10.30
  -2   3  -3  213.08   11.90
  -2   3  -3  207.28    9.80
  -2   3  -3  205.58   10.50
  -2   3  -3  214.18   10.40
  -2   3  -3  195.58    9.00
   2  -3   3  200.78   10.60
   2  -3   3  193.18    9.60
   2  -3   3  188.68    9.60
   2  -3   3  196.58   11.30
   2  -3   3  190.88    8.90
   2  -3   3  212.28    9.10
   2  -3   3  197.38   10.00
   2  -3   3  195.48   10.00
   2  -3   3  202.38   10.10
   2  -3   3  205.48    9.90
   2  -3   3  182.38    9.70
  -3   3  -3  211.08   10.70
  -3   3  -3  204.98    9.70
  -3   3  -3  209.58   10.80
  -3   3  -3  220.78   10.00
  -3   3  -3  215.98   10.50
  -3   3  -3  217.48   12.10
  -3   3  -3  207.18   10.80
  -3   3  -3  208.88   13.00
  -3   3  -3  223.08    9.50
  -3   3  -3  200.38   13.20
  -3   3  -3  208.78   11.60
   3  -3   3  215.58    9.80
   3  -3   3  228.08   12.10
   3  -3   3  220.08    9.50
   3  -3   3  207.68   10.50
   3  -3   3  226.28   13.10
   3  -3   3  214.78   10.70
   3  -3   3  232.88   12.10
   3  -3   3  217.38    9.00
   3  -3   3  203.78   10.40
   3  -3   3  208.08   11.80
   3  -3   3  226.48    9.30
  -4   3  -3  860.61   28.80
  -4   3  -3  852.21   31.00
  -4   3  -3  817.42   29.70
  -4   3  -3  902.81   33.10
  -4   3  -3  783.22   30.70
  -4   3  -3  833.02   30.60
  -4   3  -3  831.22   31.40
  -4   3  -3  788.82   34.70
  -4   3  -3  849.72   30.60
   4  -3   3  823.02   27.20
   4  -3   3  844.92   34.80
   4  -3   3  818.42   30.30
   4  -3   3  856.91   31.00
   4  -3   3  907.41   34.30
   4  -3   3  791.22   27.90
   4  -3   3  855.31   35.40
   4  -3   3  832.32   33.50
   4  -3   3  815.32   27.30
  -5   3  -3  381.86   16.30
  -5   3  -3  377.16   15.90
  -5   3  -3  290.07   15.80
  -5   3  -3  335.97   14.90
  -5   3  -3  363.66   18.10
   5  -3   3  357.36   19.10
   5  -3   3  348.97   20.50
   5  -3   3  348.57   19.30
   5  -3   3  350.06   20.70
  -6   3  -3   -1.70    2.30
  -6   3  -3    1.90    2.80
  -6   3  -3    3.20    2.60
  -6   3  -3   -1.20    3.10
   6  -3   3   -4.60    3.30
   6  -3   3   -2.10    3.80
   6  -3   3    1.60    3.90
   6  -3   3    0.40    4.40
  -7   3  -3   -2.50    2.30
  -7   3  -3    1.10    2.40
  -7   3  -3   -0.10    3.30
   7  -3   3    0.90    5.30
   7  -3   3    0.60    4.70
   7  -3   3    4.70    4.70
   7  -3   3    1.10    5.10
  -8   3  -3    0.30    3.00
  -8   3  -3    2.40    2.90
  -8   3  -3    0.90    3.70
   8  -3   3    1.10    5.70
   8  -3   3    1.80    6.30
   8  -3   3   -1.60    4.50
   8   2  -3    2.90    5.70
   8   2  -3    1.30    7.10
   8   2  -3   -6.20    5.30
   8   2  -3   -1.80    4.80
   8   2  -3   -1.90    3.40
  -8  -2   3   -0.10    2.40
  -8  -2   3    3.80    3.60
  -8  -2   3   -0.80    3.30
   7   2  -3   25.90    5.40
   7   2  -3   35.50    8.40
   7   2  -3   19.10    8.20
   7   2  -3   33.20    7.90
   7   2  -3   23.60    8.90
  -7  -2   3   19.70    3.40
  -7  -2   3   15.30    4.10
   6   2  -3    5.20    4.70
   6   2  -3    0.10    2.90
   6   2  -3   -4.70    5.10
   6   2  -3    0.10    4.00
   6   2  -3    4.60    5.30
  -6  -2   3    4.40    2.60
  -6  -2   3    1.50    3.10
  -6  -2   3    0.70    1.80
  -6  -2   3    4.50    1.90
  -6  -2   3    1.10    1.80
   5   2  -3   24.90    5.90
   5   2  -3   12.60    6.20
   5   2  -3   27.70    6.60
   5   2  -3   20.70    6.60
   5   2  -3   24.50    5.00
  -5  -2   3   22.40    3.30
  -5  -2   3   17.90    4.30
  -5  -2   3   22.20    3.00
  -5  -2   3   22.40    4.90
  -5  -2   3   11.90    4.60
  -5  -2   3   23.60    3.10
  -5  -2   3   22.50    5.10
   4   2  -3    2.10    3.30
   4   2  -3    5.90    4.00
   4   2  -3    2.60    2.80
   4   2  -3    5.50    5.00
   4   2  -3   -0.80    3.60
   4   2  -3    4.10    3.30
  -4  -2   3   10.10    2.20
  -4  -2   3    6.80    1.80
  -4  -2   3    4.60    1.90
  -4  -2   3   10.00    3.50
  -4  -2   3    6.40    3.00
  -4  -2   3    7.70    3.80
  -4  -2   3    4.30    2.90
  -4  -2   3    3.50    3.20
  -4  -2   3    4.80    2.70
   3   2  -3   23.90    4.80
   3   2  -3   34.70    5.00
   3   2  -3   26.30    5.60
   3   2  -3   39.10    4.80
   3   2  -3   41.20    6.80
  -3  -2   3   45.90    5.90
  -3  -2   3   36.30    4.90
  -3  -2   3   42.60    6.30
  -3  -2   3   35.80    4.20
  -3  -2   3   38.30    5.50
  -3  -2   3   38.50    6.10
  -3  -2   3   39.30    3.60
  -3  -2   3   32.90    5.60
  -3  -2   3   33.80    5.20
  -3  -2   3   38.10    3.10
  -3  -2   3   33.80    3.20
   2   2  -3    3.40    2.90
   2   2  -3   10.80    2.30
   2   2  -3    9.90    2.30
   2   2  -3   13.70    1.50
   2   2  -3   11.50    1.60
   2   2  -3   13.20    1.80
   2   2  -3   12.20    2.40
   2   2  -3    8.80    2.90
   2   2  -3   11.00    2.40
   2   2  -3   11.00    3.20
  -2  -2   3    7.10    3.20
  -2  -2   3   11.00    2.20
  -2  -2   3   13.60    3.20
  -2  -2   3    7.00    2.90
  -2  -2   3   12.80    2.00
  -2  -2   3   12.10    3.60
  -2  -2   3   10.10    2.10
  -2  -2   3   13.40    2.70
  -2  -2   3   15.00    3.50
   1   2  -3  204.58   10.50
   1   2  -3  174.88    9.80
   1   2  -3  201.48    8.50
   1   2  -3  188.78    8.70
   1   2  -3  192.88    8.80
   1   2  -3  190.48    7.00
   1   2  -3  190.88    7.90
   1   2  -3  205.28   10.10
  -1  -2   3  194.88    8.70
  -1  -2   3  194.88    8.10
  -1  -2   3  192.98   10.00
  -1  -2   3  182.18    7.20
  -1  -2   3  195.78    7.60
  -1  -2   3  184.58    8.70
  -1  -2   3  184.18   10.00
  -1  -2   3  195.78    9.90
  -1  -2   3  199.58    8.20
  -1  -2   3  196.08    8.80
  -1  -2   3  194.18    9.50
   0   2  -3  499.55   18.60
   0   2  -3  506.75   17.70
   0   2  -3  504.65   18.50
   0   2  -3  513.05   18.70
   0   2  -3  524.55   18.80
   0   2  -3  496.55   17.90
   0   2  -3  473.45   17.50
   0   2  -3  505.75   19.00
   0   2  -3  505.85   19.60
   0   2  -3  508.05   17.90
   0  -2   3  496.45   17.70
   0  -2   3  491.05   18.50
   0  -2   3  489.75   18.50
   0  -2   3  502.95   19.10
   0  -2   3  497.25   19.40
   0  -2   3  507.25   17.80
   0  -2   3  494.25   18.60
   0  -2   3  516.35   17.90
   0  -2   3  496.55   17.90
   0  -2   3  520.75   18.10
   0  -2   3  491.05   18.60
  -1   2  -3 2320.87   76.39
  -1   2  -3 2318.47   76.29
  -1   2  -3 2402.76   76.39
  -1   2  -3 2380.36   76.49
  -1   2  -3 2418.16   75.69
  -1   2  -3 2362.56   76.49
  -1   2  -3 2334.57   76.19
  -1   2  -3 2332.47   75.49
  -1   2  -3 2323.77   76.19
   1  -2   3 2407.16   76.39
   1  -2   3 2431.56   75.49
   1  -2   3 2287.47   76.29
   1  -2   3 2352.66   75.59
   1  -2   3 2267.37   76.39
   1  -2   3 2302.97   75.49
   1  -2   3 2240.48   76.09
   1  -2   3 2319.87   76.29
   1  -2   3 2334.37   75.69
   1  -2   3 2252.97   75.59
   1  -2   3 2355.86   77.09
   1  -2   3 2570.14   74.39
  -2   2  -3  113.69    7.30
  -2   2  -3  111.19    6.20
  -2   2  -3  120.49    6.50
  -2   2  -3  107.19    5.60
  -2   2  -3  120.19    6.70
  -2   2  -3  114.79    6.10
  -2   2  -3  116.39    6.90
  -2   2  -3  113.39    6.50
  -2   2  -3  102.09    7.90
  -2   2  -3  113.99    4.40
  -2   2  -3  108.59    6.00
  -2   2  -3  116.29    6.00
   2  -2   3  112.99    5.10
   2  -2   3  102.49    4.50
   2  -2   3  119.59    6.50
   2  -2   3  111.09    7.80
   2  -2   3  109.29    6.10
   2  -2   3  102.79    6.20
   2  -2   3  103.89    5.90
   2  -2   3  112.29    6.90
   2  -2   3  106.89    6.70
   2  -2   3  117.39    6.00
   2  -2   3  111.39    7.00
   2  -2   3  110.99    5.60
  -3   2  -3  139.29    5.80
  -3   2  -3  126.49    5.00
  -3   2  -3  141.39    8.10
  -3   2  -3  133.19    7.50
  -3   2  -3  140.29    8.40
  -3   2  -3  140.89   10.20
  -3   2  -3  128.59    7.60
  -3   2  -3  141.29    9.20
  -3   2  -3  125.19    7.30
  -3   2  -3  139.29    6.70
  -3   2  -3  121.59    6.80
  -3   2  -3  134.99    7.40
   3  -2   3  136.79    6.10
   3  -2   3  127.59    6.40
   3  -2   3  133.19    6.20
   3  -2   3  138.99    9.00
   3  -2   3  122.79    9.40
   3  -2   3  143.19    7.30
   3  -2   3  127.89    7.20
   3  -2   3  134.29    9.50
   3  -2   3  131.99    7.20
   3  -2   3  127.99    5.10
   3  -2   3  147.69    8.50
   3  -2   3  136.69    8.90
  -4   2  -3  757.92   25.50
  -4   2  -3  733.33   31.70
  -4   2  -3  753.92   27.30
  -4   2  -3  809.12   28.30
  -4   2  -3  778.82   29.90
  -4   2  -3  779.12   28.20
  -4   2  -3  741.03   27.80
  -4   2  -3  777.52   27.70
   4  -2   3  778.02   31.50
   4  -2   3  762.32   27.90
   4  -2   3  783.82   31.00
   4  -2   3  802.92   27.70
   4  -2   3  792.62   33.00
   4  -2   3  769.32   27.80
   4  -2   3  795.92   32.70
  -5   2  -3   82.89    6.00
  -5   2  -3   78.69    4.40
  -5   2  -3   79.09    6.00
  -5   2  -3   69.69    5.70
  -5   2  -3   76.19    5.60
  -5   2  -3   65.59    9.60
  -5   2  -3   73.89    8.00
   5  -2   3   67.19    5.80
   5  -2   3  100.79   10.70
   5  -2   3   83.89    6.90
   5  -2   3  105.59   12.20
   5  -2   3  111.99   11.60
   5  -2   3   95.49   11.30
  -6   2  -3    1.40    1.80
  -6   2  -3    7.30    3.90
  -6   2  -3    5.60    2.80
  -6   2  -3    6.80    2.50
  -6   2  -3    7.50    2.70
   6  -2   3   -0.20    4.50
   6  -2   3   10.10    5.20
   6  -2   3    2.00    4.30
   6  -2   3    6.30    5.20
   6  -2   3    2.80    3.60
  -7   2  -3    0.40    2.70
  -7   2  -3    1.20    2.50
  -7   2  -3    7.50    2.70
  -7   2  -3    2.50    2.30
  -7   2  -3    2.70    3.20
   7  -2   3    5.90    5.70
   7  -2   3    6.70    5.00
   7  -2   3    6.60    5.30
   7  -2   3   -1.30    3.50
  -8   2  -3   35.10    4.70
  -8   2  -3   29.00    5.20
   8  -2   3   43.60    9.20
   8  -2   3   45.90   10.30
   8  -2   3   44.70    7.80
   8  -2   3   51.39   11.50
   8   1  -3   -2.00    4.50
   8   1  -3   -2.20    6.90
   8   1  -3   -1.00    4.80
   8   1  -3   -2.70    5.10
  -8  -1   3    2.40    3.20
  -8  -1   3   -2.20    2.90
  -8  -1   3    0.20    2.50
   7   1  -3   -1.50    5.60
   7   1  -3    0.80    4.90
   7   1  -3   -3.80    3.80
   7   1  -3   -3.30    4.00
  -7  -1   3    0.10    3.20
  -7  -1   3    0.10    2.20
  -7  -1   3   -0.70    2.00
  -7  -1   3   -1.50    1.80
  -7  -1   3    4.90    4.10
  -7  -1   3   -1.50    1.50
  -7  -1   3   -2.20    2.10
   6   1  -3   23.30    6.10
   6   1  -3   18.20    7.20
   6   1  -3   20.90    4.30
   6   1  -3   20.40    6.20
   6   1  -3   14.90    6.40
  -6  -1   3   20.70    2.90
  -6  -1   3   17.20    3.50
  -6  -1   3   20.30    2.50
  -6  -1   3   22.80    3.70
  -6  -1   3   23.70    4.20
  -6  -1   3   17.10    3.10
  -6  -1   3   18.50    5.00
   5   1  -3   -2.60    2.10
   5   1  -3   -3.90    3.30
   5   1  -3    2.00    4.90
   5   1  -3    6.00    4.00
   5   1  -3   -5.00    3.20
   5   1  -3    4.50    4.10
  -5  -1   3    0.20    1.10
  -5  -1   3    1.20    2.60
  -5  -1   3   -0.10    1.10
  -5  -1   3    0.00    1.90
  -5  -1   3    0.50    1.70
  -5  -1   3   -1.40    2.30
  -5  -1   3    0.70    1.70
   4   1  -3    0.50    2.00
   4   1  -3   -2.60    3.50
   4   1  -3    1.80    3.00
   4   1  -3   -3.50    3.00
   4   1  -3   -0.30    2.70
   4   1  -3   -2.80    2.70
  -4  -1   3   -1.20    1.70
  -4  -1   3    1.80    2.90
  -4  -1   3    1.60    2.30
  -4  -1   3    2.50    2.50
  -4  -1   3   -0.40    2.80
  -4  -1   3   -1.10    1.70
  -4  -1   3    1.80    2.60
  -4  -1   3    0.70    1.00
  -4  -1   3    1.30    1.50
  -4  -1   3    1.60    3.30
  -4  -1   3   -0.70    0.80
   3   1  -3  181.88   11.60
   3   1  -3  176.48   11.80
   3   1  -3  158.18   10.50
   3   1  -3  164.18    9.80
   3   1  -3  162.48    9.00
   3   1  -3  181.88   10.40
   3   1  -3  167.68    6.70
  -3  -1   3  161.68    9.20
  -3  -1   3  161.48    8.40
  -3  -1   3  172.88    9.20
  -3  -1   3  170.68    6.50
  -3  -1   3  169.08   10.70
  -3  -1   3  169.38    9.10
  -3  -1   3  151.68   10.50
  -3  -1   3  174.18    6.40
  -3  -1   3  164.18    9.50
  -3  -1   3  168.88   11.00
  -3  -1   3  153.18    9.80
  -3  -1   3  170.38    7.30
   2   1  -3   53.99    4.60
   2   1  -3   64.19    6.50
   2   1  -3   54.29    6.40
   2   1  -3   57.69    5.60
   2   1  -3   48.70    4.50
   2   1  -3   54.59    3.00
  -2  -1   3   46.80    4.30
  -2  -1   3   51.79    2.80
  -2  -1   3   47.80    4.80
  -2  -1   3   51.49    5.40
  -2  -1   3   46.60    4.40
  -2  -1   3   43.80    3.80
  -2  -1   3   48.30    3.10
  -2  -1   3   53.99    3.90
  -2  -1   3   51.29    2.80
  -2  -1   3   56.29    4.60
  -2  -1   3   55.69    6.30
  -2  -1   3   49.90    2.90
   1   1  -3   -0.50    1.40
   1   1  -3    1.40    1.10
   1   1  -3    0.70    0.90
   1   1  -3    2.70    1.30
   1   1  -3    4.10    1.30
   1   1  -3    0.10    2.00
   1   1  -3    0.80    1.30
   1   1  -3    0.40    1.80
   1   1  -3    1.90    2.30
  -1  -1   3    1.10    1.90
  -1  -1   3    0.00    0.70
  -1  -1   3    1.80    1.20
  -1  -1   3    2.30    1.50
  -1  -1   3    5.10    2.50
  -1  -1   3    3.00    1.10
  -1  -1   3    3.10    1.90
  -1  -1   3    2.90    1.50
  -1  -1   3    1.50    1.30
  -1  -1   3    3.40    1.20
  -1  -1   3    0.30    1.50
  -1  -1   3    1.00    1.60
   0   1  -3  624.94   22.40
   0   1  -3  624.54   21.30
   0   1  -3  653.13   21.90
   0   1  -3  649.83   21.90
   0   1  -3  620.34   21.20
   0   1  -3  642.64   22.00
   0   1  -3  603.14   21.60
   0   1  -3  621.94   21.30
   0   1  -3  620.74   21.20
   0   1  -3  596.64   21.40
   0   1  -3  639.94   22.60
   0  -1   3  622.24   21.10
   0  -1   3  633.24   22.10
   0  -1   3  632.84   21.40
   0  -1   3  640.44   21.90
   0  -1   3  644.04   21.50
   0  -1   3  630.14   21.80
   0  -1   3  675.83   22.70
   0  -1   3  627.34   21.30
   0  -1   3  648.54   22.20
  -1   1  -3   29.90    3.40
  -1   1  -3   22.00    2.20
  -1   1  -3   18.90    2.50
  -1   1  -3   21.70    2.60
  -1   1  -3   20.80    2.40
  -1   1  -3   19.90    1.90
  -1   1  -3   18.20    2.70
  -1   1  -3   25.70    2.70
  -1   1  -3   20.40    2.30
  -1   1  -3   29.50    3.70
  -1   1  -3   18.70    2.30
   1  -1   3   21.20    2.70
   1  -1   3   24.00    2.70
   1  -1   3   23.30    2.80
   1  -1   3   20.40    2.30
   1  -1   3   24.70    2.90
   1  -1   3   18.30    1.80
   1  -1   3   23.70    2.60
   1  -1   3   26.40    3.60
   1  -1   3   18.20    2.70
   1  -1   3   23.60    2.80
   1  -1   3   31.00    3.40
  -2   1  -3   36.50    3.80
  -2   1  -3   38.20    4.90
  -2   1  -3   29.40    2.30
  -2   1  -3   32.90    2.90
  -2   1  -3   30.40    3.40
  -2   1  -3   28.10    3.10
  -2   1  -3   34.10    3.70
  -2   1  -3   30.40    3.70
  -2   1  -3   30.20    2.90
  -2   1  -3   36.80    4.10
   2  -1   3   30.70    2.80
   2  -1   3   28.70    2.80
   2  -1   3   32.80    3.60
   2  -1   3   37.50    4.50
   2  -1   3   31.00    2.90
   2  -1   3   27.70    3.40
   2  -1   3   28.70    2.70
   2  -1   3   28.60    3.40
   2  -1   3   31.10    3.80
   2  -1   3   31.50    2.90
   2  -1   3   31.50    4.50
   2  -1   3   28.00    2.70
  -3   1  -3   18.10    2.40
  -3   1  -3   20.20    4.60
  -3   1  -3   24.60    2.60
  -3   1  -3   18.50    3.20
  -3   1  -3   16.70    2.80
  -3   1  -3   19.30    3.30
  -3   1  -3   20.20    2.90
  -3   1  -3   15.40    3.80
  -3   1  -3   16.70    3.40
  -3   1  -3   18.10    3.50
  -3   1  -3   23.20    4.30
  -3   1  -3   24.10    2.90
   3  -1   3   21.60    2.40
   3  -1   3   21.30    4.70
   3  -1   3   19.60    3.10
   3  -1   3   18.90    2.30
   3  -1   3   26.10    3.50
   3  -1   3   21.10    4.00
   3  -1   3   17.70    4.20
   3  -1   3   23.60    2.60
   3  -1   3   20.80    4.10
   3  -1   3   20.40    2.60
   3  -1   3   20.70    3.40
   3  -1   3   18.80    3.10
  -4   1  -3   29.50    3.60
  -4   1  -3   34.90    4.00
  -4   1  -3   29.70    4.40
  -4   1  -3   23.70    6.40
  -4   1  -3   31.40    6.60
  -4   1  -3   41.50    6.40
  -4   1  -3   27.10    3.80
  -4   1  -3   34.20    3.40
  -4   1  -3   32.40    3.80
   4  -1   3   29.00    3.20
   4  -1   3   34.20    6.00
   4  -1   3   41.90    6.60
   4  -1   3   32.60    5.10
   4  -1   3   28.50    4.60
   4  -1   3   35.50    6.50
   4  -1   3   33.00    6.00
  -5   1  -3  673.63   25.60
  -5   1  -3  620.04   23.50
  -5   1  -3  592.44   23.10
  -5   1  -3  610.74   23.20
  -5   1  -3  661.93   22.60
  -5   1  -3  585.64   27.30
   5  -1   3  604.74   22.50
   5  -1   3  613.24   27.20
   5  -1   3  643.04   28.40
   5  -1   3  674.23   30.70
   5  -1   3  654.93   26.60
  -6   1  -3   79.19    5.30
  -6   1  -3   68.89    6.00
  -6   1  -3   67.79    5.90
  -6   1  -3   66.29    7.70
  -6   1  -3   85.19    6.50
   6  -1   3   98.19   12.10
   6  -1   3   97.49   12.90
   6  -1   3   75.39    9.90
   6  -1   3   88.09   10.10
  -7   1  -3   54.49    7.50
  -7   1  -3   84.59    5.50
  -7   1  -3   72.19    6.50
   7  -1   3   86.19   13.50
   7  -1   3   95.59   12.60
   7  -1   3   73.29   10.20
  -8   1  -3   22.00    5.00
  -8   1  -3   21.00    5.30
   8  -1   3   39.80   10.90
   8  -1   3   27.90    8.40
   8  -1   3   35.80    8.50
   8   0  -3    8.40    6.50
   8   0  -3   16.90    7.50
   8   0  -3   10.60    7.70
  -8   0   3    6.90    3.60
  -8   0   3    9.60    3.80
  -8   0   3   14.60    4.20
  -8   0   3   11.90    3.40
   7   0  -3    3.70    4.50
   7   0  -3    5.80    6.80
   7   0  -3    6.50    5.40
   7   0  -3    4.40    5.00
   7   0  -3    1.80    4.90
  -7   0   3    6.20    2.60
  -7   0   3    7.60    3.50
  -7   0   3    2.10    3.20
  -7   0   3    1.80    3.00
  -7   0   3    8.60    3.00
   6   0  -3   21.00    5.70
   6   0  -3   20.50    5.40
   6   0  -3   49.80    9.20
   6   0  -3   25.00    6.70
   6   0  -3   19.50    6.30
   6   0  -3   16.20    7.70
   6   0  -3   34.10    7.90
  -6   0   3   18.90    3.20
  -6   0   3   21.40    4.20
  -6   0   3   25.30    4.50
  -6   0   3   25.10    3.70
  -6   0   3   21.20    3.80
  -6   0   3   25.10    4.80
   5   0  -3   55.99    8.30
   5   0  -3   94.99   12.60
   5   0  -3   60.59    7.70
   5   0  -3   65.79    9.40
   5   0  -3   78.39    9.70
   5   0  -3   67.89    9.40
   5   0  -3   63.99    7.90
  -5   0   3   58.59    5.00
  -5   0   3   59.69    6.00
  -5   0   3   70.89    5.80
  -5   0   3   62.79    5.30
  -5   0   3   56.29    7.80
  -5   0   3   64.29    7.20
  -5   0   3   52.69    4.80
  -5   0   3   60.29    5.70
   4   0  -3    4.50    3.10
   4   0  -3    1.10    2.90
   4   0  -3   10.30    5.20
   4   0  -3    1.40    3.40
   4   0  -3    6.30    2.20
   4   0  -3    9.10    4.20
   4   0  -3    5.10    3.00
   4   0  -3   11.50    4.20
  -4   0   3    2.70    1.80
  -4   0   3    1.20    4.00
  -4   0   3    6.30    3.10
  -4   0   3    6.90    3.20
  -4   0   3    2.70    3.10
  -4   0   3    4.20    2.40
  -4   0   3    6.30    3.50
  -4   0   3    7.90    2.50
  -4   0   3    0.20    2.50
  -4   0   3    2.90    2.30
  -4   0   3   -1.00    2.40
  -4   0   3    6.90    2.80
  -4   0   3    4.20    2.20
  -4   0   3    4.00    2.00
   3   0  -3  291.87   12.00
   3   0  -3  290.57   14.50
   3   0  -3  284.57   14.80
   3   0  -3  291.77   14.80
   3   0  -3  284.17   12.00
   3   0  -3  291.87   13.10
   3   0  -3  297.57   12.90
   3   0  -3  312.17   16.10
   3   0  -3  302.07   14.30
  -3   0   3  284.77   14.50
  -3   0   3  289.07   15.50
  -3   0   3  270.97   11.80
  -3   0   3  278.97   11.90
  -3   0   3  271.77   12.80
  -3   0   3  297.57   14.70
  -3   0   3  280.47   12.80
  -3   0   3  291.97   14.50
  -3   0   3  287.17   12.20
  -3   0   3  274.97   13.50
  -3   0   3  282.87   11.60
   2   0  -3  826.02   28.80
   2   0  -3  842.62   29.10
   2   0  -3  833.22   31.00
   2   0  -3  850.91   32.20
   2   0  -3  844.22   30.00
   2   0  -3  835.42   30.40
   2   0  -3  838.72   29.20
   2   0  -3  845.92   31.40
   2   0  -3  854.41   28.10
  -2   0   3  823.92   31.80
  -2   0   3  864.51   27.90
  -2   0   3  855.71   29.10
  -2   0   3  829.12   31.20
  -2   0   3  827.32   29.70
  -2   0   3  845.22   28.40
  -2   0   3  844.62   29.00
  -2   0   3  825.82   30.40
  -2   0   3  846.72   31.30
  -2   0   3  866.01   29.30
  -2   0   3  852.51   28.70
   1   0  -3  121.19    5.40
   1   0  -3  130.69    7.60
   1   0  -3  122.89    7.70
   1   0  -3  122.19    5.40
   1   0  -3  119.09    5.90
   1   0  -3  123.89    5.60
   1   0  -3  120.29    4.70
   1   0  -3  131.69    4.70
  -1   0   3  134.89    7.40
  -1   0   3  124.19    5.50
  -1   0   3  125.79    5.20
  -1   0   3  134.19    7.50
  -1   0   3  126.69    7.80
  -1   0   3  127.59    5.80
  -1   0   3  120.39    5.50
  -1   0   3  121.49    5.00
  -1   0   3  129.39    6.60
  -1   0   3  130.39    5.60
  -1   0   3  119.79    5.10
  -1   0   3  121.09    5.90
   0   0  -3   71.69    3.90
   0   0  -3   70.19    3.50
   0   0  -3   68.39    3.60
   0   0  -3   81.59    4.40
   0   0  -3   65.19    4.10
   0   0  -3   62.59    4.70
   0   0  -3   69.99    4.00
   0   0  -3   62.49    4.40
   0   0  -3   74.19    4.10
   0   0   3   81.69    4.20
   0   0   3   68.89    3.70
   0   0   3   71.19    3.80
   0   0   3   60.89    3.10
   0   0   3   76.39    4.10
   0   0   3   68.59    3.80
   0   0   3   58.99    4.50
   0   0   3   74.79    3.60
   0   0   3   68.49    4.00
   0   0   3   74.59    3.90
  -1   0  -3    2.10    1.70
  -1   0  -3    0.80    1.00
  -1   0  -3    1.50    1.40
  -1   0  -3    0.10    1.50
  -1   0  -3    2.20    1.30
  -1   0  -3    1.90    1.90
  -1   0  -3    2.40    1.60
  -1   0  -3    0.30    1.40
  -1   0  -3    1.20    1.70
  -1   0  -3    0.00    1.00
  -1   0  -3    0.40    1.60
  -1   0  -3    2.10    2.00
   1   0   3    1.80    1.60
   1   0   3    3.50    1.70
   1   0   3    0.10    1.30
   1   0   3    0.80    1.30
   1   0   3    1.10    1.00
   1   0   3    1.20    1.20
   1   0   3    4.20    1.80
   1   0   3    1.60    1.30
   1   0   3    0.00    1.40
   1   0   3    1.90    1.30
  -2   0  -3  114.69    6.10
  -2   0  -3  106.39    7.30
  -2   0  -3   97.19    5.90
  -2   0  -3  104.29    5.50
  -2   0  -3  109.69    5.40
  -2   0  -3  106.19    5.60
  -2   0  -3  105.19    5.50
  -2   0  -3  110.89    4.70
  -2   0  -3  110.89    6.60
  -2   0  -3  113.39    6.60
  -2   0  -3  105.39    4.10
  -2   0  -3   98.39    5.60
   2   0   3  106.49    5.80
   2   0   3  112.19    4.60
   2   0   3  101.99    4.20
   2   0   3  113.99    6.00
   2   0   3  102.49    7.10
   2   0   3  105.09    5.30
   2   0   3  117.69    6.50
   2   0   3  105.89    6.80
   2   0   3  104.99    5.50
   2   0   3  105.59    6.10
   2   0   3  101.29    6.10
   2   0   3  112.29    5.90
  -3   0  -3  454.55   18.20
  -3   0  -3  484.45   18.60
  -3   0  -3  488.05   18.10
  -3   0  -3  486.75   17.90
  -3   0  -3  493.15   19.90
  -3   0  -3  453.25   20.80
  -3   0  -3  536.45   16.50
  -3   0  -3  496.05   18.50
  -3   0  -3  476.25   20.00
  -3   0  -3  475.65   18.20
  -3   0  -3  459.65   18.10
   3   0   3  478.55   18.00
   3   0   3  461.75   17.10
   3   0   3  469.85   21.20
   3   0   3  479.15   18.10
   3   0   3  485.85   16.40
   3   0   3  474.35   17.10
   3   0   3  477.05   19.60
   3   0   3  489.25   18.70
   3   0   3  484.35   19.80
   3   0   3  477.05   18.30
   3   0   3  507.55   20.80
  -4   0  -3   99.59    6.50
  -4   0  -3   89.49    6.40
  -4   0  -3   86.39    6.00
  -4   0  -3   83.79    9.50
  -4   0  -3   99.39    7.40
  -4   0  -3   95.29    6.40
  -4   0  -3   74.09    8.90
  -4   0  -3   91.79    5.90
  -4   0  -3   86.69    5.90
  -4   0  -3  101.69    4.60
   4   0   3   92.09    4.50
   4   0   3   92.39    8.00
   4   0   3   84.69    6.40
   4   0   3   96.09    9.50
   4   0   3   96.29    6.00
   4   0   3  119.39    9.30
   4   0   3   92.09    8.10
  -5   0  -3  166.48    9.80
  -5   0  -3  154.78   10.50
  -5   0  -3  162.18    8.90
  -5   0  -3  149.99    9.20
  -5   0  -3  167.98    6.80
  -5   0  -3  161.28    8.80
   5   0   3  165.28   13.70
   5   0   3  169.38    8.60
   5   0   3  184.98   12.80
   5   0   3  154.78   11.80
   5   0   3  161.98   10.00
  -6   0  -3   -1.00    3.50
  -6   0  -3   -5.00    2.00
  -6   0  -3   -0.40    2.60
  -6   0  -3    1.60    3.20
   6   0   3    3.50    4.20
   6   0   3    3.60    4.20
   6   0   3    4.50    4.20
  -7   0  -3    6.50    3.30
  -7   0  -3   13.10    3.70
  -7   0  -3    9.80    3.60
  -7   0  -3    2.90    4.10
   7   0   3   12.30    6.10
   7   0   3    8.90    6.00
   7   0   3    3.20    4.40
  -8   0  -3    2.20    3.20
  -8   0  -3   -0.60    3.00
  -8   0  -3    2.40    2.90
   8   0   3    3.00    6.40
   8   0   3    4.00    5.40
   8   0   3    6.80    6.50
   8  -1  -3    1.70    4.70
   8  -1  -3    5.30    5.60
   8  -1  -3    1.10    5.20
  -8   1   3   -0.20    2.50
  -8   1   3   -0.90    2.30
  -8   1   3    0.90    3.00
  -8   1   3    0.60    2.70
   7  -1  -3    1.40    3.80
   7  -1  -3    7.20    6.10
   7  -1  -3    1.30    4.50
   7  -1  -3    5.80    4.90
  -7   1   3    2.70    2.60
  -7   1   3    0.40    2.50
  -7   1   3    2.20    2.70
  -7   1   3    2.50    3.20
  -7   1   3    1.60    3.10
   6  -1  -3    3.90    3.60
   6  -1  -3    1.10    3.90
   6  -1  -3   -2.50    3.40
   6  -1  -3    0.10    5.50
   6  -1  -3   -0.10    3.50
   6  -1  -3    1.60    5.10
  -6   1   3    2.60    2.80
  -6   1   3    4.60    3.00
  -6   1   3    1.70    2.70
  -6   1   3    3.20    2.70
  -6   1   3    2.40    2.30
   5  -1  -3   14.40    4.80
   5  -1  -3   20.70    5.60
   5  -1  -3   17.20    6.10
   5  -1  -3   19.10    7.00
   5  -1  -3   25.90    6.10
   5  -1  -3   18.80    4.70
   5  -1  -3   30.80    5.70
  -5   1   3   14.30    4.80
  -5   1   3   18.10    4.20
  -5   1   3   13.00    3.20
  -5   1   3   15.70    3.40
  -5   1   3   18.60    4.20
  -5   1   3   21.90    4.40
  -5   1   3   14.90    2.30
  -5   1   3   25.40    3.70
   4  -1  -3  212.78   11.40
   4  -1  -3  220.78   14.20
   4  -1  -3  231.28   12.40
   4  -1  -3  236.58   11.80
   4  -1  -3  203.48   12.70
   4  -1  -3  219.08   13.30
   4  -1  -3  211.68   14.90
   4  -1  -3  219.98   11.50
   4  -1  -3  208.98   12.90
  -4   1   3  229.98   10.80
  -4   1   3  200.78   14.40
  -4   1   3  199.08   11.10
  -4   1   3  225.68   10.90
  -4   1   3  202.38    9.40
  -4   1   3  200.28   12.70
  -4   1   3  225.98   11.40
  -4   1   3  224.58    9.50
  -4   1   3  206.58   13.10
  -4   1   3  192.48   12.40
  -4   1   3  204.28   10.40
  -4   1   3  217.88   11.10
  -4   1   3  216.38   11.50
  -4   1   3  207.08   13.00
   3  -1  -3 1494.55   52.69
   3  -1  -3 1504.55   50.89
   3  -1  -3 1488.05   49.80
   3  -1  -3 1471.45   49.90
   3  -1  -3 1462.05   52.89
   3  -1  -3 1497.45   51.49
   3  -1  -3 1457.85   54.09
   3  -1  -3 1467.75   50.79
  -3   1   3 1501.15   49.80
  -3   1   3 1454.35   50.19
  -3   1   3 1575.34   49.10
  -3   1   3 1518.65   48.40
  -3   1   3 1465.25   49.50
  -3   1   3 1400.46   51.99
  -3   1   3 1510.05   49.70
  -3   1   3 1482.15   49.99
  -3   1   3 1408.66   51.49
  -3   1   3 1464.85   51.69
  -3   1   3 1468.45   54.29
  -3   1   3 1445.16   49.00
  -3   1   3 1420.86   52.59
   2  -1  -3  170.38    7.50
   2  -1  -3  175.88    7.80
   2  -1  -3  164.88    7.30
   2  -1  -3  169.98    8.50
   2  -1  -3  172.98    9.00
   2  -1  -3  171.78    8.40
   2  -1  -3  171.28   10.20
   2  -1  -3  158.58   10.70
   2  -1  -3  182.68    8.50
   2  -1  -3  176.48    9.80
  -2   1   3  177.88    6.50
  -2   1   3  173.48    8.70
  -2   1   3  178.78   11.00
  -2   1   3  186.78    7.50
  -2   1   3  178.68    9.20
  -2   1   3  173.98    8.30
  -2   1   3  169.48   10.20
  -2   1   3  172.68    7.20
  -2   1   3  174.78    7.20
  -2   1   3  188.58    9.90
  -2   1   3  178.68    8.90
   1  -1  -3  615.64   22.40
   1  -1  -3  595.14   22.20
   1  -1  -3  607.04   20.70
   1  -1  -3  662.63   20.70
   1  -1  -3  603.34   20.40
   1  -1  -3  597.14   21.10
   1  -1  -3  615.64   21.20
   1  -1  -3  664.63   23.90
   1  -1  -3  629.74   21.80
   1  -1  -3  589.14   20.40
  -1   1   3  614.54   20.90
  -1   1   3  608.44   23.60
  -1   1   3  642.84   21.40
  -1   1   3  580.44   20.60
  -1   1   3  607.64   23.50
  -1   1   3  635.54   20.80
  -1   1   3  632.04   21.80
  -1   1   3  604.94   21.00
  -1   1   3  616.14   20.30
  -1   1   3  580.74   21.90
  -1   1   3  603.74   21.10
   0  -1  -3  446.36   16.00
   0  -1  -3  451.15   16.30
   0  -1  -3  441.26   15.50
   0  -1  -3  442.66   16.20
   0  -1  -3  421.06   15.60
   0  -1  -3  440.56   16.60
   0  -1  -3  426.86   15.80
   0  -1  -3  442.46   16.30
   0  -1  -3  435.96   14.80
   0   1   3  444.76   16.20
   0   1   3  434.46   16.30
   0   1   3  434.86   14.90
   0   1   3  453.35   16.70
   0   1   3  455.55   16.10
   0   1   3  445.56   16.30
   0   1   3  456.25   16.20
   0   1   3  442.26   15.90
   0   1   3  432.66   15.70
   0   1   3  423.96   15.70
  -1  -1  -3   22.50    2.90
  -1  -1  -3   14.30    2.50
  -1  -1  -3   23.00    2.80
  -1  -1  -3   23.70    3.20
  -1  -1  -3   22.60    2.90
  -1  -1  -3   18.40    2.80
  -1  -1  -3   23.40    3.00
  -1  -1  -3   22.10    3.30
  -1  -1  -3   16.10    2.10
   1   1   3   25.80    3.00
   1   1   3   30.00    3.30
   1   1   3   19.80    3.10
   1   1   3   20.30    2.90
   1   1   3   20.60    3.10
   1   1   3   23.00    2.50
   1   1   3   22.20    3.30
   1   1   3   28.10    2.80
   1   1   3   21.70    2.90
   1   1   3   20.90    3.00
  -2  -1  -3   56.59    3.40
  -2  -1  -3   55.29    4.00
  -2  -1  -3   51.39    4.40
  -2  -1  -3   51.79    4.10
  -2  -1  -3   56.79    4.30
  -2  -1  -3   55.69    5.00
  -2  -1  -3   50.79    4.60
  -2  -1  -3   53.69    4.00
  -2  -1  -3   55.19    4.60
  -2  -1  -3   58.69    5.00
   2   1   3   46.80    3.60
   2   1   3   55.49    4.10
   2   1   3   54.29    4.40
   2   1   3   45.80    4.20
   2   1   3   53.39    5.20
   2   1   3   50.79    2.60
   2   1   3   52.99    3.80
   2   1   3   49.90    3.70
   2   1   3   61.29    5.70
  -3  -1  -3    1.00    2.30
  -3  -1  -3   -1.80    2.00
  -3  -1  -3   -1.30    1.60
  -3  -1  -3    1.20    1.30
  -3  -1  -3    0.30    1.50
  -3  -1  -3    0.70    2.70
  -3  -1  -3   -0.90    1.50
  -3  -1  -3   -0.70    1.30
  -3  -1  -3   -0.20    2.00
  -3  -1  -3    0.40    1.70
  -3  -1  -3   -0.10    1.90
   3   1   3    1.40    1.80
   3   1   3    0.50    2.60
   3   1   3   -0.80    1.70
   3   1   3    0.80    1.80
   3   1   3    0.30    1.40
   3   1   3   -1.60    2.10
   3   1   3    1.50    1.70
   3   1   3    2.60    2.60
   3   1   3    1.00    1.30
   3   1   3    0.70    1.30
   3   1   3    1.60    1.80
   3   1   3   -0.20    1.10
  -4  -1  -3    3.90    1.60
  -4  -1  -3    5.20    2.60
  -4  -1  -3    0.80    2.70
  -4  -1  -3    2.20    2.10
  -4  -1  -3    6.30    2.70
  -4  -1  -3    7.50    2.40
  -4  -1  -3    3.80    2.20
  -4  -1  -3    3.40    3.10
  -4  -1  -3    5.10    2.20
   4   1   3    4.30    1.50
   4   1   3    3.50    1.40
   4   1   3    8.70    3.30
   4   1   3    4.60    2.50
   4   1   3    6.20    2.60
   4   1   3    6.70    3.70
   4   1   3    3.50    3.30
   4   1   3    6.30    3.60
   4   1   3    4.00    2.20
   4   1   3    3.40    2.20
   4   1   3    3.60    2.20
  -5  -1  -3  129.39    7.50
  -5  -1  -3  126.59    6.20
  -5  -1  -3  138.79    8.20
  -5  -1  -3  149.88    8.20
  -5  -1  -3  120.69    8.20
  -5  -1  -3  145.79    8.80
   5   1   3  146.59   11.60
   5   1   3  115.19    8.10
   5   1   3  118.59    7.40
   5   1   3  129.49   11.40
   5   1   3  160.38   12.90
   5   1   3  142.39    9.00
  -6  -1  -3  756.42   27.60
  -6  -1  -3  736.53   28.30
  -6  -1  -3  739.63   28.40
   6   1   3  764.02   36.20
   6   1   3  762.72   35.10
   6   1   3  750.12   29.20
   6   1   3  744.23   33.90
  -7  -1  -3    3.60    4.00
  -7  -1  -3    6.20    3.50
  -7  -1  -3    2.50    2.70
  -7  -1  -3    2.50    2.60
   7   1   3    2.70    2.70
   7   1   3    5.40    5.50
   7   1   3    5.50    4.90
   7   1   3   -1.00    4.60
  -8  -1  -3   -2.10    2.70
  -8  -1  -3   -1.00    2.40
   8   1   3    6.70    5.90
   8   1   3   -5.10    4.30
   8   1   3    4.70    6.50
   8  -2  -3   13.40    7.30
   8  -2  -3   16.40    7.30
   8  -2  -3   19.50    7.10
  -8   2   3    1.10    2.90
  -8   2   3    4.20    3.80
  -8   2   3   11.30    3.80
  -8   2   3    9.00    3.10
   7  -2  -3   14.80    5.50
   7  -2  -3    6.00    5.20
   7  -2  -3    0.00    4.50
  -7   2   3    4.20    1.90
  -7   2   3    4.10    2.20
  -7   2   3    2.30    2.90
  -7   2   3   -0.10    3.00
  -7   2   3    4.30    1.60
  -7   2   3    5.90    3.40
   6  -2  -3    4.60    4.60
   6  -2  -3   13.70    5.60
   6  -2  -3   11.50    4.60
   6  -2  -3   13.50    5.90
   6  -2  -3   17.70    7.20
  -6   2   3    9.60    3.90
  -6   2   3   13.70    2.40
  -6   2   3    9.70    3.70
  -6   2   3    7.80    1.60
  -6   2   3    7.50    3.00
  -6   2   3   13.20    2.60
   5  -2  -3   16.50    6.40
   5  -2  -3    6.70    3.50
   5  -2  -3    7.60    4.00
   5  -2  -3   15.80    4.90
   5  -2  -3   10.90    4.50
  -5   2   3   18.30    4.60
  -5   2   3   10.60    4.30
  -5   2   3   11.70    3.40
  -5   2   3   15.10    2.40
  -5   2   3   11.40    1.70
  -5   2   3   15.10    3.90
  -5   2   3   11.90    2.10
  -5   2   3   10.70    3.40
  -5   2   3   12.00    4.60
  -5   2   3   16.80    4.10
   4  -2  -3   21.80    4.90
   4  -2  -3   14.50    4.50
   4  -2  -3    9.80    3.90
   4  -2  -3   21.20    5.80
   4  -2  -3   13.20    3.90
   4  -2  -3   16.90    3.90
  -4   2   3   17.60    3.50
  -4   2   3   12.70    2.90
  -4   2   3   11.60    2.30
  -4   2   3   12.20    4.00
  -4   2   3   13.70    3.80
  -4   2   3    9.30    1.60
  -4   2   3   14.80    2.20
  -4   2   3    7.90    2.80
  -4   2   3   11.60    4.60
  -4   2   3   12.90    2.20
  -4   2   3   11.50    4.00
  -4   2   3   22.80    4.80
  -4   2   3   11.30    3.30
   3  -2  -3    2.00    2.20
   3  -2  -3    0.90    2.30
   3  -2  -3    2.90    1.90
   3  -2  -3    5.40    2.30
   3  -2  -3    2.00    2.50
   3  -2  -3   -0.10    2.80
   3  -2  -3    2.20    1.50
   3  -2  -3    1.60    2.60
  -3   2   3    1.70    1.20
  -3   2   3    1.00    2.20
  -3   2   3    6.20    2.70
  -3   2   3    1.10    1.10
  -3   2   3    4.50    2.40
  -3   2   3    0.80    3.50
  -3   2   3    1.90    2.00
  -3   2   3   -0.30    1.20
  -3   2   3    4.30    1.50
  -3   2   3   -1.40    2.10
  -3   2   3    1.30    1.50
  -3   2   3    1.70    2.50
  -3   2   3    2.70    3.70
   2  -2  -3   78.89    4.80
   2  -2  -3   75.99    3.40
   2  -2  -3   75.39    5.40
   2  -2  -3   84.39    7.10
   2  -2  -3   79.69    6.70
   2  -2  -3   74.99    3.30
   2  -2  -3   75.89    4.70
   2  -2  -3   81.99    4.20
   2  -2  -3   77.79    5.20
   2  -2  -3   78.99    5.60
   2  -2  -3   80.69    4.50
   2  -2  -3   79.79    5.20
  -2   2   3   76.39    4.70
  -2   2   3   75.29    4.10
  -2   2   3   73.49    5.10
  -2   2   3   79.19    4.90
  -2   2   3   69.29    4.20
  -2   2   3   74.69    7.20
  -2   2   3   85.59    5.70
  -2   2   3   76.79    6.00
  -2   2   3   66.79    5.80
  -2   2   3   74.99    4.50
  -2   2   3   77.19    8.80
  -2   2   3   71.09    4.90
  -2   2   3   73.59    5.40
   1  -2  -3   58.19    3.90
   1  -2  -3   60.29    5.40
   1  -2  -3   57.89    2.60
   1  -2  -3   55.09    4.40
   1  -2  -3   58.09    5.10
   1  -2  -3   53.09    3.50
   1  -2  -3   49.10    4.10
   1  -2  -3   59.79    3.50
   1  -2  -3   51.39    4.40
   1  -2  -3   57.89    3.80
  -1   2   3   46.30    3.60
  -1   2   3   57.09    5.00
  -1   2   3   52.99    6.20
  -1   2   3   55.19    4.30
  -1   2   3   57.99    3.60
  -1   2   3   57.49    3.80
  -1   2   3   56.49    4.50
  -1   2   3   62.09    4.60
  -1   2   3   54.99    4.40
  -1   2   3   53.69    4.30
   0  -2  -3  149.69    6.90
   0  -2  -3  147.29    7.90
   0  -2  -3  141.59    7.60
   0  -2  -3  137.29    8.00
   0  -2  -3  144.49    7.00
   0  -2  -3  140.89    7.20
   0  -2  -3  159.38    7.50
   0  -2  -3  149.19    6.70
   0  -2  -3  148.99    6.40
   0   2   3  142.59    7.70
   0   2   3  135.99    7.30
   0   2   3  140.29    7.70
   0   2   3  149.09    7.50
   0   2   3  138.39    7.60
   0   2   3  155.28    7.60
   0   2   3  138.29    6.90
   0   2   3  151.78    7.00
   0   2   3  152.18    7.60
  -1  -2  -3  568.54   20.90
  -1  -2  -3  551.84   20.50
  -1  -2  -3  553.84   20.20
  -1  -2  -3  557.54   20.80
  -1  -2  -3  537.75   20.00
  -1  -2  -3  560.44   21.00
  -1  -2  -3  548.35   20.40
  -1  -2  -3  579.44   21.30
   1   2   3  522.35   20.50
   1   2   3  571.14   20.10
   1   2   3  520.45   21.00
   1   2   3  538.05   20.10
   1   2   3  548.55   21.60
   1   2   3  541.15   20.30
   1   2   3  551.34   19.00
   1   2   3  546.75   21.10
   1   2   3  532.45   20.80
   1   2   3  574.54   19.90
   1   2   3  516.45   19.80
  -2  -2  -3   81.39    6.10
  -2  -2  -3   80.39    5.90
  -2  -2  -3   71.09    6.10
  -2  -2  -3   72.59    5.20
  -2  -2  -3   68.49    5.80
  -2  -2  -3   83.89    5.20
  -2  -2  -3   75.19    5.40
  -2  -2  -3   73.39    5.60
  -2  -2  -3   83.59    6.20
   2   2   3   69.29    5.60
   2   2   3   66.99    6.50
   2   2   3   75.39    4.90
   2   2   3   73.99    5.60
   2   2   3   77.99    6.40
   2   2   3   69.59    3.50
   2   2   3   76.69    6.30
   2   2   3   72.39    5.40
   2   2   3   77.39    5.00
   2   2   3   71.79    5.40
   2   2   3   70.99    4.50
   2   2   3   73.69    6.30
  -3  -2  -3   18.10    4.30
  -3  -2  -3   12.30    3.60
  -3  -2  -3   19.10    4.20
  -3  -2  -3   18.40    3.20
  -3  -2  -3   17.60    3.40
  -3  -2  -3   17.70    3.70
  -3  -2  -3   26.00    3.60
  -3  -2  -3   17.50    3.80
  -3  -2  -3   14.20    3.90
  -3  -2  -3   18.90    3.00
  -3  -2  -3   12.90    2.70
   3   2   3    8.70    3.30
   3   2   3   19.20    4.00
   3   2   3   13.80    4.20
   3   2   3   11.50    2.30
   3   2   3   11.70    3.10
   3   2   3   17.20    3.60
   3   2   3   18.40    3.20
   3   2   3   12.80    4.00
   3   2   3   16.90    3.60
   3   2   3   19.30    2.80
   3   2   3   12.40    2.90
   3   2   3   13.40    2.80
  -4  -2  -3  189.38    9.10
  -4  -2  -3  189.98   10.40
  -4  -2  -3  180.88   10.60
  -4  -2  -3  185.68    9.70
  -4  -2  -3  174.18    8.90
  -4  -2  -3  167.08   10.10
  -4  -2  -3  168.78    8.80
   4   2   3  180.48   10.10
   4   2   3  185.98   12.40
   4   2   3  198.98    9.00
   4   2   3  177.68    9.10
   4   2   3  185.08   11.40
   4   2   3  178.98    9.90
   4   2   3  186.28   13.20
   4   2   3  180.78    8.30
   4   2   3  191.38   13.20
   4   2   3  179.58    9.80
  -5  -2  -3  371.36   16.10
  -5  -2  -3  402.26   18.20
  -5  -2  -3  442.96   19.00
  -5  -2  -3  387.66   16.60
  -5  -2  -3  418.16   17.60
  -5  -2  -3  433.86   16.40
   5   2   3  380.06   17.80
   5   2   3  459.05   22.00
   5   2   3  425.06   19.80
   5   2   3  404.06   17.10
   5   2   3  397.86   17.70
   5   2   3  409.96   23.00
   5   2   3  427.16   22.80
   5   2   3  373.76   17.60
  -6  -2  -3   20.40    4.20
  -6  -2  -3   20.10    3.90
  -6  -2  -3   18.30    3.40
  -6  -2  -3   14.10    3.10
   6   2   3    7.40    5.90
   6   2   3   13.80    4.00
   6   2   3   12.70    6.20
   6   2   3   17.80    4.00
   6   2   3   16.80    4.70
   6   2   3   16.90    4.70
   6   2   3   17.20    6.00
  -7  -2  -3   -0.60    2.60
  -7  -2  -3   -3.30    2.20
   7   2   3    1.60    3.20
   7   2   3   -0.40    4.60
   7   2   3   -1.30    3.70
   7   2   3   -1.30    4.90
   7   2   3   -1.90    2.80
  -8  -2  -3   -2.30    2.90
  -8  -2  -3   -2.00    2.70
   8   2   3   -1.80    5.90
   8   2   3   -1.40    3.20
   8   2   3    0.00    4.60
   8  -3  -3    1.10    5.80
   8  -3  -3    4.90    5.90
   8  -3  -3    5.70    5.30
  -8   3   3    1.30    3.00
  -8   3   3   -1.90    3.10
  -8   3   3   -0.20    3.50
   7  -3  -3   23.10    7.40
   7  -3  -3   30.30    7.50
   7  -3  -3   28.40    8.10
   7  -3  -3   20.30    7.10
   7  -3  -3   19.40    8.40
  -7   3   3   24.40    3.10
  -7   3   3   16.70    4.20
  -7   3   3   26.00    4.00
  -7   3   3   13.70    4.40
  -7   3   3   20.30    5.90
   6  -3  -3   -0.60    3.80
   6  -3  -3   -2.40    3.20
   6  -3  -3    7.70    4.80
   6  -3  -3    3.40    5.60
   6  -3  -3   -4.20    3.40
  -6   3   3    3.80    3.80
  -6   3   3    1.00    2.20
  -6   3   3   10.20    3.90
  -6   3   3    3.40    1.70
  -6   3   3    1.90    1.80
  -6   3   3    4.90    3.00
   5  -3  -3    4.10    4.70
   5  -3  -3    6.30    3.30
   5  -3  -3    8.00    4.30
   5  -3  -3    8.30    4.30
   5  -3  -3    3.70    3.90
  -5   3   3    3.30    1.70
  -5   3   3   13.30    3.90
  -5   3   3    5.90    2.50
  -5   3   3   10.10    2.00
  -5   3   3    5.90    3.00
  -5   3   3    7.50    2.60
  -5   3   3    4.90    3.70
  -5   3   3    0.20    3.30
   4  -3  -3   31.20    5.60
   4  -3  -3   23.90    5.40
   4  -3  -3   25.90    5.30
   4  -3  -3   21.00    6.40
   4  -3  -3   22.00    5.80
   4  -3  -3   32.20    5.00
   4  -3  -3   22.10    4.20
  -4   3   3   28.80    3.60
  -4   3   3   25.70    3.70
  -4   3   3   30.30    3.10
  -4   3   3   28.90    3.70
  -4   3   3   27.10    5.40
  -4   3   3   17.50    4.60
  -4   3   3   20.70    4.10
  -4   3   3   20.10    4.40
  -4   3   3   25.20    4.20
  -4   3   3   23.10    3.00
   3  -3  -3    0.00    1.30
   3  -3  -3    5.00    3.70
   3  -3  -3    1.40    2.10
   3  -3  -3    0.90    3.30
   3  -3  -3    5.10    2.40
   3  -3  -3    2.00    2.30
   3  -3  -3   -0.10    2.20
   3  -3  -3    1.10    2.20
  -3   3   3    1.20    1.40
  -3   3   3    0.80    2.00
  -3   3   3    6.00    2.60
  -3   3   3    2.10    2.60
  -3   3   3   -0.20    1.60
  -3   3   3    0.60    1.70
  -3   3   3    2.30    2.80
  -3   3   3    1.70    2.10
  -3   3   3    1.80    2.70
  -3   3   3   -1.00    2.90
  -3   3   3    1.30    1.40
   2  -3  -3  262.67   10.30
   2  -3  -3  221.78   13.40
   2  -3  -3  247.28    9.90
   2  -3  -3  266.97   12.00
   2  -3  -3  261.47   10.10
   2  -3  -3  258.17   14.00
   2  -3  -3  249.68   11.60
   2  -3  -3  238.48   11.50
   2  -3  -3  248.78   11.90
   2  -3  -3  257.47   10.40
   2  -3  -3  257.77   10.70
  -2   3   3  260.17   10.60
  -2   3   3  261.37   12.70
  -2   3   3  252.97   12.10
  -2   3   3  256.67   10.90
  -2   3   3  252.07   10.90
  -2   3   3  249.28   13.20
  -2   3   3  225.88   11.40
  -2   3   3  255.17   11.80
  -2   3   3  269.37   15.40
  -2   3   3  265.87   12.30
  -2   3   3  259.97   12.20
  -2   3   3  263.17   12.00
   1  -3  -3   40.90    5.60
   1  -3  -3   39.50    3.50
   1  -3  -3   42.90    5.10
   1  -3  -3   38.60    4.50
   1  -3  -3   44.10    4.00
   1  -3  -3   42.50    5.20
   1  -3  -3   44.10    5.70
   1  -3  -3   43.50    3.40
   1  -3  -3   39.70    3.70
  -1   3   3   47.90    5.60
  -1   3   3   44.00    5.20
  -1   3   3   39.30    3.70
  -1   3   3   47.10    5.40
  -1   3   3   41.20    5.20
  -1   3   3   35.20    5.30
  -1   3   3   41.40    4.80
  -1   3   3   39.00    5.90
  -1   3   3   35.60    3.50
  -1   3   3   47.50    4.60
  -1   3   3   42.80    4.70
   0  -3  -3  367.16   16.40
   0  -3  -3  347.77   15.10
   0  -3  -3  337.87   14.30
   0  -3  -3  360.46   15.80
   0  -3  -3  347.07   15.00
   0  -3  -3  359.56   14.30
   0  -3  -3  372.96   14.70
   0  -3  -3  378.66   15.80
   0   3   3  357.36   14.50
   0   3   3  366.06   14.50
   0   3   3  361.26   15.60
   0   3   3  360.16   15.40
   0   3   3  344.57   15.60
   0   3   3  346.67   15.30
   0   3   3  370.56   15.60
   0   3   3  360.26   16.40
   0   3   3  368.96   15.90
  -1  -3  -3   95.29    5.90
  -1  -3  -3   78.99    6.60
  -1  -3  -3   74.09    5.60
  -1  -3  -3   72.39    5.90
  -1  -3  -3   65.19    5.90
  -1  -3  -3   80.89    5.00
  -1  -3  -3   65.89    5.70
  -1  -3  -3   79.69    6.40
  -1  -3  -3   74.39    5.70
   1   3   3   79.89    5.50
   1   3   3   83.29    5.10
   1   3   3   85.79    7.20
   1   3   3   80.19    5.70
   1   3   3   78.39    6.10
   1   3   3   80.39    6.90
   1   3   3   77.29    5.30
   1   3   3   74.39    6.30
   1   3   3   75.59    6.10
   1   3   3   79.19    6.10
   1   3   3   77.79    4.90
  -2  -3  -3  394.76   17.00
  -2  -3  -3  357.46   16.10
  -2  -3  -3  354.66   15.70
  -2  -3  -3  358.06   15.40
  -2  -3  -3  347.37   16.30
  -2  -3  -3  352.96   16.30
  -2  -3  -3  371.76   15.50
  -2  -3  -3  339.87   16.00
  -2  -3  -3  344.37   15.60
   2   3   3  372.46   17.70
   2   3   3  349.96   13.10
   2   3   3  362.66   16.00
   2   3   3  374.16   14.20
   2   3   3  348.47   14.80
   2   3   3  375.36   16.20
   2   3   3  343.67   14.60
   2   3   3  376.36   16.20
   2   3   3  343.27   15.80
   2   3   3  343.27   16.20
   2   3   3  372.46   17.70
  -3  -3  -3   10.30    3.00
  -3  -3  -3    3.00    3.60
  -3  -3  -3    7.80    3.50
  -3  -3  -3    3.90    2.50
  -3  -3  -3    5.20    2.70
  -3  -3  -3    7.10    2.80
  -3  -3  -3    1.70    2.80
  -3  -3  -3    8.70    3.00
  -3  -3  -3    4.20    2.60
   3   3   3    9.00    3.50
   3   3   3    7.50    2.80
   3   3   3    4.30    3.10
   3   3   3    6.10    2.40
   3   3   3    3.30    1.90
   3   3   3    6.20    3.40
   3   3   3    1.50    2.40
   3   3   3    6.00    3.30
   3   3   3   10.30    2.90
   3   3   3    6.60    2.10
   3   3   3    9.90    4.20
  -4  -3  -3    0.20    2.20
  -4  -3  -3    1.00    2.90
  -4  -3  -3    2.20    2.60
  -4  -3  -3    1.00    2.40
  -4  -3  -3   -0.70    2.10
  -4  -3  -3    3.10    2.40
   4   3   3    4.80    4.20
   4   3   3    2.00    2.70
   4   3   3   -0.50    1.60
   4   3   3    1.00    3.40
   4   3   3    0.60    3.30
   4   3   3   -0.50    1.90
   4   3   3    0.80    2.40
   4   3   3    6.20    3.80
   4   3   3    1.50    2.00
   4   3   3    3.50    3.00
  -5  -3  -3   15.60    4.50
  -5  -3  -3   20.50    4.40
  -5  -3  -3   20.70    3.90
  -5  -3  -3   14.50    3.30
  -5  -3  -3   23.30    4.30
  -5  -3  -3   12.80    4.60
   5   3   3   21.40    3.60
   5   3   3   20.30    4.80
   5   3   3   18.90    2.80
   5   3   3   28.20    6.10
   5   3   3   21.80    2.80
   5   3   3   21.10    6.00
   5   3   3   15.50    5.90
   5   3   3   10.20    4.00
   5   3   3   12.10    4.00
  -6  -3  -3  611.34   26.40
  -6  -3  -3  591.84   23.00
  -6  -3  -3  564.44   25.40
  -6  -3  -3  522.25   23.00
  -6  -3  -3  608.74   25.10
   6   3   3  577.34   23.10
   6   3   3  598.54   28.00
   6   3   3  581.54   25.60
   6   3   3  640.14   31.10
   6   3   3  656.13   33.20
   6   3   3  592.74   25.00
   6   3   3  582.34   24.80
  -7  -3  -3   31.80    6.00
  -7  -3  -3   48.00    5.80
   7   3   3   38.90    9.00
   7   3   3   48.80    8.50
   7   3   3   37.00    6.40
   7   3   3   56.39   12.00
  -8  -3  -3    1.00    3.30
   8   3   3   -5.50    5.90
   8   3   3   -0.30    3.90
   8   3   3    7.70    5.40
   8  -4  -3   20.00    7.10
   8  -4  -3   18.00    7.80
   8  -4  -3   20.00    8.10
   8  -4  -3   11.40    6.70
  -8   4   3    6.90    5.00
  -8   4   3   19.00    5.70
   7  -4  -3    1.20    4.80
   7  -4  -3    8.40    5.20
   7  -4  -3   -2.70    4.80
   7  -4  -3    4.40    6.60
   7  -4  -3    3.40    5.50
  -7   4   3    5.60    4.40
  -7   4   3    0.40    2.60
  -7   4   3    1.10    2.80
  -7   4   3    1.70    3.20
   6  -4  -3   -1.50    3.90
   6  -4  -3   -2.20    5.20
   6  -4  -3    3.90    3.90
   6  -4  -3   -0.40    4.30
   6  -4  -3    1.90    4.20
  -6   4   3   -1.70    2.70
  -6   4   3    1.00    3.80
  -6   4   3   -2.10    3.10
  -6   4   3    3.00    3.00
   5  -4  -3   78.99    9.90
   5  -4  -3   89.89    9.60
   5  -4  -3   81.99   12.60
   5  -4  -3   70.19    9.80
   5  -4  -3   68.69    9.40
  -5   4   3   73.79    8.20
  -5   4   3   89.29    9.10
  -5   4   3   77.79    6.80
  -5   4   3   61.39    5.40
  -5   4   3   75.49    9.50
  -5   4   3   76.29    4.50
   4  -4  -3   60.69    9.30
   4  -4  -3   68.09    6.50
   4  -4  -3   75.39   10.80
   4  -4  -3   69.09    8.10
   4  -4  -3   77.29    9.40
   4  -4  -3   60.39    8.20
  -4   4   3   56.09    8.00
  -4   4   3   65.09    7.20
  -4   4   3   51.99    4.90
  -4   4   3   68.19    7.60
  -4   4   3   62.99    5.80
  -4   4   3   60.59    4.40
  -4   4   3   65.69    6.20
   3  -4  -3   27.90    4.10
   3  -4  -3   32.80    2.60
   3  -4  -3   32.20    4.70
   3  -4  -3   32.00    6.90
   3  -4  -3   33.50    5.60
   3  -4  -3   30.30    6.80
   3  -4  -3   39.50    6.30
   3  -4  -3   34.70    3.30
   3  -4  -3   35.40    4.80
  -3   4   3   34.10    4.30
  -3   4   3   34.40    4.00
  -3   4   3   32.00    4.90
  -3   4   3   20.90    4.70
  -3   4   3   45.00    5.70
  -3   4   3   37.00    5.50
  -3   4   3   33.30    5.10
   2  -4  -3    0.20    1.40
   2  -4  -3   -0.10    1.60
   2  -4  -3   -1.10    1.80
   2  -4  -3    1.80    1.40
   2  -4  -3    5.10    3.70
   2  -4  -3    2.70    2.30
   2  -4  -3   -1.10    3.00
   2  -4  -3    0.00    2.20
   2  -4  -3    1.60    1.60
   2  -4  -3   -1.00    1.40
  -2   4   3    0.90    2.20
  -2   4   3    1.20    2.20
  -2   4   3    0.60    2.40
  -2   4   3    0.40    1.80
  -2   4   3    2.20    2.50
  -2   4   3    0.50    2.10
  -2   4   3    0.90    1.70
  -2   4   3   -1.40    1.90
  -2   4   3   -2.20    2.10
   1  -4  -3  151.18    8.20
   1  -4  -3  143.99    8.70
   1  -4  -3  141.39    9.10
   1  -4  -3  159.38    9.70
   1  -4  -3  152.28   11.10
   1  -4  -3  160.18    8.90
   1  -4  -3  143.09    8.70
   1  -4  -3  154.38   10.00
   1  -4  -3  152.48    7.70
   1  -4  -3  143.19    9.30
  -1   4   3  169.78   10.50
  -1   4   3  151.78   10.10
  -1   4   3  144.59    9.60
  -1   4   3  159.48    9.60
  -1   4   3  149.49    8.50
  -1   4   3  151.58    8.90
  -1   4   3  159.28    9.20
  -1   4   3  165.88    9.80
  -1   4   3  178.88   10.20
   0  -4  -3   75.29    6.90
   0  -4  -3   74.69    8.30
   0  -4  -3   59.39    5.70
   0  -4  -3   51.79    6.40
   0  -4  -3   72.49    5.40
   0  -4  -3   57.99    5.10
   0  -4  -3   68.49    5.40
   0  -4  -3   55.79    5.70
   0  -4  -3   71.29    5.70
   0  -4  -3   70.19    6.00
   0   4   3   73.89    7.40
   0   4   3   78.79    7.20
   0   4   3   63.99    6.30
   0   4   3   63.39    6.20
   0   4   3   72.39    5.50
   0   4   3   59.89    6.20
   0   4   3   62.39    5.30
   0   4   3   74.39    6.80
   0   4   3   74.69    6.50
  -1  -4  -3  390.16   17.10
  -1  -4  -3  378.16   15.00
  -1  -4  -3  410.96   16.80
  -1  -4  -3  382.06   16.10
  -1  -4  -3  372.26   17.90
  -1  -4  -3  386.66   17.50
  -1  -4  -3  378.96   18.00
  -1  -4  -3  363.06   16.70
  -1  -4  -3  374.26   17.70
  -1  -4  -3  370.96   16.50
   1   4   3  366.26   16.00
   1   4   3  387.46   17.70
   1   4   3  404.06   18.00
   1   4   3  360.66   17.20
   1   4   3  381.26   18.40
   1   4   3  356.66   16.60
   1   4   3  390.36   18.00
   1   4   3  371.66   19.00
   1   4   3  387.46   15.90
   1   4   3  393.46   15.40
  -2  -4  -3   40.30    6.00
  -2  -4  -3   37.10    5.80
  -2  -4  -3   46.50    5.80
  -2  -4  -3   58.19    7.50
  -2  -4  -3   49.10    6.00
  -2  -4  -3   39.00    5.20
  -2  -4  -3   52.29    6.60
   2   4   3   53.29    7.70
   2   4   3   47.50    4.50
   2   4   3   57.79    7.90
   2   4   3   55.99    7.10
   2   4   3   48.30    4.00
   2   4   3   52.79    5.70
   2   4   3   49.20    5.50
   2   4   3   51.09    5.60
   2   4   3   46.70    6.20
   2   4   3   57.79    7.60
  -3  -4  -3  124.39    9.70
  -3  -4  -3  122.79    8.50
  -3  -4  -3  108.99    8.90
  -3  -4  -3  106.19    8.00
  -3  -4  -3  119.19    9.40
   3   4   3  114.99    8.50
   3   4   3  114.49    9.10
   3   4   3  110.79    7.10
   3   4   3  116.89    5.40
   3   4   3  109.09   10.70
   3   4   3  109.29    6.50
   3   4   3  125.69   10.60
   3   4   3  125.79    9.40
   3   4   3  110.69    7.60
   3   4   3  121.19    9.70
  -4  -4  -3    9.30    3.40
  -4  -4  -3    9.10    4.10
  -4  -4  -3   12.20    3.60
  -4  -4  -3    5.40    3.40
   4   4   3    7.60    4.30
   4   4   3   10.90    4.50
   4   4   3   13.10    5.80
   4   4   3   11.00    3.10
   4   4   3   15.60    4.90
   4   4   3    7.40    3.60
   4   4   3   10.40    2.60
   4   4   3   16.20    3.90
   4   4   3   10.70    4.00
   4   4   3   11.00    4.10
  -5  -4  -3   75.59    6.30
  -5  -4  -3   85.19    7.70
  -5  -4  -3   66.99    8.90
  -5  -4  -3   69.39    8.80
   5   4   3   75.49    6.10
   5   4   3   91.39    9.90
   5   4   3   74.79    8.40
   5   4   3   70.79   10.00
   5   4   3   73.89    5.60
   5   4   3   80.19    9.40
   5   4   3   72.99    5.60
   5   4   3   80.49   11.00
   5   4   3   81.39   13.00
  -6  -4  -3   12.60    4.00
  -6  -4  -3   24.80    5.90
   6   4   3   23.90    6.20
   6   4   3   26.70    5.60
   6   4   3   30.10    7.50
   6   4   3   22.30    3.80
   6   4   3   21.20    7.00
   6   4   3   21.90    5.70
   6   4   3   22.70    8.70
  -7  -4  -3   10.30    4.30
  -7  -4  -3    8.60    3.90
   7   4   3    0.90    3.80
   7   4   3   29.70   10.00
   7   4   3   16.30    6.30
   7   4   3    5.40    4.90
   7   4   3   28.70    7.10
   7  -5  -3    2.40    4.40
   7  -5  -3    2.20    5.10
   7  -5  -3   -2.50    6.50
   7  -5  -3   -3.50    5.00
   7  -5  -3   -6.50    4.80
  -7   5   3    2.20    3.40
  -7   5   3    0.20    3.30
  -7   5   3    0.80    3.20
  -7   5   3   -3.90    3.30
   6  -5  -3   24.80    8.80
   6  -5  -3   23.10    7.80
   6  -5  -3   13.00    6.20
   6  -5  -3   21.20    6.40
   6  -5  -3    9.60    5.00
  -6   5   3   12.40    5.10
  -6   5   3   14.20    5.70
  -6   5   3   10.90    4.50
  -6   5   3   14.70    4.40
   5  -5  -3    2.50    4.40
   5  -5  -3    3.80    4.30
   5  -5  -3    4.40    3.70
   5  -5  -3   -1.80    4.70
   5  -5  -3   -0.40    3.10
  -5   5   3   -0.70    5.10
  -5   5   3    1.70    2.60
  -5   5   3    0.10    3.60
  -5   5   3    4.90    3.40
  -5   5   3   -5.70    2.80
  -5   5   3    4.30    3.80
   4  -5  -3   -1.30    2.60
   4  -5  -3    0.30    3.10
   4  -5  -3    0.20    2.60
   4  -5  -3    0.90    2.40
   4  -5  -3    3.60    4.40
   4  -5  -3    2.30    3.90
   4  -5  -3    0.70    1.40
   4  -5  -3   -2.20    2.90
  -4   5   3    0.80    2.80
  -4   5   3   -3.20    2.80
  -4   5   3   -3.90    2.60
  -4   5   3    2.60    3.40
  -4   5   3   -2.40    2.70
  -4   5   3   -1.20    3.50
  -4   5   3    2.30    3.00
  -4   5   3    1.60    2.20
  -4   5   3    1.70    2.80
   3  -5  -3    2.40    2.70
   3  -5  -3    3.50    4.30
   3  -5  -3    1.80    1.50
   3  -5  -3    0.10    3.90
   3  -5  -3    1.40    2.30
   3  -5  -3    1.70    2.90
   3  -5  -3    2.20    2.20
   3  -5  -3    5.00    3.20
   3  -5  -3    3.50    2.10
   3  -5  -3    5.10    2.00
  -3   5   3    2.60    2.70
  -3   5   3    6.20    2.80
  -3   5   3    4.60    3.30
  -3   5   3    1.80    2.80
  -3   5   3    6.50    3.70
  -3   5   3   -1.30    3.10
  -3   5   3    5.60    3.50
   2  -5  -3  242.38   13.70
   2  -5  -3  252.47   10.90
   2  -5  -3  243.38   12.50
   2  -5  -3  263.77   11.40
   2  -5  -3  264.07   12.00
   2  -5  -3  239.98   16.20
   2  -5  -3  266.57   14.10
   2  -5  -3  258.27   15.70
  -2   5   3  246.08   12.80
  -2   5   3  260.67   14.50
  -2   5   3  264.87   13.80
  -2   5   3  288.17   14.90
  -2   5   3  243.38   13.80
  -2   5   3  229.98   14.40
  -2   5   3  305.47   15.20
   1  -5  -3    2.70    2.60
   1  -5  -3   -1.40    1.70
   1  -5  -3   -1.60    2.30
   1  -5  -3   -2.50    2.90
   1  -5  -3    0.70    3.60
   1  -5  -3    0.70    2.30
   1  -5  -3    0.30    1.90
  -1   5   3   -2.50    2.30
  -1   5   3   -1.10    3.00
  -1   5   3   -1.60    2.60
  -1   5   3   -0.90    2.60
  -1   5   3   -1.60    2.50
  -1   5   3   -0.80    2.70
  -1   5   3    0.80    2.50
   0  -5  -3   56.49    6.20
   0  -5  -3   55.49    6.70
   0  -5  -3   53.69    8.10
   0  -5  -3   47.00    5.90
   0  -5  -3   52.19    6.10
   0  -5  -3   41.10    6.80
   0   5   3   54.29    7.90
   0   5   3   64.89    8.60
   0   5   3   55.89    7.70
   0   5   3   58.89    6.30
   0   5   3   40.80    7.60
   0   5   3   65.89    7.80
  -1  -5  -3    0.80    2.70
  -1  -5  -3    0.60    2.20
  -1  -5  -3   -0.10    1.80
  -1  -5  -3   -2.20    2.90
  -1  -5  -3   -1.20    2.70
  -1  -5  -3    4.00    2.60
  -1  -5  -3    0.40    2.20
   1   5   3    3.20    3.40
   1   5   3   -2.40    2.20
   1   5   3    1.70    3.10
   1   5   3    0.40    2.90
   1   5   3   -2.20    1.70
   1   5   3    1.90    3.20
   1   5   3   -3.40    3.30
  -2  -5  -3   12.10    4.60
  -2  -5  -3   10.90    3.50
  -2  -5  -3   14.40    3.80
  -2  -5  -3   12.60    4.60
  -2  -5  -3   20.90    4.20
   2   5   3    7.20    2.50
   2   5   3   10.30    3.10
   2   5   3   15.70    5.40
   2   5   3    9.60    3.30
   2   5   3   11.40    4.60
   2   5   3   13.90    4.90
   2   5   3    4.30    3.00
   2   5   3   12.30    4.50
  -3  -5  -3   95.99    8.50
  -3  -5  -3  110.19    8.50
  -3  -5  -3   81.99    9.10
  -3  -5  -3  105.29    9.80
   3   5   3   89.99    6.90
   3   5   3   99.29    8.60
   3   5   3  104.59    9.80
   3   5   3  100.99   12.70
   3   5   3   95.79    9.10
   3   5   3   87.59    5.30
   3   5   3  102.39   12.10
   3   5   3   82.99    5.90
  -4  -5  -3    2.50    2.70
  -4  -5  -3    9.10    4.50
  -4  -5  -3    4.80    3.50
   4   5   3    2.10    3.40
   4   5   3    2.00    2.90
   4   5   3    1.80    3.70
   4   5   3    5.60    5.20
   4   5   3    3.60    2.20
   4   5   3    6.40    4.70
   4   5   3   -1.70    3.10
   4   5   3    2.00    3.20
   4   5   3    1.50    3.60
   4   5   3    3.30    2.40
  -5  -5  -3    0.70    3.90
  -5  -5  -3    1.90    4.10
  -5  -5  -3    5.90    3.50
  -5  -5  -3    2.90    3.00
   5   5   3   -3.20    3.40
   5   5   3    7.40    5.30
   5   5   3    0.00    3.20
   5   5   3   -1.10    2.00
   5   5   3    5.60    4.30
   5   5   3    2.60    2.80
   5   5   3    6.40    4.50
   5   5   3   -2.40    4.20
   5   5   3    6.50    3.10
  -6  -5  -3  200.58   14.10
  -6  -5  -3  232.08   16.10
   6   5   3  312.17   24.00
   6   5   3  259.87   16.20
   6   5   3  248.88   15.00
   6   5   3  266.17   17.30
   6   5   3  281.17   19.80
   6   5   3  221.88   16.90
  -7  -5  -3   96.19    9.80
  -7  -5  -3  149.29   12.60
   7   5   3  200.38   23.20
   7   5   3  123.99   14.90
   7  -6  -3   31.30    7.70
   7  -6  -3   30.80    8.00
   7  -6  -3   16.10    7.60
   7  -6  -3   22.00    8.90
  -7   6   3    5.30    4.10
  -7   6   3    6.50    4.40
  -7   6   3    5.70    4.50
  -7   6   3   12.90    6.30
   6  -6  -3   -1.00    4.80
   6  -6  -3    0.30    3.90
   6  -6  -3   -1.50    5.20
   6  -6  -3    1.50    4.20
   6  -6  -3   -2.80    5.10
  -6   6   3    4.80    3.80
  -6   6   3   -1.00    2.80
  -6   6   3    2.90    3.60
  -6   6   3    4.90    5.20
   5  -6  -3   12.80    4.70
   5  -6  -3    2.00    5.10
   5  -6  -3   13.70    6.80
   5  -6  -3    7.50    4.10
   5  -6  -3   -0.30    4.30
  -5   6   3    8.00    4.70
  -5   6   3    8.40    5.10
  -5   6   3    3.00    4.70
  -5   6   3    4.10    3.80
  -5   6   3    2.90    3.30
  -5   6   3   -1.10    2.90
   4  -6  -3   13.70    5.50
   4  -6  -3    9.10    5.90
   4  -6  -3    9.50    4.10
   4  -6  -3    5.80    4.80
   4  -6  -3   11.80    4.20
   4  -6  -3   15.70    4.10
   4  -6  -3    8.20    2.00
  -4   6   3    7.60    4.30
  -4   6   3    8.00    3.90
  -4   6   3   19.40    5.30
  -4   6   3   11.00    4.80
  -4   6   3   13.20    4.80
  -4   6   3    6.90    4.40
  -4   6   3   14.20    5.00
   3  -6  -3    2.20    2.50
   3  -6  -3   -1.40    2.90
   3  -6  -3    0.20    2.40
   3  -6  -3    1.40    2.00
   3  -6  -3   -3.00    4.10
   3  -6  -3    0.50    2.80
   3  -6  -3    0.40    3.10
   3  -6  -3   -1.10    1.50
   3  -6  -3    0.10    4.20
  -3   6   3    1.10    3.40
  -3   6   3    2.40    3.60
  -3   6   3   -1.00    3.40
  -3   6   3   -1.90    2.80
  -3   6   3    4.70    3.40
  -3   6   3   -1.40    3.50
   2  -6  -3   -0.40    1.90
   2  -6  -3    1.00    2.90
   2  -6  -3    1.30    3.40
   2  -6  -3    0.40    3.60
   2  -6  -3    2.20    1.90
   2  -6  -3    1.50    2.00
   2  -6  -3    1.00    4.00
  -2   6   3   -1.20    2.70
  -2   6   3    0.20    2.70
  -2   6   3    2.20    3.70
  -2   6   3    4.50    3.60
  -2   6   3    0.00    3.30
   1  -6  -3   82.39   11.70
   1  -6  -3   83.29    9.80
   1  -6  -3   99.99    8.40
   1  -6  -3   92.09    9.30
   1  -6  -3   92.59    7.30
  -1   6   3  109.59   11.70
  -1   6   3   88.29    7.90
  -1   6   3   87.79    9.80
  -1   6   3   95.99   10.00
  -1   6   3   89.09   10.60
   0  -6  -3   26.20    4.50
   0  -6  -3    7.90    4.90
   0  -6  -3   20.60    4.30
   0  -6  -3   10.40    4.10
   0  -6  -3   41.50    7.10
   0   6   3   34.80    6.60
   0   6   3   35.20    5.20
   0   6   3   18.10    5.40
   0   6   3   39.80    7.20
  -1  -6  -3    2.40    2.70
  -1  -6  -3    2.60    4.60
  -1  -6  -3    0.70    3.40
  -1  -6  -3   -0.40    1.90
  -1  -6  -3    0.80    2.30
  -1  -6  -3    2.20    2.90
   1   6   3    2.70    2.50
   1   6   3    1.60    3.60
   1   6   3   -1.20    2.80
   1   6   3   -2.90    2.90
   1   6   3    2.50    3.80
   1   6   3   -0.40    2.90
  -2  -6  -3   39.70    6.00
  -2  -6  -3   40.60    7.50
  -2  -6  -3   31.80    5.30
  -2  -6  -3   35.10    5.60
  -2  -6  -3   22.60    6.10
   2   6   3   33.70    7.70
   2   6   3   44.10    8.20
   2   6   3   31.00    4.40
   2   6   3   37.90    7.90
   2   6   3   27.90    6.60
   2   6   3   42.90    7.40
  -3  -6  -3   11.60    3.90
  -3  -6  -3    9.80    4.90
  -3  -6  -3    5.90    3.30
  -3  -6  -3   12.20    5.30
   3   6   3    8.60    2.90
   3   6   3   13.40    2.70
   3   6   3   10.00    5.30
   3   6   3    7.90    3.90
   3   6   3   11.50    4.90
   3   6   3   19.40    7.20
   3   6   3    5.40    4.80
  -4  -6  -3   -1.70    2.70
  -4  -6  -3    0.50    2.50
  -4  -6  -3    3.50    3.50
  -4  -6  -3    3.50    4.10
   4   6   3    5.90    4.30
   4   6   3   -1.00    4.30
   4   6   3    7.60    5.40
   4   6   3   10.50    5.70
   4   6   3    1.10    3.00
   4   6   3   -0.50    2.10
   4   6   3   -2.30    3.30
   4   6   3    1.80    2.80
  -5  -6  -3    1.10    3.60
  -5  -6  -3   -0.50    2.80
  -5  -6  -3    7.00    4.90
   5   6   3    0.60    3.10
   5   6   3    8.80    5.10
   5   6   3    1.60    3.90
   5   6   3   -0.90    4.50
   5   6   3    0.60    5.70
   5   6   3    2.30    4.80
  -6  -6  -3   22.00    5.70
  -6  -6  -3   44.10    8.70
   6   6   3   48.30   11.00
   6   6   3   42.10    8.90
   6   6   3   49.70   12.40
   6  -7  -3    3.10    5.20
   6  -7  -3    4.40    6.20
   6  -7  -3    5.60    4.80
   6  -7  -3    3.30    4.70
   6  -7  -3    4.50    6.50
  -6   7   3    1.70    3.70
  -6   7   3   -0.30    3.60
  -6   7   3    8.60    6.30
  -6   7   3   -0.60    3.50
   5  -7  -3    0.60    5.10
   5  -7  -3    2.30    5.00
   5  -7  -3    9.00    4.90
   5  -7  -3    9.70    6.20
   5  -7  -3    4.90    3.70
  -5   7   3    3.40    4.20
  -5   7   3    3.20    5.40
  -5   7   3    3.40    3.60
  -5   7   3    1.20    3.60
  -5   7   3    2.50    3.80
  -5   7   3    2.00    4.10
   4  -7  -3   21.20    7.00
   4  -7  -3    9.10    4.60
   4  -7  -3   13.00    2.40
   4  -7  -3    7.20    4.30
   4  -7  -3    9.90    6.00
   4  -7  -3    6.80    2.80
   4  -7  -3    7.10    4.80
  -4   7   3    9.30    4.70
  -4   7   3    4.00    3.70
  -4   7   3    8.10    5.40
  -4   7   3    0.70    3.60
  -4   7   3   11.60    4.90
  -4   7   3   12.10    5.70
   3  -7  -3    8.90    5.10
   3  -7  -3   16.40    3.70
   3  -7  -3    5.50    2.40
   3  -7  -3   16.80    5.00
   3  -7  -3   14.30    6.30
   3  -7  -3    9.50    4.50
   3  -7  -3   18.70    6.90
   3  -7  -3   10.70    3.80
  -3   7   3   13.80    5.60
  -3   7   3   13.70    5.80
  -3   7   3   10.10    5.10
  -3   7   3   15.40    5.40
  -3   7   3   10.70    4.50
  -3   7   3    9.40    4.70
   2  -7  -3    7.10    3.20
   2  -7  -3    6.70    3.90
   2  -7  -3    0.70    3.50
   2  -7  -3    5.90    5.20
   2  -7  -3    0.90    4.00
   2  -7  -3    7.90    3.10
  -2   7   3    1.20    3.90
  -2   7   3    5.20    4.50
  -2   7   3    6.70    3.80
  -2   7   3   -1.60    3.70
  -2   7   3   12.40    4.90
   1  -7  -3  145.99   12.30
   1  -7  -3  165.48   12.90
   1  -7  -3  154.38   10.50
   1  -7  -3  157.78   14.60
   1  -7  -3  159.08   11.90
  -1   7   3  173.08   13.60
  -1   7   3  168.58   13.10
  -1   7   3  167.88   14.20
  -1   7   3  157.48   11.20
   0  -7  -3    1.90    4.70
   0  -7  -3   -1.60    3.30
   0  -7  -3    1.00    3.00
   0  -7  -3   -4.10    3.00
   0  -7  -3    1.00    2.80
   0   7   3    0.00    3.60
   0   7   3   -1.50    3.20
   0   7   3    0.40    4.20
   0   7   3   -0.50    3.50
   0   7   3   -2.00    2.40
   0   7   3    1.30    3.60
  -1  -7  -3   28.50    5.60
  -1  -7  -3   26.50    6.70
  -1  -7  -3   25.70    7.00
  -1  -7  -3   26.10    5.30
   1   7   3   27.40    7.60
   1   7   3   24.00    7.50
   1   7   3   27.80    7.30
   1   7   3   25.10    4.90
   1   7   3   30.20    8.00
   1   7   3   31.60    7.00
  -2  -7  -3    2.20    3.10
  -2  -7  -3    0.70    4.10
  -2  -7  -3   -0.90    2.80
  -2  -7  -3   -1.60    2.40
  -2  -7  -3    1.20    4.60
   2   7   3    1.90    4.30
   2   7   3   -0.50    3.90
   2   7   3    1.70    3.40
   2   7   3    0.80    2.40
   2   7   3    1.80    4.10
   2   7   3    2.90    4.50
  -3  -7  -3   25.00    7.20
  -3  -7  -3   10.00    4.10
  -3  -7  -3   16.40    6.10
  -3  -7  -3   14.10    4.90
   3   7   3   13.70    6.60
   3   7   3   20.70    3.60
   3   7   3   18.20    6.80
   3   7   3   11.60    5.70
   3   7   3   25.60    8.40
   3   7   3   16.90    5.50
  -4  -7  -3   -0.60    2.90
  -4  -7  -3   -1.70    3.90
  -4  -7  -3   -0.40    3.00
  -4  -7  -3   -0.80    3.40
   4   7   3    4.60    5.60
   4   7   3    0.10    4.50
   4   7   3    1.40    5.50
   4   7   3    3.60    4.20
   4   7   3    0.10    3.30
   4   7   3    0.30    1.80
   4   7   3    0.20    5.30
  -5  -7  -3    5.50    5.80
  -5  -7  -3    1.50    3.30
  -5  -7  -3   -0.80    3.30
   5   7   3    4.30    4.20
   5   7   3   -1.30    5.20
   5   7   3    3.40    5.00
   5   7   3    6.60    5.80
   5   7   3    4.60    6.70
   5  -8  -3    1.70    5.30
   5  -8  -3    2.40    6.10
   5  -8  -3    3.40    5.00
   5  -8  -3    5.70    6.00
  -5   8   3    5.10    5.30
  -5   8   3    1.80    5.20
  -5   8   3    1.30    4.10
  -5   8   3    0.00    3.90
  -5   8   3    2.90    4.80
  -5   8   3    0.30    3.50
   4  -8  -3   -0.90    4.30
   4  -8  -3    3.70    4.60
   4  -8  -3    1.40    2.10
   4  -8  -3    1.00    4.60
   4  -8  -3    0.90    4.00
   4  -8  -3    2.40    5.10
  -4   8   3   -2.50    4.10
  -4   8   3    1.90    4.10
  -4   8   3    3.90    4.50
  -4   8   3   -2.50    4.40
  -4   8   3    6.80    4.80
  -4   8   3   -1.10    3.30
   3  -8  -3   -5.50    2.90
   3  -8  -3    0.60    2.50
   3  -8  -3    2.50    4.50
   3  -8  -3    3.90    3.80
   3  -8  -3   -2.50    3.60
   3  -8  -3    0.20    4.00
  -3   8   3    2.60    3.80
  -3   8   3    1.80    4.80
  -3   8   3   -2.50    3.20
  -3   8   3   -0.30    3.60
  -3   8   3   -1.00    3.80
  -3   8   3    2.70    5.00
   2  -8  -3   27.30    7.30
   2  -8  -3   19.60    6.30
   2  -8  -3   23.60    4.70
   2  -8  -3   23.20    4.80
   2  -8  -3   30.30    7.30
   2  -8  -3   31.20    8.60
  -2   8   3   31.20    7.80
  -2   8   3   36.70    8.90
  -2   8   3   38.40    7.00
  -2   8   3   25.00    7.00
  -2   8   3   38.30    8.60
  -2   8   3   16.90    6.10
   1  -8  -3   45.80    8.60
   1  -8  -3   42.00    6.70
   1  -8  -3   26.60    7.30
   1  -8  -3   43.60   10.00
   1  -8  -3   40.60    7.70
  -1   8   3   43.10    9.20
  -1   8   3   37.90    8.30
  -1   8   3   34.00    8.40
  -1   8   3   31.70    7.00
  -1   8   3   33.30    6.30
  -1   8   3   42.50    9.10
   0  -8  -3   29.20    8.60
   0  -8  -3   32.10    6.10
   0  -8  -3   21.00    6.60
   0  -8  -3   37.80    6.80
   0  -8  -3   29.20    6.40
   0   8   3   25.00    6.90
   0   8   3   37.80    7.90
   0   8   3   29.20    6.00
   0   8   3   40.40    9.40
   0   8   3   52.99    9.90
  -1  -8  -3    6.00    4.90
  -1  -8  -3    2.10    4.20
  -1  -8  -3    5.10    3.60
  -1  -8  -3    2.90    3.20
   1   8   3   12.50    6.50
   1   8   3   -0.60    3.90
   1   8   3    7.40    3.50
   1   8   3    5.80    5.60
   1   8   3    1.10    4.60
  -2  -8  -3   -2.60    3.00
  -2  -8  -3   -1.40    2.80
  -2  -8  -3    0.60    4.20
  -2  -8  -3   -1.90    4.10
   2   8   3   -1.80    2.50
   2   8   3    1.30    5.00
   2   8   3   -1.50    4.70
   2   8   3    2.60    4.80
   2   8   3   -0.30    3.70
  -3  -8  -3    9.00    4.50
  -3  -8  -3   -0.20    3.90
  -3  -8  -3    3.60    5.50
  -3  -8  -3    2.40    3.90
   3   8   3    1.60    5.30
   3   8   3    2.40    2.70
   3   8   3   -3.50    4.30
   3   8   3    3.20    4.80
   3   8   3    7.40    5.60
   3   8   3    3.60    5.50
  -4  -8  -3   14.00    6.50
  -4  -8  -3   23.80    6.00
  -4  -8  -3   20.90    6.30
   4   8   3   23.10    8.60
   4   8   3   22.60    7.40
   4   8   3   20.50    8.40
   4   8   3   26.10    7.00
   4   8   3   15.50    9.10
   3  -9  -3   -3.80    4.40
   3  -9  -3    3.10    4.40
   3  -9  -3    4.90    5.60
   3  -9  -3    1.70    4.60
   3  -9  -3   -0.70    3.80
   3  -9  -3    1.30    3.10
  -3   9   3    1.40    4.60
  -3   9   3    0.90    5.20
  -3   9   3    3.00    4.90
  -3   9   3   -0.70    3.40
  -3   9   3    2.10    4.00
  -3   9   3    1.00    4.50
  -3   9   3   -1.40    3.70
   2  -9  -3    2.80    4.30
   2  -9  -3   15.10    4.90
   2  -9  -3   12.90    6.40
   2  -9  -3   18.70    4.90
   2  -9  -3   20.90    6.90
  -2   9   3    0.30    4.30
  -2   9   3   10.00    5.40
  -2   9   3   15.10    6.60
  -2   9   3    2.10    3.80
  -2   9   3   17.50    7.00
  -2   9   3    7.60    5.90
  -2   9   3    9.20    6.40
   1  -9  -3   50.59    7.70
   1  -9  -3   45.50    9.10
   1  -9  -3   21.70    6.40
   1  -9  -3   40.30    9.20
  -1   9   3   19.70    6.60
  -1   9   3   49.50   11.00
  -1   9   3   28.90    8.00
  -1   9   3   36.30    7.10
  -1   9   3   17.10    6.70
  -1   9   3   41.90    9.80
  -1   9   3   19.90    6.50
   0  -9  -3   24.30    7.80
   0  -9  -3   23.00    6.60
   0  -9  -3   26.80    6.20
   0   9   3   20.40    8.00
   0   9   3    6.90    4.80
   0   9   3   43.80   10.50
   0   9   3   18.20    5.90
   0   9   3   17.60    7.40
   0   9   3   25.40    7.60
   0   9   3   13.00    4.80
  -1  -9  -3   -5.00    4.10
  -1  -9  -3   -2.90    3.00
  -1  -9  -3    0.10    3.40
   1   9   3    1.10    4.10
   1   9   3   -3.60    3.00
   1   9   3    2.50    5.30
   1   9   3   -2.70    4.30
   1   9   3   -3.00    5.20
   1   9   3    0.80    3.90
   1   9   3    1.00    5.00
  -2  -9  -3    1.90    5.40
  -2  -9  -3    0.20    3.50
  -2  -9  -3    1.50    3.30
   2   9   3    2.00    6.20
   2   9   3   -0.50    3.80
   2   9   3    2.80    4.50
   2   9   3    1.60    5.10
   2   9   3    3.10    5.10
   2   9   3    4.00    3.60
   2   9   3    3.90    6.10
  -3  -9  -3   -2.00    2.70
   3   9   3   -4.00    4.20
   3   9   3    1.50    5.40
   3   9   3   -1.30    4.80
   3   9   3    0.80    4.20
   3   9   3   -1.00    6.50
   1  10  -4    3.80    4.60
   1  10  -4    1.20    5.00
   1  10  -4   -1.90    3.20
   1  10  -4   -0.20    4.90
   1  10  -4    0.60    5.50
   1  10  -4    5.50    6.40
   1  10  -4    3.40    4.90
  -1 -10   4   -0.20    3.20
  -1 -10   4    1.30    3.60
  -1 -10   4    3.10    5.70
   0  10  -4   47.90    9.90
   0  10  -4   48.30   11.90
   0  10  -4   56.89    8.80
   0  10  -4   60.49   11.90
   0  10  -4   54.79   11.40
   0  10  -4   54.79    8.20
   0 -10   4   77.99   10.50
   0 -10   4   66.59   12.20
  -1  10  -4   20.80    6.50
  -1  10  -4   25.20    8.50
  -1  10  -4    2.80    5.80
  -1  10  -4    9.80    6.00
  -1  10  -4    3.80    5.40
  -1  10  -4    7.20    5.10
  -1  10  -4   14.20    6.90
  -1  10  -4    3.10    5.20
   1 -10   4   19.60    7.60
   1 -10   4   15.50    5.50
   1 -10   4   14.00    6.40
   1 -10   4   11.90    4.60
  -2  10  -4    0.40    5.60
  -2  10  -4    2.10    5.60
  -2  10  -4    3.90    5.80
  -2  10  -4    2.90    4.90
  -2  10  -4   -0.30    4.60
  -2  10  -4   -1.10    3.90
   2 -10   4   -3.90    4.10
   2 -10   4    3.20    5.90
   2 -10   4   -0.70    3.30
   2 -10   4   -2.50    4.70
   4   9  -4   -4.00    5.30
   4   9  -4    4.50    4.50
   4   9  -4    4.60    6.10
   4   9  -4    3.10    6.30
   4   9  -4    5.10    6.70
   4   9  -4    5.40    5.00
  -4  -9   4   -0.10    2.90
  -4  -9   4    5.60    4.10
   3   9  -4    9.40    6.60
   3   9  -4   12.80    4.80
   3   9  -4    2.30    5.00
   3   9  -4    7.90    5.90
   3   9  -4    7.50    6.50
   3   9  -4    3.60    5.20
  -3  -9   4    6.90    5.20
  -3  -9   4    7.30    3.90
  -3  -9   4    8.50    4.50
   2   9  -4    1.80    5.70
   2   9  -4    2.70    4.70
   2   9  -4    3.40    5.70
   2   9  -4    0.40    2.20
   2   9  -4   -4.70    3.90
   2   9  -4   -2.10    3.20
   2   9  -4   -0.50    4.70
  -2  -9   4    5.10    5.20
  -2  -9   4   -0.80    3.10
  -2  -9   4    0.00    2.90
   1   9  -4   27.20    8.90
   1   9  -4   15.60    6.50
   1   9  -4   25.60    5.10
   1   9  -4   23.70    5.70
   1   9  -4   23.50    8.10
   1   9  -4   37.00    8.90
   1   9  -4   31.40    8.10
   1   9  -4   34.70    9.50
  -1  -9   4   31.30    8.20
  -1  -9   4   34.10    6.80
  -1  -9   4   24.10    6.20
   0   9  -4   36.90    6.80
   0   9  -4   25.90    7.50
   0   9  -4   26.70    7.40
   0   9  -4   20.40    7.30
   0   9  -4   33.50    9.50
   0   9  -4   15.90    4.80
   0   9  -4   26.20    7.80
   0   9  -4   26.80    8.30
   0  -9   4   31.70    8.30
   0  -9   4   36.70    7.10
   0  -9   4   27.60    6.90
  -1   9  -4   77.49   11.70
  -1   9  -4   69.19   11.80
  -1   9  -4   61.79    9.50
  -1   9  -4   92.09   12.30
  -1   9  -4   72.59    9.70
  -1   9  -4   50.69   10.70
  -1   9  -4   85.89   10.00
   1  -9   4   71.29   11.10
   1  -9   4   62.29   10.70
   1  -9   4   79.29    9.90
   1  -9   4   65.39    7.60
  -2   9  -4    5.70    5.60
  -2   9  -4    1.60    4.00
  -2   9  -4    0.90    3.80
  -2   9  -4   -0.50    4.00
  -2   9  -4    2.20    5.00
  -2   9  -4    1.20    5.40
  -2   9  -4   15.60    6.10
   2  -9   4    2.40    3.40
   2  -9   4   -1.90    2.20
   2  -9   4    1.80    4.80
   2  -9   4   -2.50    4.10
   2  -9   4    4.70    4.20
  -3   9  -4   11.10    5.70
  -3   9  -4   18.80    6.00
  -3   9  -4    0.90    4.10
  -3   9  -4    6.70    5.50
  -3   9  -4   19.30    7.80
  -3   9  -4   15.80    6.50
   3  -9   4    3.50    4.20
   3  -9   4   14.00    7.10
   3  -9   4   14.70    5.80
   3  -9   4   13.00    4.60
   3  -9   4   16.00    6.50
  -4   9  -4    5.30    5.90
  -4   9  -4   -1.00    3.90
  -4   9  -4   -0.20    3.80
  -4   9  -4   -1.30    4.50
  -4   9  -4    1.10    4.90
  -4   9  -4    1.20    4.70
   4  -9   4    6.60    5.60
   4  -9   4    2.50    5.30
   4  -9   4    1.10    5.10
   4  -9   4   -0.10    3.80
   4  -9   4    3.80    3.40
   4  -9   4    0.60    4.80
   5   8  -4   13.20    7.20
   5   8  -4   15.80    9.10
   5   8  -4    6.40    7.20
   5   8  -4   12.40    4.10
   5   8  -4    8.50    7.50
   5   8  -4    4.70    6.60
  -5  -8   4    2.00    2.80
  -5  -8   4    7.10    5.20
  -5  -8   4    3.60    3.50
   4   8  -4   29.20    8.30
   4   8  -4   24.10    6.20
   4   8  -4   20.30    8.40
   4   8  -4   20.50    7.90
   4   8  -4   17.00    4.90
   4   8  -4   12.40    7.20
  -4  -8   4   29.90    8.10
  -4  -8   4   17.90    5.60
  -4  -8   4   12.90    4.70
   3   8  -4   -2.50    2.70
   3   8  -4    2.90    4.60
   3   8  -4    0.00    3.60
   3   8  -4   -4.50    3.80
   3   8  -4   -1.50    4.30
   3   8  -4    2.40    5.10
  -3  -8   4    6.70    3.90
  -3  -8   4    1.40    4.30
  -3  -8   4   -0.60    2.40
   2   8  -4   47.80    9.40
   2   8  -4   45.20    8.00
   2   8  -4   45.20    6.90
   2   8  -4   40.80    4.50
   2   8  -4   40.60    9.50
   2   8  -4   51.49   10.70
   2   8  -4   51.49   10.00
  -2  -8   4   41.20    8.70
  -2  -8   4   54.19    8.10
  -2  -8   4   48.50    7.80
   1   8  -4    0.40    3.30
   1   8  -4    5.20    4.90
   1   8  -4   11.80    5.70
   1   8  -4    9.30    6.30
   1   8  -4    1.00    4.40
   1   8  -4    0.60    4.40
   1   8  -4    3.00    2.80
   1   8  -4    8.20    5.10
  -1  -8   4    1.50    4.00
  -1  -8   4    3.90    3.60
  -1  -8   4    6.20    3.80
   0   8  -4   96.29   13.40
   0   8  -4   76.89   11.30
   0   8  -4   76.59   11.20
   0   8  -4   76.49   11.00
   0   8  -4  102.59   11.90
   0   8  -4   72.99    8.20
   0   8  -4   81.89    9.00
   0   8  -4   75.39   12.50
   0  -8   4   74.29    9.80
   0  -8   4   79.99   11.20
   0  -8   4   91.69    8.50
  -1   8  -4  154.38   12.30
  -1   8  -4  146.09   14.40
  -1   8  -4  159.38   13.40
  -1   8  -4  146.69   14.10
  -1   8  -4  145.79   11.30
  -1   8  -4  155.48   13.50
  -1   8  -4  137.69   11.10
   1  -8   4  155.38   11.00
   1  -8   4  162.08   13.50
   1  -8   4  125.49   12.20
  -2   8  -4   26.70    7.80
  -2   8  -4   16.80    5.00
  -2   8  -4   23.40    5.10
  -2   8  -4   36.10    8.10
  -2   8  -4   28.90    6.20
  -2   8  -4   42.40    8.40
  -2   8  -4   17.40    6.20
   2  -8   4   25.90    7.00
   2  -8   4   23.20    3.70
   2  -8   4   26.20    4.40
   2  -8   4   33.30    6.20
   2  -8   4   25.30    5.40
   2  -8   4   30.60    7.70
  -3   8  -4   -1.90    3.90
  -3   8  -4   -0.30    4.50
  -3   8  -4    0.70    3.90
  -3   8  -4    7.90    5.50
  -3   8  -4    2.60    4.10
  -3   8  -4    0.80    3.80
   3  -8   4   -0.70    3.10
   3  -8   4    1.60    2.90
   3  -8   4    2.10    3.80
   3  -8   4    2.80    4.00
   3  -8   4    4.30    4.70
  -4   8  -4    3.80    5.40
  -4   8  -4    6.00    4.60
  -4   8  -4    3.70    3.80
  -4   8  -4    7.90    4.90
  -4   8  -4    0.80    4.30
  -4   8  -4    3.50    4.40
   4  -8   4    5.60    5.50
   4  -8   4    5.40    4.70
   4  -8   4    5.60    3.20
   4  -8   4    9.30    6.10
   4  -8   4    6.60    4.90
   4  -8   4    7.80    5.50
  -5   8  -4   22.50    6.70
  -5   8  -4   37.70    7.70
  -5   8  -4   14.80    5.90
  -5   8  -4   26.20    7.30
  -5   8  -4   40.00    8.60
   5  -8   4   31.30    8.70
   5  -8   4   31.70    9.20
   5  -8   4   46.00    8.60
   5  -8   4   27.10    8.20
   5  -8   4   45.60    9.80
   6   7  -4    2.40    5.60
   6   7  -4   -2.30    6.60
   6   7  -4    1.60    6.30
   6   7  -4    0.60    7.40
  -6  -7   4    0.90    3.60
  -6  -7   4   -0.80    2.60
  -6  -7   4    1.50    2.60
   5   7  -4   12.30    7.10
   5   7  -4   19.20    3.60
   5   7  -4   24.20    9.40
   5   7  -4   38.50   10.20
   5   7  -4   32.40    9.70
   5   7  -4   22.60    7.20
  -5  -7   4   21.90    6.50
  -5  -7   4   19.90    5.50
   4   7  -4   -1.30    4.10
   4   7  -4    4.20    4.80
   4   7  -4    0.20    5.00
   4   7  -4    0.00    3.00
   4   7  -4    2.80    4.40
   4   7  -4   -0.10    3.30
  -4  -7   4    0.90    2.50
  -4  -7   4    2.00    3.20
  -4  -7   4    2.00    3.90
   3   7  -4   -1.60    4.90
   3   7  -4    2.00    3.40
   3   7  -4   11.00    5.60
   3   7  -4   -0.80    3.70
   3   7  -4    0.40    4.30
   3   7  -4    1.60    2.70
   3   7  -4    0.80    2.50
  -3  -7   4    2.80    2.80
  -3  -7   4   -0.40    2.90
  -3  -7   4    2.30    3.90
   2   7  -4   -1.90    3.70
   2   7  -4    2.00    1.90
   2   7  -4   -5.50    2.80
   2   7  -4    2.00    4.70
   2   7  -4    1.90    3.50
   2   7  -4    1.50    2.80
   2   7  -4    7.60    4.90
  -2  -7   4    2.40    3.00
  -2  -7   4    0.50    3.50
  -2  -7   4    2.10    2.60
   1   7  -4   -0.30    3.80
   1   7  -4    1.80    3.00
   1   7  -4    3.90    4.20
   1   7  -4    2.50    3.60
   1   7  -4    0.60    3.90
   1   7  -4    2.60    4.00
   1   7  -4    2.00    2.30
   1   7  -4    4.00    3.90
  -1  -7   4    0.50    3.20
  -1  -7   4    2.50    2.80
  -1  -7   4    1.20    2.80
   0   7  -4  158.48   14.20
   0   7  -4  145.09   12.70
   0   7  -4  172.68   14.40
   0   7  -4  159.48   12.20
   0   7  -4  165.48   12.90
   0   7  -4  173.58   13.00
   0   7  -4  182.98   10.80
   0   7  -4  160.68   10.90
   0  -7   4  162.88   12.00
   0  -7   4  173.68   11.10
   0  -7   4  164.68   12.60
  -1   7  -4   18.00    5.10
  -1   7  -4   21.10    4.90
  -1   7  -4   19.50    4.80
  -1   7  -4   14.80    5.50
  -1   7  -4   13.80    3.90
  -1   7  -4   11.00    5.10
  -1   7  -4   13.80    5.00
  -1   7  -4   17.00    6.30
   1  -7   4   15.20    5.00
   1  -7   4   17.40    4.20
   1  -7   4   10.90    4.20
   1  -7   4   18.30    5.80
  -2   7  -4   24.00    6.70
  -2   7  -4   15.60    5.90
  -2   7  -4   19.20    5.10
  -2   7  -4   15.30    5.20
  -2   7  -4   20.50    4.20
  -2   7  -4   27.00    6.60
  -2   7  -4   29.50    6.10
   2  -7   4   22.50    4.90
   2  -7   4   28.40    7.10
   2  -7   4   22.20    3.30
   2  -7   4   19.90    5.90
   2  -7   4   21.90    4.80
   2  -7   4   21.00    3.70
  -3   7  -4   34.30    7.00
  -3   7  -4   26.00    6.10
  -3   7  -4   31.70    7.30
  -3   7  -4   25.40    6.70
  -3   7  -4   20.50    5.20
  -3   7  -4   35.50    7.30
   3  -7   4   32.40    6.80
   3  -7   4   34.00    5.30
   3  -7   4   34.50    7.00
   3  -7   4   39.60    6.70
   3  -7   4   26.00    7.40
  -4   7  -4   70.79    9.20
  -4   7  -4   56.39    8.80
  -4   7  -4   53.89    7.70
  -4   7  -4   63.39    9.20
  -4   7  -4   65.29    9.60
  -4   7  -4   66.19    9.50
   4  -7   4   56.69   10.60
   4  -7   4   64.69    9.60
   4  -7   4   73.79   10.40
   4  -7   4   58.59    8.80
   4  -7   4   58.79    6.40
   4  -7   4   54.99    9.30
  -5   7  -4    8.50    3.80
  -5   7  -4   12.60    5.60
  -5   7  -4   19.20    5.60
  -5   7  -4    3.70    3.70
  -5   7  -4   10.90    5.10
  -5   7  -4    6.20    4.40
   5  -7   4   17.00    6.30
   5  -7   4   20.20    7.20
   5  -7   4    4.70    4.10
   5  -7   4   13.50    6.00
   5  -7   4    3.00    5.70
  -6   7  -4   -1.30    4.20
  -6   7  -4    3.10    3.70
  -6   7  -4    0.30    3.20
  -6   7  -4    6.70    4.40
   6  -7   4    3.60    5.90
   6  -7   4    1.60    5.60
   6  -7   4    0.10    5.60
   6  -7   4   -0.70    4.70
   7   6  -4    9.90    8.20
   7   6  -4    4.60    6.80
   7   6  -4    9.40    9.20
   7   6  -4    7.60    6.90
  -7  -6   4    0.90    3.20
  -7  -6   4    1.50    2.70
   6   6  -4    4.30    5.40
   6   6  -4    6.60    6.50
   6   6  -4   -1.80    5.40
   6   6  -4    2.20    7.10
  -6  -6   4    5.30    3.90
  -6  -6   4    3.70    3.00
  -6  -6   4    3.10    2.40
   5   6  -4    2.70    1.50
   5   6  -4    7.00    4.20
   5   6  -4    0.20    4.50
   5   6  -4   -5.00    5.30
   5   6  -4   -0.10    4.60
   5   6  -4    0.90    5.50
  -5  -6   4    2.00    2.60
  -5  -6   4    1.70    2.10
  -5  -6   4    2.30    3.90
   4   6  -4    2.70    2.80
   4   6  -4    0.70    2.60
   4   6  -4    2.40    4.30
   4   6  -4    4.90    5.10
   4   6  -4    4.30    4.60
   4   6  -4    1.90    3.70
   4   6  -4    4.10    3.20
  -4  -6   4    7.40    4.20
  -4  -6   4    4.30    2.90
  -4  -6   4    4.90    4.00
  -4  -6   4    1.20    2.70
   3   6  -4   10.10    5.10
   3   6  -4   14.10    3.90
   3   6  -4   13.30    6.30
   3   6  -4    7.00    4.10
   3   6  -4   14.10    3.40
   3   6  -4   20.60    4.50
   3   6  -4   11.60    5.50
  -3  -6   4    9.10    4.40
  -3  -6   4   16.70    4.20
  -3  -6   4   11.00    3.40
   2   6  -4   35.70    7.40
   2   6  -4   41.50    8.10
   2   6  -4   28.60    6.40
   2   6  -4   43.50    5.60
   2   6  -4   29.20    6.40
   2   6  -4   45.30    6.80
   2   6  -4   36.30    5.70
   2   6  -4   35.00    3.30
  -2  -6   4   36.60    5.70
  -2  -6   4   30.80    5.20
  -2  -6   4   31.10    6.60
   1   6  -4   45.40    6.00
   1   6  -4   49.00    5.10
   1   6  -4   45.20    8.10
   1   6  -4   66.39    9.20
   1   6  -4   52.79    8.10
   1   6  -4   60.79    9.60
   1   6  -4   39.40    6.60
   1   6  -4   40.70    7.60
   1   6  -4   57.99    7.60
  -1  -6   4   50.69    6.40
  -1  -6   4   59.69    8.40
  -1  -6   4   63.89    6.40
   0   6  -4    1.50    3.40
   0   6  -4    7.60    4.10
   0   6  -4   -2.50    2.40
   0   6  -4   -0.90    2.10
   0   6  -4    1.90    3.50
   0   6  -4    0.70    3.80
   0   6  -4    3.10    3.40
   0  -6   4   -0.10    2.80
   0  -6   4    3.70    2.70
   0  -6   4    5.70    3.00
  -1   6  -4  608.54   25.40
  -1   6  -4  626.04   27.50
  -1   6  -4  645.64   28.70
  -1   6  -4  629.64   28.70
  -1   6  -4  585.74   25.40
  -1   6  -4  631.94   25.60
  -1   6  -4  645.44   27.50
   1  -6   4  632.14   25.30
   1  -6   4  619.34   27.20
   1  -6   4  643.34   27.60
   1  -6   4  592.74   24.60
  -2   6  -4   20.60    5.50
  -2   6  -4   23.00    5.40
  -2   6  -4   25.00    5.80
  -2   6  -4   14.50    5.10
  -2   6  -4   18.50    4.70
  -2   6  -4   15.80    3.20
  -2   6  -4   25.60    5.60
  -2   6  -4   20.00    4.50
   2  -6   4   23.30    5.40
   2  -6   4   20.30    4.30
   2  -6   4   27.70    3.10
   2  -6   4   13.90    5.00
   2  -6   4   24.40    3.60
   2  -6   4   19.10    4.00
  -3   6  -4    0.20    3.10
  -3   6  -4   -1.60    3.10
  -3   6  -4    2.80    3.30
  -3   6  -4    2.50    3.60
  -3   6  -4    4.20    3.90
  -3   6  -4    1.80    3.00
  -3   6  -4    1.80    3.80
   3  -6   4    6.80    4.40
   3  -6   4   -0.10    3.00
   3  -6   4   -0.20    2.80
   3  -6   4   -0.20    2.10
   3  -6   4    0.30    2.90
   3  -6   4    2.50    3.10
  -4   6  -4   27.70    5.00
  -4   6  -4   26.30    5.80
  -4   6  -4   15.80    5.20
  -4   6  -4   23.80    5.90
  -4   6  -4   18.90    5.80
  -4   6  -4   27.20    5.90
  -4   6  -4   23.20    5.10
   4  -6   4   22.10    4.40
   4  -6   4   26.20    5.70
   4  -6   4   13.80    4.00
   4  -6   4   32.00    4.50
   4  -6   4   25.30    6.20
   4  -6   4   25.00    6.20
   4  -6   4   22.90    7.10
  -5   6  -4   25.10    5.60
  -5   6  -4   23.50    5.70
  -5   6  -4   34.10    7.30
  -5   6  -4   20.50    5.90
  -5   6  -4   16.50    5.90
  -5   6  -4   19.70    5.40
   5  -6   4   21.80    7.00
   5  -6   4   37.20    8.10
   5  -6   4   28.40    8.00
   5  -6   4   17.00    3.90
   5  -6   4   38.50    8.80
   5  -6   4   19.60    2.70
   5  -6   4   24.10    2.70
   5  -6   4   31.70    6.40
  -6   6  -4    6.90    4.20
  -6   6  -4    3.80    4.80
  -6   6  -4   10.30    4.60
  -6   6  -4   12.40    4.70
   6  -6   4   24.30    8.10
   6  -6   4   22.30    8.00
   6  -6   4   21.80    7.40
   6  -6   4    8.10    6.20
  -7   6  -4   -0.70    3.10
  -7   6  -4    1.60    3.40
  -7   6  -4   -0.10    4.40
   7  -6   4    3.90    6.80
   7  -6   4    1.80    6.20
   7  -6   4    0.90    5.20
   7  -6   4    0.00    5.30
   7   5  -4  100.99   16.80
   7   5  -4   96.59   14.60
   7   5  -4   72.09   14.50
   7   5  -4   88.89   12.70
  -7  -5   4   53.59    6.90
  -7  -5   4   63.09    8.00
   6   5  -4   28.10    9.60
   6   5  -4   18.60    8.30
   6   5  -4   23.70    8.20
   6   5  -4   25.20    7.50
  -6  -5   4   20.70    4.50
  -6  -5   4   15.30    3.90
   5   5  -4    6.80    6.00
   5   5  -4    1.90    4.50
   5   5  -4    5.90    3.80
   5   5  -4    7.40    5.40
   5   5  -4   10.70    6.40
  -5  -5   4    5.40    2.30
  -5  -5   4    6.80    4.00
  -5  -5   4    7.00    4.00
  -5  -5   4   11.00    3.30
  -5  -5   4    6.90    3.40
   4   5  -4   23.40    6.60
   4   5  -4   21.50    6.70
   4   5  -4   12.70    6.20
   4   5  -4   24.00    7.50
   4   5  -4   18.60    4.90
   4   5  -4   23.70    3.40
   4   5  -4   19.40    3.30
  -4  -5   4   14.90    3.00
  -4  -5   4   25.00    4.70
  -4  -5   4   19.60    5.00
  -4  -5   4   17.50    5.10
  -4  -5   4   25.30    4.10
   3   5  -4   -5.80    2.20
   3   5  -4   -1.10    1.50
   3   5  -4    1.90    2.50
   3   5  -4   -0.40    2.40
   3   5  -4    1.20    3.30
   3   5  -4   -0.30    3.70
   3   5  -4    4.30    2.20
   3   5  -4   -0.90    3.00
  -3  -5   4   -1.10    1.80
  -3  -5   4    0.70    1.80
  -3  -5   4    1.40    2.90
  -3  -5   4   -0.70    2.30
  -3  -5   4    0.90    1.90
   2   5  -4   45.80    5.30
   2   5  -4   48.50    5.80
   2   5  -4   39.10    7.50
   2   5  -4   51.49    6.30
   2   5  -4   43.10    3.10
   2   5  -4   50.49    8.00
   2   5  -4   48.10    5.30
   2   5  -4   59.19    8.90
   2   5  -4   53.79    7.30
  -2  -5   4   44.90    5.20
  -2  -5   4   53.29    6.10
  -2  -5   4   39.60    6.30
  -2  -5   4   36.10    6.30
  -2  -5   4   41.40    5.10
   1   5  -4   13.00    4.00
   1   5  -4   16.80    3.40
   1   5  -4   18.60    4.70
   1   5  -4   19.50    3.10
   1   5  -4   10.60    4.20
   1   5  -4   16.80    4.00
   1   5  -4   19.90    5.90
   1   5  -4   13.20    4.60
   1   5  -4   18.50    5.30
  -1  -5   4   18.40    4.50
  -1  -5   4   23.40    4.10
  -1  -5   4   14.50    4.10
  -1  -5   4   16.50    3.50
  -1  -5   4   17.40    4.70
  -1  -5   4   19.30    3.90
   0   5  -4  193.28    9.80
   0   5  -4  200.88   13.20
   0   5  -4  201.18   13.20
   0   5  -4  206.28   12.60
   0   5  -4  202.18   12.10
   0   5  -4  200.48   12.20
   0   5  -4  196.38   11.70
   0   5  -4  190.98   10.40
   0   5  -4  181.28   11.70
   0   5  -4  195.28   10.00
   0  -5   4  191.48   10.40
   0  -5   4  187.08   11.60
   0  -5   4  181.38   11.70
   0  -5   4  187.48   11.00
  -1   5  -4   12.30    3.90
  -1   5  -4   12.50    3.40
  -1   5  -4   10.90    3.30
  -1   5  -4   14.60    4.10
  -1   5  -4    9.60    3.20
  -1   5  -4    2.30    3.50
  -1   5  -4   10.00    4.00
  -1   5  -4    9.40    3.70
  -1   5  -4   10.70    4.20
   1  -5   4    6.40    3.30
   1  -5   4   13.20    2.80
   1  -5   4   16.80    3.50
   1  -5   4   11.80    4.00
   1  -5   4   12.40    4.00
   1  -5   4    8.50    3.30
  -2   5  -4   13.80    4.00
  -2   5  -4   14.00    4.20
  -2   5  -4    8.20    3.80
  -2   5  -4    3.00    3.50
  -2   5  -4   13.00    4.20
  -2   5  -4    6.80    3.60
  -2   5  -4    8.70    3.40
  -2   5  -4   10.00    3.40
   2  -5   4   13.80    4.10
   2  -5   4   10.90    1.90
   2  -5   4    9.00    2.60
   2  -5   4    9.20    3.60
   2  -5   4   11.20    3.40
   2  -5   4   10.40    3.20
   2  -5   4    5.80    2.90
   2  -5   4    3.50    3.00
   2  -5   4   10.40    3.00
   2  -5   4   11.20    3.70
  -3   5  -4   -1.40    2.30
  -3   5  -4    4.60    2.80
  -3   5  -4   -0.90    2.60
  -3   5  -4    2.50    3.30
  -3   5  -4   -1.40    2.80
  -3   5  -4    2.10    3.00
  -3   5  -4    0.20    2.80
[truncated: 873,828 more chars]
