# Supplementary material for: 2-Oxo-2H-chromen-7-yl 2,2-di­methyl­propionate
Source: IUCrdata. 2025 Nov 18;10(Pt 11):x250949. doi: 10.1107/S2414314625009496 (PMC12810263; doi:10.1107/S2414314625009496)
Supplement: Supplementary file 2 [file x-10-x250949-Isup2.hkl]

data_I                                                                          
_shelx_title ' shelxt_a.res in P-1'                                             
_shelx_refln_list_code          4                                               
_shelx_F_calc_maximum       96.99                                               
_exptl_crystal_F_000       260.00                                               
_reflns_d_resolution_high  0.6953                                               
                                                                                
loop_                                                                           
 _space_group_symop_operation_xyz                                               
 'x, y, z'                                                                      
 '-x, -y, -z'                                                                   
                                                                                
_cell_length_a     6.2425                                                       
_cell_length_b     7.1914                                                       
_cell_length_c    13.6523                                                       
_cell_angle_alpha  99.049                                                       
_cell_angle_beta   92.845                                                       
_cell_angle_gamma  91.985                                                       
                                                                                
_shelx_F_squared_multiplier     1.000                                           
                                                                                
loop_                                                                           
 _refln_index_h                                                                 
 _refln_index_k                                                                 
 _refln_index_l                                                                 
 _refln_F_squared_calc                                                          
 _refln_F_squared_meas                                                          
 _refln_F_squared_sigma                                                         
 _refln_observed_status                                                         
   1   0   0          9.72          6.96         0.28 o                         
   2   0   0        105.13         81.83         1.06 o                         
   3   0   0         11.00          9.56         0.42 o                         
   4   0   0         90.14         89.18         1.35 o                         
   5   0   0          9.99         11.13         0.75 o                         
   6   0   0          9.26          9.57         0.78 o                         
   7   0   0          2.63          2.98         0.71 o                         
   8   0   0         13.79         15.47         1.81 o                         
  -8   1   0         15.43         24.33         2.11 o                         
  -7   1   0         31.45         38.04         2.11 o                         
  -6   1   0          1.52          0.25         0.54 o                         
  -5   1   0         73.07         70.15         1.59 o                         
  -4   1   0         28.35         30.49         0.96 o                         
  -3   1   0         32.85         39.68         0.88 o                         
  -2   1   0        113.40         91.19         1.05 o                         
  -1   1   0       3769.34       3790.99        53.56 o                         
   0   1   0         51.86         44.88         0.67 o                         
   1   1   0       3625.05       3726.69        39.38 o                         
   2   1   0         67.39         52.87         0.73 o                         
   3   1   0          5.11          4.65         0.39 o                         
   4   1   0          2.12          1.25         0.36 o                         
   5   1   0         27.33         30.55         1.08 o                         
   6   1   0         49.36         52.67         1.95 o                         
   7   1   0         22.03         23.12         1.31 o                         
   8   1   0        113.07        146.52         5.83 o                         
  -8   2   0         34.45         46.30         3.94 o                         
  -7   2   0         38.86         48.28         1.63 o                         
  -6   2   0         14.52         17.21         0.94 o                         
  -5   2   0          0.28         -0.21         0.46 o                         
  -4   2   0        204.18        188.86         2.19 o                         
  -3   2   0          0.37          0.51         0.33 o                         
  -2   2   0         50.88         53.39         0.74 o                         
  -1   2   0          1.46          2.82         0.30 o                         
   0   2   0       7150.40       7393.49       231.96 o                         
   1   2   0       4941.54       5211.21        49.78 o                         
   2   2   0         80.51         84.12         1.04 o                         
   3   2   0         32.56         28.36         0.79 o                         
   4   2   0        321.47        315.63         3.79 o                         
   5   2   0         57.76         59.60         1.87 o                         
   6   2   0         51.10         57.10         2.49 o                         
   7   2   0          0.11         -0.38         0.89 o                         
   8   2   0          1.32         -0.53         1.25 o                         
  -8   3   0         10.00          9.57         2.25 o                         
  -7   3   0         52.24         66.53         3.61 o                         
  -6   3   0         16.53         18.88         1.29 o                         
  -5   3   0         72.55         71.33         1.96 o                         
  -4   3   0        167.58        162.24         2.37 o                         
  -3   3   0         90.67        110.24         1.30 o                         
  -2   3   0         54.37         46.09         0.81 o                         
  -1   3   0         61.49         44.11         0.86 o                         
   0   3   0        783.99        724.78         5.77 o                         
   1   3   0          2.06          2.01         0.35 o                         
   2   3   0        385.33        372.18         3.20 o                         
   3   3   0         16.72         25.75         0.65 o                         
   4   3   0         29.49         26.07         0.99 o                         
   5   3   0        202.51        208.13         3.83 o                         
   6   3   0          0.92          2.15         1.31 o                         
   7   3   0          0.91          0.38         1.31 o                         
   8   3   0         29.32         35.76         3.61 o                         
  -8   4   0          1.92          0.41         1.56 o                         
  -7   4   0        142.46        186.19         4.58 o                         
  -6   4   0          0.58          1.09         0.97 o                         
  -5   4   0          0.71          1.26         0.72 o                         
  -4   4   0         25.70         29.42         1.11 o                         
  -3   4   0        131.25        130.68         1.85 o                         
  -2   4   0         33.64         35.10         0.89 o                         
  -1   4   0         31.42         31.66         0.89 o                         
   0   4   0        188.29        177.74         2.05 o                         
   1   4   0       3123.98       3181.70        23.25 o                         
   2   4   0        176.54        192.55         2.12 o                         
   3   4   0         42.99         39.95         1.04 o                         
   4   4   0        193.01        200.58         3.52 o                         
   5   4   0          1.57          0.45         0.88 o                         
   6   4   0         16.33         21.81         2.09 o                         
   7   4   0          0.23          1.23         1.57 o                         
   8   4   0          9.92          8.03         2.19 o                         
  -7   5   0          4.84          5.36         1.44 o                         
  -6   5   0         69.44         91.36         3.45 o                         
  -5   5   0         35.62         34.40         1.81 o                         
  -4   5   0         32.68         34.02         1.19 o                         
  -3   5   0          3.03          2.52         0.64 o                         
  -2   5   0         98.05         83.86         1.81 o                         
  -1   5   0         12.80         12.66         0.91 o                         
   0   5   0         10.30         11.59         0.86 o                         
   1   5   0         72.16         72.76         1.70 o                         
   2   5   0        149.25        159.10         2.43 o                         
   3   5   0          2.68          3.41         0.54 o                         
   4   5   0         47.02         51.07         2.11 o                         
   5   5   0          0.71          0.22         0.79 o                         
   6   5   0          1.55          3.09         1.36 o                         
   7   5   0         27.51         27.95         5.23 o                         
  -7   6   0         61.85         79.96         4.44 o                         
  -6   6   0          4.66          5.38         1.51 o                         
  -5   6   0         15.61         14.92         1.55 o                         
  -4   6   0         59.90         62.02         2.19 o                         
  -3   6   0        137.41        141.75         2.51 o                         
  -2   6   0          7.10          5.99         0.75 o                         
  -1   6   0         25.45         25.99         1.38 o                         
   0   6   0         51.00         70.67         2.09 o                         
   1   6   0        151.47        152.30         3.20 o                         
   2   6   0        818.09        828.99         9.26 o                         
   3   6   0          3.85          8.71         0.95 o                         
   4   6   0          1.45          0.61         0.70 o                         
   5   6   0          0.65         -0.62         0.87 o                         
   6   6   0         39.33         40.68         4.60 o                         
  -6   7   0         22.00         25.07         3.39 o                         
  -5   7   0          0.36          0.34         1.03 o                         
  -4   7   0          0.61          0.05         0.69 o                         
  -3   7   0          0.00          0.45         0.61 o                         
  -2   7   0         12.08         11.21         1.03 o                         
  -1   7   0         21.40         24.29         1.56 o                         
   0   7   0         54.34         68.21         2.34 o                         
   1   7   0        199.49        199.55         3.80 o                         
   2   7   0         63.34         69.49         3.11 o                         
   3   7   0         70.15         73.41         2.16 o                         
   4   7   0         94.03        105.10         3.62 o                         
   5   7   0          0.21         -0.28         1.14 o                         
   6   7   0          4.03          0.22         1.33 o                         
  -5   8   0          0.40          0.72         1.12 o                         
  -4   8   0         28.04         29.33         1.67 o                         
  -3   8   0          5.18          5.59         1.04 o                         
  -2   8   0         10.75         10.70         1.10 o                         
  -1   8   0          0.32         -0.60         0.86 o                         
   0   8   0          5.87          9.34         1.26 o                         
   1   8   0        114.68        117.12         3.10 o                         
   2   8   0        353.71        370.54         6.03 o                         
   3   8   0          4.27          1.84         0.96 o                         
   4   8   0          3.70          3.75         1.24 o                         
   5   8   0          3.12          1.75         1.30 o                         
  -4   9   0         21.33         17.17         2.49 o                         
  -3   9   0          0.02          0.05         1.04 o                         
  -2   9   0          2.17          1.13         1.10 o                         
  -1   9   0          0.71          1.16         1.14 o                         
   0   9   0          4.53          5.99         1.32 o                         
   1   9   0          9.88          8.06         1.54 o                         
   2   9   0          2.55          2.53         1.16 o                         
   3   9   0         31.93         33.58         2.40 o                         
  -2  10   0          4.19          3.56         4.08 o                         
  -1  10   0          2.08          2.58         1.33 o                         
   0  10   0          2.04          1.71         1.33 o                         
   1  10   0         13.52         10.31         1.73 o                         
  -1 -10   1          0.07          0.26         1.13 o                         
   0 -10   1          5.35          4.10         1.39 o                         
   1 -10   1          5.27          4.51         1.41 o                         
   2 -10   1         38.03         39.03         4.39 o                         
  -3  -9   1          1.39          1.12         1.22 o                         
  -2  -9   1          8.93          8.28         1.34 o                         
  -1  -9   1         61.11         70.99         3.50 o                         
   0  -9   1          5.21          4.26         1.28 o                         
   1  -9   1          0.39         -0.34         1.08 o                         
   2  -9   1         14.49         12.34         1.75 o                         
   3  -9   1        135.47        162.44         3.88 o                         
   4  -9   1         29.23         20.51         2.42 o                         
  -5  -8   1          3.65          2.16         1.25 o                         
  -4  -8   1          3.10          3.08         1.21 o                         
  -3  -8   1         21.27         23.62         2.07 o                         
  -2  -8   1          2.32          3.54         0.98 o                         
  -1  -8   1         13.29         14.74         1.54 o                         
   0  -8   1          0.06         -0.24         0.83 o                         
   1  -8   1          4.16          5.17         1.18 o                         
   2  -8   1          3.29          4.06         0.97 o                         
   3  -8   1         78.25         81.11         3.13 o                         
   4  -8   1          2.63          1.95         1.10 o                         
   5  -8   1          1.14          1.45         1.15 o                         
  -6  -7   1         11.01          6.28         1.61 o                         
  -5  -7   1         36.04         40.28         2.48 o                         
  -4  -7   1         64.39         61.80         3.11 o                         
  -3  -7   1          1.43          1.09         0.73 o                         
  -2  -7   1          6.13          6.03         0.93 o                         
  -1  -7   1          4.00          3.09         0.89 o                         
   0  -7   1          2.89          3.37         0.89 o                         
   1  -7   1          4.68          4.61         0.98 o                         
   2  -7   1          8.32          9.90         1.02 o                         
   3  -7   1         77.37         81.75         2.30 o                         
   4  -7   1        222.62        247.41         3.85 o                         
   5  -7   1          3.99          4.09         1.11 o                         
   6  -7   1          3.60          2.30         1.29 o                         
  -7  -6   1          2.88          0.88         1.55 o                         
  -6  -6   1          2.99          1.65         1.31 o                         
  -5  -6   1          1.28          2.35         0.94 o                         
  -4  -6   1          3.68          2.84         0.76 o                         
  -3  -6   1        179.21        177.10         3.18 o                         
  -2  -6   1        288.30        293.67         3.78 o                         
  -1  -6   1         87.57         86.29         2.26 o                         
   0  -6   1         26.08         27.63         1.49 o                         
   1  -6   1          1.36          1.15         0.67 o                         
   2  -6   1         16.28         18.01         1.04 o                         
   3  -6   1         99.08        102.57         2.07 o                         
   4  -6   1          7.72          7.93         0.89 o                         
   5  -6   1          8.47          8.19         1.24 o                         
   6  -6   1         24.64         23.12         2.23 o                         
   7  -6   1         13.39          9.32         2.08 o                         
  -7  -5   1          0.01          0.49         1.53 o                         
  -6  -5   1         17.18         21.32         2.17 o                         
  -5  -5   1          0.02          1.02         0.74 o                         
  -4  -5   1        538.45        564.04         7.10 o                         
  -3  -5   1          3.85          3.71         0.64 o                         
  -2  -5   1         67.61         65.64         1.43 o                         
  -1  -5   1        119.83        109.91         1.96 o                         
   0  -5   1          5.21          4.37         0.62 o                         
   1  -5   1         40.05         42.87         1.28 o                         
   2  -5   1          0.05          0.24         0.44 o                         
   3  -5   1        247.01        250.21         3.20 o                         
   4  -5   1         27.54         30.47         1.38 o                         
   5  -5   1        198.66        225.99         4.19 o                         
   6  -5   1         54.97         71.95         3.13 o                         
   7  -5   1          7.92          5.11         1.36 o                         
  -8  -4   1          1.08          1.03         1.81 o                         
  -7  -4   1          3.20          2.79         2.04 o                         
  -6  -4   1         13.43         11.37         1.85 o                         
  -5  -4   1         11.69         12.90         1.33 o                         
  -4  -4   1         30.05         34.41         1.39 o                         
  -3  -4   1        396.51        389.51         4.61 o                         
  -2  -4   1        106.13        105.26         1.54 o                         
  -1  -4   1        688.54        685.93         5.75 o                         
   0  -4   1          0.61          0.99         0.36 o                         
   1  -4   1         51.02         55.33         1.02 o                         
   2  -4   1         90.35         87.76         1.27 o                         
   3  -4   1        165.51        157.79         2.01 o                         
   4  -4   1        254.29        254.19         3.50 o                         
   5  -4   1         10.40         12.36         1.07 o                         
   6  -4   1         14.25         16.52         1.62 o                         
   7  -4   1         55.61         63.30         4.25 o                         
   8  -4   1         12.00          9.66         1.74 o                         
  -8  -3   1         13.00         14.94         2.82 o                         
  -7  -3   1         49.84         62.70         3.99 o                         
  -6  -3   1         19.52         20.21         2.12 o                         
  -5  -3   1          0.30          0.96         0.86 o                         
  -4  -3   1        383.03        407.87         5.23 o                         
  -3  -3   1        631.42        642.48         5.75 o                         
  -2  -3   1        336.67        342.55         3.36 o                         
  -1  -3   1         10.71          9.20         0.52 o                         
   0  -3   1         30.24         31.42         0.79 o                         
   1  -3   1         62.68         64.34         1.00 o                         
   2  -3   1        379.48        364.72         3.18 o                         
   3  -3   1         17.65         13.72         0.53 o                         
   4  -3   1         28.68         29.26         1.12 o                         
   5  -3   1        724.81        787.41         9.11 o                         
   6  -3   1          1.83          2.48         0.76 o                         
   7  -3   1         78.29        106.77         5.81 o                         
   8  -3   1          0.02          0.22         1.27 o                         
  -8  -2   1         11.79         10.64         1.70 o                         
  -7  -2   1          8.70          8.70         1.33 o                         
  -6  -2   1          3.77          4.60         0.90 o                         
  -5  -2   1          9.26          8.69         1.10 o                         
  -4  -2   1         12.69         15.02         0.74 o                         
  -3  -2   1         50.58         55.21         0.99 o                         
  -2  -2   1       1028.16        955.28         7.50 o                         
  -1  -2   1       7066.86       7430.32       126.79 o                         
   0  -2   1          0.02          0.06         0.28 o                         
   1  -2   1       1984.35       1931.37        13.97 o                         
   2  -2   1        105.95        110.35         1.14 o                         
   3  -2   1         79.46         79.87         1.22 o                         
   4  -2   1        115.75        118.03         1.58 o                         
   5  -2   1         43.95         45.68         1.35 o                         
   6  -2   1         34.84         39.03         1.61 o                         
   7  -2   1         41.70         47.41         2.32 o                         
   8  -2   1         69.94         87.42         6.49 o                         
  -8  -1   1          4.09          3.81         1.24 o                         
  -7  -1   1          0.04          0.20         0.74 o                         
  -6  -1   1          1.44          0.53         0.54 o                         
  -5  -1   1          7.03          7.01         0.73 o                         
  -4  -1   1        129.53        148.26         1.86 o                         
  -3  -1   1        428.18        436.95         3.88 o                         
  -2  -1   1         99.48         87.07         1.13 o                         
  -1  -1   1         96.66         74.83         0.84 o                         
   0  -1   1         24.55         19.24         0.45 o                         
   1  -1   1        115.04        101.60         0.93 o                         
   2  -1   1         72.04         73.46         0.82 o                         
   3  -1   1         72.80         57.69         1.01 o                         
   4  -1   1         46.30         39.61         0.92 o                         
   5  -1   1         33.72         36.72         1.13 o                         
   6  -1   1        107.90        117.32         2.20 o                         
   7  -1   1        139.01        174.48         3.18 o                         
   8  -1   1         17.83         20.30         1.86 o                         
  -8   0   1          0.06          0.27         0.88 o                         
  -7   0   1          0.00         -0.80         0.87 o                         
  -6   0   1         19.01         21.91         1.56 o                         
  -5   0   1         17.40         17.48         0.83 o                         
  -4   0   1         74.82         75.71         1.28 o                         
  -3   0   1         18.63         17.55         0.70 o                         
  -2   0   1          5.40          1.19         0.35 o                         
  -1   0   1        105.38         93.39         0.98 o                         
   1   0   1       2763.69       2706.92        25.71 o                         
   2   0   1        413.98        375.06         2.89 o                         
   3   0   1         49.04         59.70         0.92 o                         
   4   0   1         35.29         35.44         0.86 o                         
   5   0   1         16.54         21.34         0.81 o                         
   6   0   1          1.98          1.71         0.61 o                         
   7   0   1         17.23         20.95         1.92 o                         
   8   0   1         45.54         58.13         2.83 o                         
  -8   1   1         14.30         19.44         1.42 o                         
  -7   1   1          5.67          5.60         0.78 o                         
  -6   1   1         33.37         33.94         1.20 o                         
  -5   1   1          0.74          0.30         0.47 o                         
  -4   1   1        267.77        281.22         3.00 o                         
  -3   1   1        148.49        142.24         1.75 o                         
  -2   1   1       3951.78       4006.10        27.89 o                         
  -1   1   1        280.58        260.72         1.89 o                         
   0   1   1        704.23        589.97         4.77 o                         
   1   1   1       1426.01       1300.40         9.45 o                         
   2   1   1        167.98        152.00         1.38 o                         
   3   1   1        100.14         96.28         1.31 o                         
   4   1   1         20.97         21.74         0.83 o                         
   5   1   1         39.37         44.89         1.30 o                         
   6   1   1         16.61         19.78         1.09 o                         
   7   1   1          2.99          3.16         0.90 o                         
   8   1   1          5.81          4.95         1.76 o                         
  -8   2   1          5.51          6.85         1.71 o                         
  -7   2   1         13.52         16.35         1.08 o                         
  -6   2   1         12.36         14.87         1.14 o                         
  -5   2   1         32.52         36.26         1.17 o                         
  -4   2   1        147.94        146.39         2.00 o                         
  -3   2   1          4.91          5.91         0.42 o                         
  -2   2   1         98.47         79.41         0.89 o                         
  -1   2   1        250.26        211.98         1.85 o                         
   0   2   1       9407.98      10571.30       177.11 o                         
   1   2   1        590.21        576.97         4.36 o                         
   2   2   1         88.95         86.11         1.02 o                         
   3   2   1          8.32          8.84         0.46 o                         
   4   2   1        141.62        137.38         1.90 o                         
   5   2   1        209.31        219.00         3.36 o                         
   6   2   1         23.37         27.81         1.64 o                         
   7   2   1          2.21          1.96         1.18 o                         
   8   2   1         10.28          6.64         1.46 o                         
  -8   3   1          6.54          1.26         1.64 o                         
  -7   3   1          6.77          6.61         1.25 o                         
  -6   3   1         26.15         25.58         1.55 o                         
  -5   3   1         68.92         68.94         2.96 o                         
  -4   3   1         33.95         31.70         1.13 o                         
  -3   3   1         15.00         19.24         0.69 o                         
  -2   3   1        231.89        224.34         2.07 o                         
  -1   3   1         10.00          9.42         0.48 o                         
   0   3   1        302.31        287.16         2.78 o                         
   1   3   1       1444.43       1429.86        10.51 o                         
   2   3   1         17.54         15.70         0.77 o                         
   3   3   1        115.17        108.70         1.47 o                         
   4   3   1        187.34        185.02         2.33 o                         
   5   3   1         13.82         17.99         1.14 o                         
   6   3   1          3.13          2.98         1.12 o                         
   7   3   1         24.72         27.23         1.99 o                         
   8   3   1         40.68         41.12         4.72 o                         
  -8   4   1          7.56         10.63         2.07 o                         
  -7   4   1          6.65          4.77         1.30 o                         
  -6   4   1         17.71         17.95         1.56 o                         
  -5   4   1         12.94         13.20         1.07 o                         
  -4   4   1         54.63         57.21         1.82 o                         
  -3   4   1          0.08         -0.34         0.34 o                         
  -2   4   1         49.60         48.84         0.99 o                         
  -1   4   1         47.12         45.33         1.03 o                         
   0   4   1        269.48        277.66         2.80 o                         
   1   4   1       2511.48       2571.49        19.01 o                         
   2   4   1          0.67          0.93         0.41 o                         
   3   4   1        104.95        102.18         1.59 o                         
   4   4   1          1.14          1.37         0.54 o                         
   5   4   1         90.14         91.69         2.35 o                         
   6   4   1         18.12         15.50         1.98 o                         
   7   4   1          0.20         -0.03         1.33 o                         
  -7   5   1          5.06          6.55         1.52 o                         
  -6   5   1         17.91         20.60         1.79 o                         
  -5   5   1          2.64          2.16         1.00 o                         
  -4   5   1          3.60          3.23         0.75 o                         
  -3   5   1         57.95         60.70         1.41 o                         
  -2   5   1         19.72         18.73         0.90 o                         
  -1   5   1        258.64        257.56         3.73 o                         
   0   5   1        605.10        588.41         5.88 o                         
   1   5   1        101.79         96.61         1.95 o                         
   2   5   1        101.70         93.80         1.85 o                         
   3   5   1          1.73          1.63         0.53 o                         
   4   5   1         27.13         30.87         1.47 o                         
   5   5   1         24.55         23.91         1.66 o                         
   6   5   1         14.49         15.27         2.13 o                         
   7   5   1          8.18          5.46         1.73 o                         
  -7   6   1         24.98         26.16         3.26 o                         
  -6   6   1          5.23          5.63         1.46 o                         
  -5   6   1          0.90          0.05         0.86 o                         
  -4   6   1          2.02          1.58         0.63 o                         
  -3   6   1          0.00         -0.50         0.50 o                         
  -2   6   1         24.51         26.77         1.20 o                         
  -1   6   1         87.84         90.34         2.31 o                         
   0   6   1         15.74         18.80         1.28 o                         
   1   6   1        751.94        774.61         8.93 o                         
   2   6   1        317.71        335.42         4.70 o                         
   3   6   1         17.61         20.40         1.13 o                         
   4   6   1          4.66          3.76         0.88 o                         
   5   6   1          0.14         -0.64         1.03 o                         
   6   6   1          2.59          1.83         1.46 o                         
  -6   7   1         37.93         36.69         4.16 o                         
  -5   7   1          3.36          4.17         1.14 o                         
  -4   7   1         10.90          9.84         0.96 o                         
  -3   7   1          1.76          1.37         0.70 o                         
  -2   7   1         10.58         10.54         0.97 o                         
  -1   7   1          9.01          8.74         0.99 o                         
   0   7   1          2.53          1.66         0.80 o                         
   1   7   1         34.61         36.48         2.18 o                         
   2   7   1         34.34         32.87         1.80 o                         
   3   7   1         35.30         39.51         1.80 o                         
   4   7   1          0.00         -0.37         0.92 o                         
   5   7   1          1.07          2.81         1.24 o                         
   6   7   1          0.01         -0.86         1.26 o                         
  -5   8   1          6.43          4.97         1.37 o                         
  -4   8   1          0.15          0.71         0.90 o                         
  -3   8   1          1.48          0.94         0.85 o                         
  -2   8   1          8.30          7.58         1.18 o                         
  -1   8   1          0.54          1.36         0.99 o                         
   0   8   1          2.85          3.43         1.01 o                         
   1   8   1          7.18          2.77         1.04 o                         
   2   8   1        566.41        597.22         8.79 o                         
   3   8   1         31.76         34.67         1.99 o                         
   4   8   1          2.07          2.32         1.12 o                         
   5   8   1          5.01          3.74         1.41 o                         
  -4   9   1          0.00          0.38         1.09 o                         
  -3   9   1          2.56          2.07         1.07 o                         
  -2   9   1          3.80          2.15         1.10 o                         
  -1   9   1          8.40          5.72         1.33 o                         
   0   9   1         36.57         37.90         2.47 o                         
   1   9   1         49.03         55.32         2.82 o                         
   2   9   1          0.49          0.62         1.07 o                         
   3   9   1         40.28         36.16         2.37 o                         
  -1  10   1          0.31          0.51         1.20 o                         
   0  10   1          2.27          1.29         1.29 o                         
  -1 -10   2         31.81         29.61         3.03 o                         
   0 -10   2          0.68          0.14         1.14 o                         
   1 -10   2          0.69         -0.23         1.23 o                         
   2 -10   2         40.10         34.59         2.65 o                         
  -4  -9   2          2.32          1.62         1.67 o                         
  -3  -9   2          4.33          3.39         1.24 o                         
  -2  -9   2          0.02          0.79         1.04 o                         
  -1  -9   2          3.39          2.68         1.16 o                         
   0  -9   2          0.79          0.69         1.12 o                         
   1  -9   2          3.09          4.07         1.24 o                         
   2  -9   2          0.01          0.68         1.05 o                         
   3  -9   2        186.41        219.44         4.84 o                         
   4  -9   2         78.38         88.52         3.39 o                         
  -5  -8   2          2.40          2.69         1.31 o                         
  -4  -8   2         82.20         88.19         3.45 o                         
  -3  -8   2         14.34         14.84         1.67 o                         
  -2  -8   2         11.01          9.33         1.16 o                         
  -1  -8   2         19.73         22.98         1.66 o                         
   0  -8   2          0.06          0.16         0.93 o                         
   1  -8   2         49.21         52.05         2.49 o                         
   2  -8   2         39.13         44.58         1.97 o                         
   3  -8   2        152.10        167.59         3.44 o                         
   4  -8   2          7.26          7.22         1.21 o                         
   5  -8   2          9.62          6.98         1.35 o                         
  -6  -7   2          1.13          1.96         1.29 o                         
  -5  -7   2        132.01        152.71         4.18 o                         
  -4  -7   2          0.01         -0.70         0.82 o                         
  -3  -7   2         25.24         25.65         1.70 o                         
  -2  -7   2          4.58          4.84         0.89 o                         
  -1  -7   2         89.22         90.91         2.84 o                         
   0  -7   2          5.04          5.95         1.16 o                         
   1  -7   2          7.42          7.36         1.07 o                         
   2  -7   2          0.89          0.61         0.78 o                         
   3  -7   2         61.63         71.52         2.50 o                         
   4  -7   2        523.44        601.24         7.33 o                         
   5  -7   2          2.70          4.87         1.13 o                         
   6  -7   2          0.03          1.40         1.26 o                         
  -7  -6   2          0.99         -0.17         1.43 o                         
  -6  -6   2          8.72          5.72         1.38 o                         
  -5  -6   2          4.63          4.42         0.90 o                         
  -4  -6   2          5.92          6.25         0.97 o                         
  -3  -6   2          0.21         -0.64         0.64 o                         
  -2  -6   2        119.54        122.54         2.38 o                         
  -1  -6   2         25.88         28.92         1.41 o                         
   0  -6   2         25.49         27.30         1.49 o                         
   1  -6   2          3.89          5.15         0.83 o                         
   2  -6   2         72.89         71.39         1.81 o                         
   3  -6   2        412.74        427.73         5.43 o                         
   4  -6   2          4.93          5.41         0.84 o                         
   5  -6   2         10.01          8.05         1.24 o                         
   6  -6   2         10.48          9.40         1.46 o                         
   7  -6   2          8.31          8.28         1.83 o                         
  -7  -5   2         13.84         12.18         2.30 o                         
  -6  -5   2          4.23          5.57         1.56 o                         
  -5  -5   2          5.78          6.87         1.40 o                         
  -4  -5   2        114.81        120.05         2.45 o                         
  -3  -5   2        137.31        130.86         2.74 o                         
  -2  -5   2          3.36          3.35         0.54 o                         
  -1  -5   2        133.83        125.83         2.17 o                         
   0  -5   2         57.55         58.01         1.51 o                         
   1  -5   2         20.48         20.74         0.98 o                         
   2  -5   2          5.40          4.31         0.57 o                         
   3  -5   2          7.29          9.00         0.77 o                         
   4  -5   2        938.58       1013.82         9.65 o                         
   5  -5   2         43.64         49.70         1.93 o                         
   6  -5   2          4.34          2.74         1.24 o                         
   7  -5   2          0.33         -0.05         1.30 o                         
  -8  -4   2          7.69          5.45         2.03 o                         
  -7  -4   2         30.16         37.23         3.33 o                         
  -6  -4   2          0.11          0.61         1.26 o                         
  -5  -4   2          0.56          0.77         0.96 o                         
  -4  -4   2         58.39         52.64         1.56 o                         
  -3  -4   2        222.67        208.88         2.70 o                         
  -2  -4   2         32.49         32.64         0.84 o                         
  -1  -4   2        388.89        370.27         3.68 o                         
   0  -4   2         57.67         57.72         1.13 o                         
   1  -4   2        403.22        407.59         3.72 o                         
   2  -4   2        125.28        121.00         1.42 o                         
   3  -4   2        187.74        172.37         2.24 o                         
   4  -4   2         53.05         51.40         1.24 o                         
   5  -4   2          5.66          5.84         0.94 o                         
   6  -4   2          2.18          0.76         1.02 o                         
   7  -4   2          2.23          1.45         1.33 o                         
   8  -4   2          2.27          1.30         1.40 o                         
  -8  -3   2         17.61         24.45         2.81 o                         
  -7  -3   2          3.70          5.13         1.94 o                         
  -6  -3   2         11.86         13.03         1.81 o                         
  -5  -3   2          0.17          0.86         0.88 o                         
  -4  -3   2        132.25        141.34         3.12 o                         
  -3  -3   2        289.92        297.20         3.15 o                         
  -2  -3   2        132.78        127.91         1.61 o                         
  -1  -3   2          1.90          0.92         0.31 o                         
   0  -3   2         20.71         14.98         0.57 o                         
   1  -3   2       1178.01       1096.19         8.38 o                         
   2  -3   2         13.32         15.63         0.59 o                         
   3  -3   2        375.70        370.17         3.22 o                         
   4  -3   2        169.94        158.26         2.43 o                         
   5  -3   2        601.74        634.76         8.07 o                         
   6  -3   2          0.02          0.56         0.99 o                         
   7  -3   2         14.16         18.55         2.41 o                         
   8  -3   2         30.05         43.31         4.51 o                         
  -8  -2   2          4.38          3.11         1.43 o                         
  -7  -2   2         24.48         29.54         1.90 o                         
  -6  -2   2          0.01         -0.51         0.67 o                         
  -5  -2   2          1.15          0.58         0.45 o                         
  -4  -2   2        113.01        119.11         2.08 o                         
  -3  -2   2         70.20         69.24         1.35 o                         
  -2  -2   2        125.46        127.45         1.44 o                         
  -1  -2   2          1.33          0.81         0.27 o                         
   0  -2   2        456.17        379.77         3.14 o                         
   1  -2   2        146.99        139.24         1.44 o                         
   2  -2   2        480.59        476.49         3.72 o                         
   3  -2   2          3.97          7.47         0.37 o                         
   4  -2   2        192.70        175.11         2.09 o                         
   5  -2   2         81.48         84.34         1.78 o                         
   6  -2   2         36.52         40.31         1.45 o                         
   7  -2   2          1.04          0.33         0.76 o                         
   8  -2   2          7.83          7.45         1.53 o                         
  -8  -1   2         14.04         17.94         1.77 o                         
  -7  -1   2          2.96          1.80         0.68 o                         
  -6  -1   2         51.56         54.14         1.66 o                         
  -5  -1   2         30.29         29.61         1.06 o                         
  -4  -1   2          2.00          0.35         0.38 o                         
  -3  -1   2       3201.28       3616.82        27.60 o                         
  -2  -1   2        185.67        171.24         1.89 o                         
  -1  -1   2         36.74         30.37         0.55 o                         
   0  -1   2        993.19        854.75         6.42 o                         
   1  -1   2       1978.08       1836.19        12.25 o                         
   2  -1   2          3.28          3.86         0.28 o                         
   3  -1   2          4.22          5.60         0.50 o                         
   4  -1   2         45.16         47.37         1.09 o                         
   5  -1   2        959.66        995.69        10.10 o                         
   6  -1   2        236.74        255.83         4.03 o                         
   7  -1   2         32.75         38.13         1.85 o                         
   8  -1   2          8.19         10.46         1.71 o                         
  -8   0   2         15.20         18.12         1.71 o                         
  -7   0   2          3.68          2.80         0.71 o                         
  -6   0   2          2.23          1.34         0.71 o                         
  -5   0   2          6.29          6.72         0.71 o                         
  -4   0   2        296.14        318.58         3.17 o                         
  -3   0   2        213.22        207.22         2.25 o                         
  -2   0   2       1047.16       1004.24         7.46 o                         
  -1   0   2       2468.13       2371.66        16.49 o                         
   0   0   2        496.00        429.69         4.19 o                         
   1   0   2         11.77          6.13         0.27 o                         
   2   0   2        396.46        376.01         2.87 o                         
   3   0   2        434.46        422.51         3.68 o                         
   4   0   2          0.66          0.31         0.35 o                         
   5   0   2        504.35        515.97         5.17 o                         
   6   0   2        154.89        168.96         3.72 o                         
   7   0   2          3.89          3.19         1.15 o                         
   8   0   2         87.27        104.27         7.13 o                         
  -8   1   2          2.52          0.14         0.99 o                         
  -7   1   2          6.42          7.80         0.82 o                         
  -6   1   2          9.84         13.44         1.18 o                         
  -5   1   2         16.31         20.70         1.09 o                         
  -4   1   2         64.81         74.08         1.36 o                         
  -3   1   2        780.58        878.12         6.55 o                         
  -2   1   2        667.97        660.55         4.97 o                         
  -1   1   2          4.74          4.36         0.23 o                         
   0   1   2       1079.44        952.16         7.59 o                         
   1   1   2        716.89        627.27         5.07 o                         
   2   1   2        187.89        175.93         1.70 o                         
   3   1   2         17.89         17.61         0.61 o                         
   4   1   2          2.30          1.56         0.49 o                         
   5   1   2        329.36        351.41         4.98 o                         
   6   1   2        649.64        746.21         8.28 o                         
   7   1   2         20.16         22.06         1.52 o                         
   8   1   2          0.19         -1.29         1.29 o                         
  -8   2   2         20.09         23.68         2.55 o                         
  -7   2   2          0.03          0.26         0.67 o                         
  -6   2   2          7.98          8.52         0.81 o                         
  -5   2   2          0.00         -0.41         0.47 o                         
  -4   2   2         30.66         29.68         0.91 o                         
  -3   2   2         27.68         28.00         0.77 o                         
  -2   2   2          5.19          4.74         0.33 o                         
  -1   2   2       1237.13       1112.36         8.28 o                         
   0   2   2        254.03        228.17         2.23 o                         
   1   2   2         45.00         38.87         0.75 o                         
   2   2   2        116.22        123.82         1.50 o                         
   3   2   2         27.63         31.50         0.83 o                         
   4   2   2          0.00          0.24         0.38 o                         
   5   2   2        327.37        356.92         4.27 o                         
   6   2   2          0.05         -0.55         0.74 o                         
   7   2   2         28.14         34.48         2.74 o                         
   8   2   2         19.38         19.04         2.61 o                         
  -8   3   2          0.01         -1.24         1.24 o                         
  -7   3   2          5.61          5.41         1.22 o                         
  -6   3   2          0.58         -0.49         0.63 o                         
  -5   3   2         33.72         36.68         1.32 o                         
  -4   3   2          6.04          5.74         0.55 o                         
  -3   3   2          0.00          0.21         0.36 o                         
  -2   3   2       2800.23       2833.55        18.78 o                         
  -1   3   2         24.53         20.73         0.67 o                         
   0   3   2         26.43         31.08         0.84 o                         
   1   3   2         98.85        106.04         1.41 o                         
   2   3   2         10.43         11.89         0.59 o                         
   3   3   2          0.08          0.57         0.41 o                         
   4   3   2         68.31         65.90         1.67 o                         
   5   3   2        152.70        164.31         2.88 o                         
   6   3   2        207.25        243.25         4.41 o                         
   7   3   2        102.74        125.84         5.64 o                         
   8   3   2          9.70          5.81         2.02 o                         
  -8   4   2          0.30          1.40         1.56 o                         
  -7   4   2         21.58         26.53         2.22 o                         
  -6   4   2          0.00          1.54         1.00 o                         
  -5   4   2          2.07          2.23         0.86 o                         
  -4   4   2          0.84          0.71         0.64 o                         
  -3   4   2         22.69         25.08         0.80 o                         
  -2   4   2          3.72          2.34         0.39 o                         
  -1   4   2        345.63        320.78         3.15 o                         
   0   4   2         17.05         17.57         0.71 o                         
   1   4   2        144.49        147.66         1.92 o                         
   2   4   2          2.96          3.61         0.53 o                         
   3   4   2          1.96          1.02         0.49 o                         
   4   4   2         49.70         49.20         1.47 o                         
   5   4   2          2.03          2.26         0.68 o                         
   6   4   2         72.81         84.64         3.03 o                         
   7   4   2          9.38          6.61         1.74 o                         
  -7   5   2          2.60          2.35         1.33 o                         
  -6   5   2         12.84         12.90         1.64 o                         
  -5   5   2         14.12         11.95         1.21 o                         
  -4   5   2          3.46          3.24         0.76 o                         
  -3   5   2          0.89         -0.11         0.48 o                         
  -2   5   2        114.43        120.00         2.01 o                         
  -1   5   2        526.75        513.66         5.95 o                         
   0   5   2          0.04         -0.50         0.51 o                         
   1   5   2         24.02         31.32         1.21 o                         
   2   5   2          6.64          5.60         0.73 o                         
   3   5   2         47.16         55.21         1.64 o                         
   4   5   2         14.04         14.69         1.06 o                         
   5   5   2         18.46         20.54         1.40 o                         
   6   5   2         16.28         17.38         2.36 o                         
   7   5   2        114.82         60.82         5.68 o                         
  -7   6   2          8.35          3.88         1.49 o                         
  -6   6   2          6.18          4.11         1.35 o                         
  -5   6   2          5.47          3.99         1.01 o                         
  -4   6   2          0.57          0.35         0.60 o                         
  -3   6   2         10.59         10.83         0.82 o                         
  -2   6   2         51.41         54.84         2.00 o                         
  -1   6   2         10.38         12.14         1.17 o                         
   0   6   2        127.41        128.22         2.60 o                         
   1   6   2        232.63        236.78         4.02 o                         
   2   6   2          4.86          5.85         0.83 o                         
   3   6   2         87.47         93.45         2.21 o                         
   4   6   2          0.24          0.42         0.73 o                         
   5   6   2          4.03          4.53         1.47 o                         
   6   6   2         10.81          6.12         1.83 o                         
  -6   7   2          4.02          1.75         1.37 o                         
  -5   7   2          1.83          1.38         1.02 o                         
  -4   7   2          2.19          1.51         0.75 o                         
  -3   7   2          2.82          2.96         0.81 o                         
  -2   7   2         20.59         20.61         1.46 o                         
  -1   7   2        208.67        220.74         4.15 o                         
   0   7   2          0.03         -0.76         0.76 o                         
   1   7   2         23.16         25.06         1.64 o                         
   2   7   2          3.02          3.62         1.00 o                         
   3   7   2          0.64          0.98         0.83 o                         
   4   7   2          3.81          4.25         1.12 o                         
   5   7   2          7.80          8.07         1.50 o                         
  -5   8   2          0.00         -0.26         1.23 o                         
  -4   8   2          2.75          2.83         1.01 o                         
  -3   8   2          1.09          0.57         0.89 o                         
  -2   8   2          3.56          3.72         1.04 o                         
  -1   8   2          1.09          1.65         0.97 o                         
   0   8   2          9.30          6.25         1.22 o                         
   1   8   2         40.32         41.62         2.17 o                         
   2   8   2         36.27         29.72         2.18 o                         
   3   8   2          1.16          1.56         1.04 o                         
   4   8   2         15.58         18.02         1.97 o                         
  -4   9   2          5.36          2.67         1.38 o                         
  -3   9   2          0.25          0.00         1.00 o                         
  -2   9   2          3.48          3.00         1.13 o                         
  -1   9   2          5.70          4.14         1.27 o                         
   0   9   2         58.19         60.48         3.11 o                         
   1   9   2          0.13          1.03         1.23 o                         
   2   9   2         15.65         12.31         1.63 o                         
   3   9   2          2.40          2.39         1.26 o                         
  -1 -10   3          1.29         -0.70         1.08 o                         
   0 -10   3        108.84        107.81         4.98 o                         
   1 -10   3          0.01         -1.00         1.21 o                         
   2 -10   3         15.53         12.62         1.74 o                         
  -4  -9   3         16.59         12.17         2.41 o                         
  -3  -9   3          1.69         -0.15         1.09 o                         
  -2  -9   3          1.98          0.77         1.02 o                         
  -1  -9   3          6.99          5.63         1.27 o                         
   0  -9   3          0.01         -0.65         1.00 o                         
   1  -9   3          0.14         -0.97         0.97 o                         
   2  -9   3          8.57          9.28         1.25 o                         
   3  -9   3         43.59         44.32         2.61 o                         
   4  -9   3          4.54          3.67         1.23 o                         
  -5  -8   3          2.50          1.44         1.22 o                         
  -4  -8   3          0.73          0.74         1.07 o                         
  -3  -8   3          5.06          4.35         1.25 o                         
  -2  -8   3          2.34          2.48         0.91 o                         
  -1  -8   3         12.36         14.80         1.90 o                         
   0  -8   3         28.32         29.21         1.90 o                         
   1  -8   3         65.72         70.60         2.84 o                         
   2  -8   3          8.17          6.46         0.97 o                         
   3  -8   3          0.16         -0.36         0.93 o                         
   4  -8   3         20.97         24.34         1.76 o                         
   5  -8   3          1.03          0.65         1.20 o                         
  -6  -7   3          4.46          2.57         1.37 o                         
  -5  -7   3          1.62          2.05         1.06 o                         
  -4  -7   3          2.65          0.69         0.99 o                         
  -3  -7   3         17.22         18.27         1.49 o                         
  -2  -7   3          4.19          4.14         0.92 o                         
  -1  -7   3          2.88          3.68         0.92 o                         
   0  -7   3          0.51          0.47         0.83 o                         
   1  -7   3          0.62          0.74         0.77 o                         
   2  -7   3          6.38          6.97         0.89 o                         
   3  -7   3         99.00        109.39         2.83 o                         
   4  -7   3         37.13         43.92         2.00 o                         
   5  -7   3         18.85         17.35         1.51 o                         
   6  -7   3          9.34          4.58         1.39 o                         
  -7  -6   3          0.68         -0.58         1.38 o                         
  -6  -6   3          2.21          1.87         1.16 o                         
  -5  -6   3          0.51         -0.06         0.74 o                         
  -4  -6   3         79.04         86.01         2.52 o                         
  -3  -6   3         82.73         96.96         2.42 o                         
  -2  -6   3          1.42          0.71         0.65 o                         
  -1  -6   3          3.12          2.74         0.75 o                         
   0  -6   3        259.60        261.65         4.62 o                         
   1  -6   3         16.49         19.94         1.41 o                         
   2  -6   3         37.34         44.78         1.69 o                         
   3  -6   3         82.93         97.71         2.27 o                         
   4  -6   3          3.99          3.31         0.81 o                         
   5  -6   3         16.59         17.49         1.53 o                         
   6  -6   3         11.66         12.36         1.56 o                         
   7  -6   3          0.04          0.67         1.39 o                         
  -7  -5   3          3.48          0.29         1.78 o                         
  -6  -5   3          1.20          0.44         1.52 o                         
  -5  -5   3         23.28         25.31         1.53 o                         
  -4  -5   3          7.90          6.84         0.91 o                         
  -3  -5   3          7.00          5.19         0.71 o                         
  -2  -5   3         13.36         13.14         0.80 o                         
  -1  -5   3         32.12         30.49         1.23 o                         
   0  -5   3        139.08        125.44         2.07 o                         
   1  -5   3         50.17         56.53         1.49 o                         
   2  -5   3          5.24          7.43         0.62 o                         
   3  -5   3          4.07          4.44         0.68 o                         
   4  -5   3        584.96        628.82         6.53 o                         
   5  -5   3          0.90         -0.21         0.78 o                         
   6  -5   3          2.21          2.74         1.21 o                         
   7  -5   3          0.12         -0.11         1.32 o                         
  -8  -4   3          7.13          5.86         2.30 o                         
  -7  -4   3         10.22          7.75         2.08 o                         
  -6  -4   3          6.56          9.97         1.78 o                         
  -5  -4   3          1.83          1.23         0.82 o                         
  -4  -4   3         28.29         30.91         1.20 o                         
  -3  -4   3          2.86          3.05         0.56 o                         
  -2  -4   3          1.42          0.90         0.41 o                         
  -1  -4   3         36.91         38.43         1.02 o                         
   0  -4   3         13.75         12.29         0.78 o                         
   1  -4   3         50.11         48.46         1.09 o                         
   2  -4   3       1025.02       1068.40         7.84 o                         
   3  -4   3        252.29        246.08         2.94 o                         
   4  -4   3        154.20        161.02         2.60 o                         
   5  -4   3         58.37         61.06         1.86 o                         
   6  -4   3          2.33          2.67         1.24 o                         
   7  -4   3          0.82          1.23         1.22 o                         
   8  -4   3         10.26          7.88         2.50 o                         
  -8  -3   3         11.61         13.03         2.44 o                         
  -7  -3   3         15.02         20.33         2.46 o                         
  -6  -3   3         33.97         34.53         2.84 o                         
  -5  -3   3         31.39         28.73         1.55 o                         
  -4  -3   3        254.14        256.83         4.83 o                         
  -3  -3   3         82.71         81.51         1.38 o                         
  -2  -3   3         26.90         34.81         0.87 o                         
  -1  -3   3         61.71         57.43         1.06 o                         
   0  -3   3         27.34         26.29         0.71 o                         
   1  -3   3        738.23        731.49         5.68 o                         
   2  -3   3        191.78        175.60         1.90 o                         
   3  -3   3        186.63        187.68         1.99 o                         
   4  -3   3        748.32        732.43         6.39 o                         
   5  -3   3        282.21        306.25         5.40 o                         
   6  -3   3          0.38         -0.23         0.94 o                         
   7  -3   3          0.14          0.38         1.10 o                         
   8  -3   3          0.05          0.75         1.36 o                         
  -8  -2   3          0.02         -0.28         1.16 o                         
  -7  -2   3         22.99         20.06         2.08 o                         
  -6  -2   3          2.61          1.64         0.72 o                         
  -5  -2   3         18.39         19.02         1.10 o                         
  -4  -2   3          3.74          4.84         0.63 o                         
  -3  -2   3         35.48         31.89         1.01 o                         
  -2  -2   3         10.81         10.14         0.46 o                         
  -1  -2   3        170.03        168.16         1.73 o                         
   0  -2   3        473.37        441.47         3.52 o                         
   1  -2   3       2224.75       2143.54        15.12 o                         
   2  -2   3         85.48         97.15         1.08 o                         
   3  -2   3        112.08        116.25         1.27 o                         
   4  -2   3        689.72        678.18         6.55 o                         
   5  -2   3         69.03         69.82         2.91 o                         
   6  -2   3          3.73          4.12         0.85 o                         
   7  -2   3          3.19          2.72         0.91 o                         
   8  -2   3         26.56         33.42         2.89 o                         
  -8  -1   3          0.13         -0.68         1.19 o                         
  -7  -1   3          0.00         -0.65         0.65 o                         
  -6  -1   3         16.53         17.51         0.98 o                         
  -5  -1   3          0.01         -0.05         0.55 o                         
  -4  -1   3          0.26          0.05         0.38 o                         
  -3  -1   3        141.57        146.30         1.77 o                         
  -2  -1   3         38.39         44.79         0.81 o                         
  -1  -1   3          1.89          1.44         0.25 o                         
   0  -1   3        665.13        561.98         4.32 o                         
   1  -1   3         20.63         19.36         0.58 o                         
   2  -1   3         27.49         27.02         0.60 o                         
   3  -1   3         15.58         17.94         0.55 o                         
   4  -1   3         34.70         27.91         0.99 o                         
   5  -1   3        528.34        550.16         7.80 o                         
   6  -1   3         62.35         67.75         3.14 o                         
   7  -1   3         59.60         67.43         4.30 o                         
   8  -1   3         24.71         23.50         2.91 o                         
  -8   0   3         11.43          9.63         1.47 o                         
  -7   0   3          4.97          4.27         1.01 o                         
  -6   0   3         19.43         20.84         1.34 o                         
  -5   0   3         39.72         54.67         1.58 o                         
  -4   0   3          3.90          3.84         0.50 o                         
  -3   0   3        252.13        250.47         2.60 o                         
  -2   0   3        764.20        744.88         5.88 o                         
  -1   0   3        130.58        108.97         1.13 o                         
   0   0   3         53.17         61.29         1.00 o                         
   1   0   3          0.61          1.14         0.25 o                         
   2   0   3         89.72         93.32         0.99 o                         
   3   0   3        394.93        421.83         3.45 o                         
   4   0   3         83.71         81.60         1.48 o                         
   5   0   3        131.95        142.48         2.51 o                         
   6   0   3          0.10          0.13         1.01 o                         
   7   0   3          7.62          7.05         1.36 o                         
   8   0   3          4.07          2.09         1.36 o                         
  -8   1   3          0.09          0.64         1.03 o                         
  -7   1   3          0.06          2.08         0.95 o                         
  -6   1   3          1.57          1.62         0.83 o                         
  -5   1   3         22.11         16.54         0.93 o                         
  -4   1   3        193.19        187.19         2.14 o                         
  -3   1   3       1225.07       1306.96         9.83 o                         
  -2   1   3        190.11        152.67         1.60 o                         
  -1   1   3        609.48        542.88         4.13 o                         
   0   1   3        425.52        387.54         3.21 o                         
   1   1   3         26.73         19.30         0.57 o                         
   2   1   3         43.43         46.24         0.81 o                         
   3   1   3          0.07          0.21         0.30 o                         
   4   1   3          4.76          3.89         0.44 o                         
   5   1   3        109.87        116.23         3.14 o                         
   6   1   3        575.77        654.42        10.14 o                         
   7   1   3          2.54          2.86         1.05 o                         
   8   1   3          0.03         -0.34         1.67 o                         
  -8   2   3          5.49          7.67         1.92 o                         
  -7   2   3          3.27          3.59         0.85 o                         
  -6   2   3         10.93          9.35         0.83 o                         
  -5   2   3         16.29         11.00         0.72 o                         
  -4   2   3         12.73         11.69         0.64 o                         
  -3   2   3          1.95          1.66         0.35 o                         
  -2   2   3         65.89         66.66         0.85 o                         
  -1   2   3         59.42         48.75         0.79 o                         
   0   2   3        148.78        127.36         1.50 o                         
   1   2   3        514.60        481.72         4.12 o                         
   2   2   3         64.49         64.75         1.02 o                         
   3   2   3         17.14         14.30         0.60 o                         
   4   2   3        152.05        158.58         2.10 o                         
   5   2   3        339.61        355.72         5.17 o                         
   6   2   3         14.86         14.51         1.11 o                         
   7   2   3          0.38         -1.01         1.01 o                         
   8   2   3          1.61         -1.33         1.33 o                         
  -8   3   3          1.60          1.10         1.39 o                         
  -7   3   3         15.67         19.80         1.39 o                         
  -6   3   3          0.25          2.07         0.88 o                         
  -5   3   3          7.31          5.69         0.70 o                         
  -4   3   3         22.89         22.57         0.90 o                         
  -3   3   3          4.22          1.27         0.40 o                         
  -2   3   3        212.39        221.83         2.11 o                         
  -1   3   3         40.85         36.26         0.88 o                         
   0   3   3        317.90        313.81         3.23 o                         
   1   3   3         80.74         68.18         1.13 o                         
   2   3   3        301.46        313.24         3.06 o                         
   3   3   3          4.24          5.20         0.54 o                         
   4   3   3          1.18          1.14         0.53 o                         
   5   3   3         13.93         16.71         0.91 o                         
   6   3   3        438.33        514.68         6.46 o                         
   7   3   3         33.81         37.19         2.95 o                         
   8   3   3          1.70          0.68         1.85 o                         
  -8   4   3          8.90         13.34         2.29 o                         
  -7   4   3          0.60          1.93         1.12 o                         
  -6   4   3          0.44          0.18         1.04 o                         
  -5   4   3         63.20         65.71         1.98 o                         
  -4   4   3         54.21         55.11         1.62 o                         
  -3   4   3         27.87         29.25         0.98 o                         
  -2   4   3          0.22          0.40         0.38 o                         
  -1   4   3        143.09        134.20         1.85 o                         
   0   4   3         67.71         58.65         1.40 o                         
   1   4   3        335.35        332.26         3.31 o                         
   2   4   3         38.47         42.70         1.23 o                         
   3   4   3         93.86        100.44         1.83 o                         
   4   4   3          7.37          9.29         0.87 o                         
   5   4   3         61.38         66.31         1.86 o                         
   6   4   3         20.78         19.71         1.59 o                         
   7   4   3         17.36         10.48         3.12 o                         
  -7   5   3          0.29         -0.67         1.16 o                         
  -6   5   3         11.94         13.13         1.61 o                         
  -5   5   3          1.27          0.92         0.93 o                         
  -4   5   3          0.11          0.07         0.55 o                         
  -3   5   3          3.20          2.62         0.55 o                         
  -2   5   3        215.18        225.11         3.35 o                         
  -1   5   3          0.20         -0.56         0.56 o                         
   0   5   3         43.40         47.22         1.75 o                         
   1   5   3          0.00         -0.03         0.57 o                         
   2   5   3         10.30         10.27         0.90 o                         
   3   5   3         85.73         81.99         2.07 o                         
   4   5   3          2.99          2.63         0.77 o                         
   5   5   3          2.59          1.92         0.80 o                         
   6   5   3        182.19        216.40         8.89 o                         
   7   5   3        150.65        115.23        16.26 o                         
  -7   6   3         18.31         12.81         2.87 o                         
  -6   6   3          0.06          0.81         1.17 o                         
  -5   6   3          3.44          4.22         1.12 o                         
  -4   6   3          7.45          9.32         0.93 o                         
  -3   6   3          0.02          0.17         0.61 o                         
  -2   6   3          0.60          0.86         0.67 o                         
  -1   6   3         71.73         80.45         2.57 o                         
   0   6   3          5.45         23.58         3.25 o                         
   1   6   3          1.23          0.66         0.70 o                         
   2   6   3         32.05         30.46         1.64 o                         
   3   6   3          6.58          9.07         1.04 o                         
   4   6   3          1.78          1.42         0.80 o                         
   5   6   3          2.25          1.67         1.14 o                         
   6   6   3         37.61         33.99         3.90 o                         
  -6   7   3          3.85          2.46         1.32 o                         
  -5   7   3          4.53          3.15         1.13 o                         
  -4   7   3          8.03          7.99         0.97 o                         
  -3   7   3         10.26         10.42         1.02 o                         
  -2   7   3          4.53          4.10         1.00 o                         
  -1   7   3        132.85        139.69         3.62 o                         
   0   7   3          0.19         -0.45         0.85 o                         
   1   7   3         23.04         23.65         1.77 o                         
   2   7   3          0.20          0.64         0.87 o                         
   3   7   3         15.63         15.03         1.48 o                         
   4   7   3          0.03          0.33         0.87 o                         
   5   7   3          3.08          2.23         1.38 o                         
  -5   8   3          2.86          1.93         1.29 o                         
  -4   8   3          0.31          0.98         0.95 o                         
  -3   8   3          0.06         -0.07         0.90 o                         
  -2   8   3         21.96         24.43         1.66 o                         
  -1   8   3         35.30         33.29         2.05 o                         
   0   8   3         24.76         29.09         2.03 o                         
   1   8   3          1.96          3.77         1.20 o                         
   2   8   3          0.14         -0.71         1.03 o                         
   3   8   3          5.67          2.38         1.17 o                         
   4   8   3         19.16         18.41         2.21 o                         
  -3   9   3          0.75          0.72         1.00 o                         
  -2   9   3         11.69          8.95         1.49 o                         
  -1   9   3         31.53         30.36         3.04 o                         
   0   9   3         21.10         18.34         1.95 o                         
   1   9   3          0.27         -1.07         1.07 o                         
   2   9   3          1.49          1.68         1.19 o                         
   3   9   3          0.16         -1.03         1.46 o                         
  -1 -10   4          0.44          1.14         1.19 o                         
   0 -10   4         55.09         51.61         3.16 o                         
   1 -10   4         13.33         10.05         1.56 o                         
   2 -10   4          1.61          0.09         1.26 o                         
  -4  -9   4          4.14          2.42         1.41 o                         
  -3  -9   4          9.45          6.38         1.47 o                         
  -2  -9   4          0.35          0.14         0.98 o                         
  -1  -9   4         25.10         24.17         1.84 o                         
   0  -9   4         23.39         24.73         1.86 o                         
   1  -9   4         54.70         62.89         2.67 o                         
   2  -9   4          0.02          1.62         0.98 o                         
   3  -9   4          8.15          9.74         1.43 o                         
   4  -9   4          1.89          1.26         1.12 o                         
  -5  -8   4          7.27          6.17         1.38 o                         
  -4  -8   4         18.68         17.43         1.84 o                         
  -3  -8   4          0.13          0.15         1.03 o                         
  -2  -8   4         38.14         39.78         2.10 o                         
  -1  -8   4          3.00          3.57         1.06 o                         
   0  -8   4         67.36         71.77         2.71 o                         
   1  -8   4        119.62        129.60         3.44 o                         
   2  -8   4         20.20         23.34         1.38 o                         
   3  -8   4          0.17          1.36         1.01 o                         
   4  -8   4          3.10          4.63         1.15 o                         
   5  -8   4         28.24         28.58         2.36 o                         
  -6  -7   4          0.22          0.49         1.27 o                         
  -5  -7   4         16.92         19.30         1.92 o                         
  -4  -7   4          1.45          0.94         1.02 o                         
  -3  -7   4          1.94          1.33         0.92 o                         
  -2  -7   4          1.58          0.91         0.82 o                         
  -1  -7   4          0.50          1.65         0.85 o                         
   0  -7   4        142.05        144.88         3.22 o                         
   1  -7   4         10.89         14.00         1.22 o                         
   2  -7   4         19.90         19.18         1.19 o                         
   3  -7   4         28.51         27.31         1.70 o                         
   4  -7   4         44.44         53.70         2.22 o                         
   5  -7   4          8.01          8.75         1.43 o                         
   6  -7   4          1.69          1.41         1.35 o                         
  -7  -6   4          5.90          3.49         1.58 o                         
  -6  -6   4          4.40          2.95         1.28 o                         
  -5  -6   4          1.99          1.50         0.83 o                         
  -4  -6   4          3.52          2.85         0.89 o                         
  -3  -6   4         10.16         11.55         1.17 o                         
  -2  -6   4         32.71         31.37         1.47 o                         
  -1  -6   4         43.43         45.85         1.99 o                         
   0  -6   4          1.51          1.48         0.81 o                         
   1  -6   4        533.76        544.14         7.00 o                         
   2  -6   4         18.11         19.00         1.02 o                         
   3  -6   4          2.12          1.15         0.74 o                         
   4  -6   4         19.56         21.18         1.23 o                         
   5  -6   4         20.96         20.89         1.39 o                         
   6  -6   4          9.62         10.61         2.12 o                         
   7  -6   4          0.72          0.71         1.44 o                         
  -7  -5   4         69.90         62.90         6.33 o                         
  -6  -5   4         17.45         17.80         2.09 o                         
  -5  -5   4          6.46          6.00         1.04 o                         
  -4  -5   4         15.16         18.04         1.12 o                         
  -3  -5   4          0.22         -0.06         0.53 o                         
  -2  -5   4         38.28         40.13         1.30 o                         
  -1  -5   4         13.02         15.27         0.92 o                         
   0  -5   4        179.88        168.65         2.65 o                         
   1  -5   4         11.55          9.65         0.80 o                         
   2  -5   4         11.42          8.38         0.66 o                         
   3  -5   4          1.11          0.86         0.58 o                         
   4  -5   4          1.21          0.52         0.58 o                         
   5  -5   4         12.08         12.66         1.13 o                         
   6  -5   4          6.03          7.39         1.47 o                         
   7  -5   4          3.79          1.61         1.37 o                         
  -8  -4   4         32.60         26.41         3.43 o                         
  -7  -4   4         20.68         18.82         2.56 o                         
  -6  -4   4          1.94          1.19         1.27 o                         
  -5  -4   4         15.94         13.50         1.39 o                         
  -4  -4   4          0.01          0.16         0.46 o                         
  -3  -4   4          5.51          6.38         0.63 o                         
  -2  -4   4         17.64         17.20         0.86 o                         
  -1  -4   4        149.35        137.93         1.78 o                         
   0  -4   4        251.39        250.43         2.45 o                         
   1  -4   4          5.96          3.32         0.43 o                         
   2  -4   4        984.73        988.82         7.41 o                         
   3  -4   4          9.12          9.00         0.72 o                         
   4  -4   4         17.40         16.38         0.97 o                         
   5  -4   4         55.40         60.16         2.14 o                         
   6  -4   4          4.20          3.49         1.58 o                         
   7  -4   4          1.02          1.03         1.28 o                         
   8  -4   4          0.01          0.16         1.28 o                         
  -8  -3   4          0.05          0.86         1.65 o                         
  -7  -3   4         38.61         42.21         3.37 o                         
  -6  -3   4         51.85         51.77         2.97 o                         
  -5  -3   4          4.04          4.60         0.86 o                         
  -4  -3   4         33.37         36.95         1.84 o                         
  -3  -3   4         42.66         42.42         0.99 o                         
  -2  -3   4          0.35          0.04         0.34 o                         
  -1  -3   4         34.00         38.69         0.85 o                         
   0  -3   4        161.74        150.67         1.68 o                         
   1  -3   4        171.50        145.33         1.66 o                         
   2  -3   4        175.38        172.49         1.84 o                         
   3  -3   4         79.91         88.68         1.34 o                         
   4  -3   4          4.35          3.75         0.51 o                         
   5  -3   4          0.00         -0.26         0.73 o                         
   6  -3   4          6.79          7.94         1.26 o                         
   7  -3   4          5.99          4.91         1.33 o                         
   8  -3   4          9.13          6.72         2.82 o                         
  -8  -2   4          0.01          0.94         1.52 o                         
  -7  -2   4        131.89        147.84         6.19 o                         
  -6  -2   4          2.63          1.97         0.72 o                         
  -5  -2   4         34.56         31.70         1.38 o                         
  -4  -2   4          0.35          0.63         0.51 o                         
  -3  -2   4         12.17         16.27         0.87 o                         
  -2  -2   4        202.72        185.04         1.86 o                         
  -1  -2   4         18.99         17.13         0.53 o                         
   0  -2   4         46.33         40.15         0.73 o                         
   1  -2   4         31.24         29.37         0.63 o                         
   2  -2   4       1986.82       2080.66        14.16 o                         
   3  -2   4        141.38        151.60         1.67 o                         
   4  -2   4         19.68         22.70         0.77 o                         
   5  -2   4          0.11          0.78         0.58 o                         
   6  -2   4          5.19          3.98         0.86 o                         
   7  -2   4         13.24         16.68         1.66 o                         
   8  -2   4          3.01          1.65         1.29 o                         
  -8  -1   4          0.07         -0.98         1.01 o                         
  -7  -1   4          0.11         -0.65         0.65 o                         
  -6  -1   4        144.66        142.89         2.45 o                         
  -5  -1   4          3.36          3.48         0.59 o                         
  -4  -1   4        127.89        126.88         1.76 o                         
  -3  -1   4        811.34        801.81         6.49 o                         
  -2  -1   4        102.21         91.76         1.27 o                         
  -1  -1   4        345.08        307.00         2.55 o                         
   0  -1   4        469.25        429.31         3.56 o                         
   1  -1   4         39.82         33.99         0.61 o                         
   2  -1   4         60.71         73.73         0.92 o                         
   3  -1   4         91.52         98.45         1.22 o                         
   4  -1   4          2.45          1.30         0.37 o                         
   5  -1   4        181.63        185.13         2.90 o                         
   6  -1   4         57.29         68.12         2.26 o                         
   7  -1   4          3.83          4.38         1.22 o                         
   8  -1   4          5.24          5.47         1.85 o                         
  -8   0   4          2.53          2.26         1.17 o                         
  -7   0   4         42.25         39.51         1.97 o                         
  -6   0   4        164.38        167.75         3.05 o                         
  -5   0   4          6.66          9.26         0.87 o                         
  -4   0   4         40.32         45.33         1.21 o                         
  -3   0   4        133.69        136.64         1.83 o                         
  -2   0   4        173.58        160.27         1.64 o                         
  -1   0   4        483.78        424.18         3.37 o                         
   0   0   4         21.01         20.48         0.56 o                         
   1   0   4        361.70        322.66         2.66 o                         
   2   0   4        191.65        193.46         1.89 o                         
   3   0   4       1094.20       1176.41         8.78 o                         
   4   0   4        186.44        178.50         2.07 o                         
   5   0   4        150.08        152.30         2.64 o                         
   6   0   4         31.10         38.14         1.93 o                         
   7   0   4         17.60         19.67         1.96 o                         
   8   0   4          0.27         -1.06         1.22 o                         
  -8   1   4          0.42         -0.49         1.12 o                         
  -7   1   4          0.18         -0.54         0.89 o                         
  -6   1   4         28.66         28.98         1.60 o                         
  -5   1   4        134.34        126.07         2.15 o                         
  -4   1   4          3.40          4.08         0.56 o                         
  -3   1   4          2.45          1.72         0.33 o                         
  -2   1   4        232.50        210.48         2.15 o                         
  -1   1   4          4.39          5.01         0.34 o                         
   0   1   4          0.26          0.24         0.26 o                         
   1   1   4         13.14         11.46         0.51 o                         
   2   1   4        106.23        116.18         1.44 o                         
   3   1   4          1.55          3.26         0.39 o                         
   4   1   4         28.31         33.66         1.04 o                         
   5   1   4        147.19        159.65         2.81 o                         
   6   1   4          0.72          0.45         1.00 o                         
   7   1   4         10.01          6.70         1.36 o                         
   8   1   4          0.10          0.21         1.47 o                         
  -8   2   4          4.84          3.27         1.23 o                         
  -7   2   4          0.28          0.93         0.74 o                         
  -6   2   4        164.49        164.77         2.91 o                         
  -5   2   4         13.82         19.56         1.01 o                         
  -4   2   4         26.73         25.81         0.89 o                         
  -3   2   4         43.06         47.16         0.96 o                         
  -2   2   4        207.58        189.02         1.76 o                         
  -1   2   4        308.69        270.26         2.56 o                         
   0   2   4          0.01         -0.14         0.30 o                         
   1   2   4        453.23        446.35         3.81 o                         
   2   2   4        570.53        588.99         5.05 o                         
   3   2   4        422.47        441.66         3.93 o                         
   4   2   4         44.45         47.48         1.47 o                         
   5   2   4         28.17         29.97         1.29 o                         
   6   2   4          0.43         -0.56         0.74 o                         
   7   2   4          0.27         -0.88         1.06 o                         
   8   2   4          2.00          2.25         3.51 o                         
  -8   3   4          0.06          1.37         1.41 o                         
  -7   3   4          6.09          8.80         1.25 o                         
  -6   3   4          5.54          5.49         0.89 o                         
  -5   3   4          7.36          3.41         0.61 o                         
  -4   3   4         21.26         17.70         0.93 o                         
  -3   3   4         77.70         82.01         1.41 o                         
  -2   3   4        167.54        153.79         1.78 o                         
  -1   3   4         15.68         14.13         0.66 o                         
   0   3   4        225.57        228.09         2.40 o                         
   1   3   4        250.60        225.69         2.47 o                         
   2   3   4          0.96          0.57         0.41 o                         
   3   3   4         64.48         62.18         1.41 o                         
   4   3   4        100.62        106.30         2.27 o                         
   5   3   4         19.24         21.13         1.04 o                         
   6   3   4        167.06        187.21         3.68 o                         
   7   3   4          0.00          1.11         1.19 o                         
   8   3   4          4.44          6.05         3.84 o                         
  -8   4   4          0.00         -0.33         1.43 o                         
  -7   4   4          1.42         -0.82         1.08 o                         
  -6   4   4          4.59          2.16         0.96 o                         
  -5   4   4        110.84        112.11         2.52 o                         
  -4   4   4          5.46          5.36         0.70 o                         
  -3   4   4         14.42         14.70         0.70 o                         
  -2   4   4         41.96         45.53         1.15 o                         
  -1   4   4          5.85          4.68         0.60 o                         
   0   4   4          3.15          2.34         0.52 o                         
   1   4   4         11.37         10.14         0.77 o                         
   2   4   4          2.52          2.37         0.61 o                         
   3   4   4        109.90        110.73         2.07 o                         
   4   4   4        196.05        215.88         3.42 o                         
   5   4   4         17.02         11.66         1.03 o                         
   6   4   4          0.10          0.63         1.06 o                         
   7   4   4          0.05         -0.30         1.29 o                         
  -7   5   4          2.24          2.36         1.26 o                         
  -6   5   4          1.97          1.70         1.16 o                         
  -5   5   4          3.47          2.59         0.93 o                         
  -4   5   4        124.67        129.66         2.30 o                         
  -3   5   4         58.90         56.80         1.70 o                         
  -2   5   4         43.17         43.41         1.42 o                         
  -1   5   4         13.41         14.75         1.05 o                         
   0   5   4          1.07          1.29         0.70 o                         
   1   5   4         63.01         63.20         2.29 o                         
   2   5   4          1.36          2.98         0.77 o                         
   3   5   4         60.98         61.54         2.45 o                         
   4   5   4          4.62          2.87         0.82 o                         
   5   5   4          9.41         10.75         1.20 o                         
   6   5   4         62.77         66.34         3.05 o                         
   7   5   4         41.68         23.59         6.30 o                         
  -7   6   4          0.00          0.10         1.30 o                         
  -6   6   4          0.50          0.86         1.24 o                         
  -5   6   4         78.22         80.85         2.88 o                         
  -4   6   4         12.89         11.68         1.01 o                         
  -3   6   4          2.15          2.90         0.70 o                         
  -2   6   4          2.89          2.27         0.72 o                         
  -1   6   4         11.22         10.49         1.21 o                         
   0   6   4         19.47         20.11         1.40 o                         
   1   6   4          0.95         -0.49         0.74 o                         
   2   6   4         41.88         39.29         1.87 o                         
   3   6   4         66.07         67.19         2.46 o                         
   4   6   4         39.79         47.02         2.42 o                         
   5   6   4         36.04         41.25         2.32 o                         
   6   6   4         32.91         31.56         3.01 o                         
  -6   7   4          1.73          3.08         1.52 o                         
  -5   7   4          1.77          1.09         1.16 o                         
  -4   7   4         38.51         39.56         1.70 o                         
  -3   7   4          0.32          0.07         0.75 o                         
  -2   7   4          0.65          1.14         0.90 o                         
  -1   7   4         10.22         11.36         1.40 o                         
   0   7   4         10.22          9.55         1.32 o                         
   1   7   4          0.43          1.35         0.91 o                         
   2   7   4          0.06          0.79         0.95 o                         
   3   7   4          6.64          6.41         1.19 o                         
   4   7   4          7.89         10.70         1.54 o                         
   5   7   4          8.18          8.03         1.52 o                         
  -5   8   4         26.77         16.03         1.80 o                         
  -4   8   4         10.56          6.17         1.12 o                         
  -3   8   4          9.64          7.71         1.22 o                         
  -2   8   4          0.10         -0.41         0.91 o                         
  -1   8   4          9.23          7.82         1.35 o                         
   0   8   4          1.31          1.72         1.11 o                         
   1   8   4          0.64          1.00         1.09 o                         
   2   8   4          9.32          9.03         1.45 o                         
   3   8   4          0.26          0.33         1.13 o                         
   4   8   4          5.02          5.20         1.55 o                         
  -3   9   4          3.72          1.85         1.05 o                         
  -2   9   4          0.26          0.37         1.03 o                         
  -1   9   4         17.41         12.65         1.50 o                         
   0   9   4          9.83          7.73         1.51 o                         
   1   9   4         17.77         15.87         2.38 o                         
   2   9   4          5.87          3.63         1.36 o                         
  -1 -10   5          0.11         -0.31         1.15 o                         
   0 -10   5          0.74          0.34         1.11 o                         
   1 -10   5          0.15          0.22         1.14 o                         
   2 -10   5          0.61          0.38         1.15 o                         
  -4  -9   5          1.62         -3.91         4.00 o                         
  -3  -9   5         54.91         50.72         4.83 o                         
  -2  -9   5          0.32         -0.95         0.95 o                         
  -1  -9   5          0.07         -0.03         1.01 o                         
   0  -9   5          1.72          1.98         1.08 o                         
   1  -9   5          4.71          5.06         1.20 o                         
   2  -9   5          5.32          7.50         1.27 o                         
   3  -9   5         15.43         18.87         1.91 o                         
   4  -9   5         11.79          7.80         1.40 o                         
  -5  -8   5          0.01          0.26         1.28 o                         
  -4  -8   5          0.02          0.43         1.05 o                         
  -3  -8   5          2.87          2.53         1.13 o                         
  -2  -8   5         19.75         20.01         1.55 o                         
  -1  -8   5         10.41         11.12         1.37 o                         
   0  -8   5          3.12          2.62         1.03 o                         
   1  -8   5         16.53         17.18         1.42 o                         
   2  -8   5          7.67          6.66         1.01 o                         
   3  -8   5         35.69         41.35         2.60 o                         
   4  -8   5          0.01         -0.43         1.01 o                         
   5  -8   5          3.87          1.94         1.20 o                         
  -6  -7   5          3.05          4.25         2.72 o                         
  -5  -7   5          3.71          4.69         1.15 o                         
  -4  -7   5          6.59          4.38         1.21 o                         
  -3  -7   5         29.11         32.42         1.88 o                         
  -2  -7   5         44.26         48.88         2.23 o                         
  -1  -7   5          0.27          1.80         0.84 o                         
   0  -7   5          0.44          0.98         0.85 o                         
   1  -7   5          0.62          1.17         0.72 o                         
   2  -7   5          7.84          8.27         0.94 o                         
   3  -7   5          1.20          1.07         0.92 o                         
   4  -7   5          0.09          1.24         0.97 o                         
   5  -7   5         45.26         48.44         2.89 o                         
   6  -7   5          1.55          1.22         1.30 o                         
  -7  -6   5         16.22          9.83         4.08 o                         
  -6  -6   5          5.53          4.27         1.49 o                         
  -5  -6   5          0.30          0.62         1.08 o                         
  -4  -6   5          0.02         -0.20         0.78 o                         
  -3  -6   5         16.38         17.92         1.39 o                         
  -2  -6   5          0.12          0.20         0.63 o                         
  -1  -6   5         89.07         90.12         2.44 o                         
   0  -6   5         65.32         60.43         2.30 o                         
   1  -6   5        146.73        159.21         2.92 o                         
   2  -6   5         49.06         58.38         1.86 o                         
   3  -6   5         28.48         30.29         1.58 o                         
   4  -6   5          0.14          0.91         0.75 o                         
   5  -6   5         13.53         11.45         1.06 o                         
   6  -6   5          0.47         -0.21         1.10 o                         
   7  -6   5          3.22          2.09         1.48 o                         
  -7  -5   5         12.92          5.99         1.92 o                         
  -6  -5   5          0.28          1.69         1.26 o                         
  -5  -5   5          5.02          5.83         1.02 o                         
  -4  -5   5          0.20         -0.45         0.59 o                         
  -3  -5   5          8.29          9.40         0.82 o                         
  -2  -5   5        163.93        160.58         2.60 o                         
  -1  -5   5          6.50          4.77         0.69 o                         
   0  -5   5         10.54         13.06         0.88 o                         
   1  -5   5          1.20          0.65         0.52 o                         
   2  -5   5          9.52          9.63         0.76 o                         
   3  -5   5         14.30         19.94         1.06 o                         
   4  -5   5         19.78         23.09         1.16 o                         
   5  -5   5          8.53          9.24         0.86 o                         
   6  -5   5          7.40          4.98         1.37 o                         
   7  -5   5          4.88          4.47         1.45 o                         
  -8  -4   5         18.78         11.61         4.35 o                         
  -7  -4   5         14.29         14.57         2.18 o                         
  -6  -4   5          1.51          0.59         1.18 o                         
  -5  -4   5         13.03         10.78         1.30 o                         
  -4  -4   5         14.95         14.71         1.12 o                         
  -3  -4   5          1.50          0.83         0.47 o                         
  -2  -4   5          1.66          1.01         0.43 o                         
  -1  -4   5          3.44          4.63         0.49 o                         
   0  -4   5         23.46         22.14         0.79 o                         
   1  -4   5        348.33        369.46         3.34 o                         
   2  -4   5          5.19          6.76         0.62 o                         
   3  -4   5          0.58          1.80         0.59 o                         
   4  -4   5          0.91          0.15         0.59 o                         
   5  -4   5          1.34          0.22         0.82 o                         
   6  -4   5          1.00          0.99         1.02 o                         
   7  -4   5          1.56          3.49         1.59 o                         
   8  -4   5          4.42          2.64         1.59 o                         
  -8  -3   5          0.10         -0.70         1.96 o                         
  -7  -3   5          7.80          5.13         1.29 o                         
  -6  -3   5          4.56          2.36         1.12 o                         
  -5  -3   5         77.09         77.88         2.74 o                         
  -4  -3   5         37.83         43.97         2.47 o                         
  -3  -3   5         59.70         60.09         1.11 o                         
  -2  -3   5        129.03        116.21         1.45 o                         
  -1  -3   5        779.28        739.18         5.73 o                         
   0  -3   5          0.01         -0.23         0.31 o                         
   1  -3   5         48.78         54.60         0.97 o                         
   2  -3   5         97.86        100.70         1.33 o                         
   3  -3   5          7.90          6.47         0.52 o                         
   4  -3   5         51.05         55.47         1.50 o                         
   5  -3   5         46.81         55.68         2.18 o                         
   6  -3   5          4.69          4.40         1.31 o                         
   7  -3   5         29.51         31.18         3.87 o                         
   8  -3   5          2.19          1.04         1.34 o                         
  -8  -2   5          9.38         10.43         2.40 o                         
  -7  -2   5         44.72         51.38         3.07 o                         
  -6  -2   5         32.42         34.88         2.04 o                         
  -5  -2   5          9.00          7.70         0.90 o                         
  -4  -2   5          5.83          4.64         0.56 o                         
  -3  -2   5         28.95         29.34         0.92 o                         
  -2  -2   5         86.96         74.51         1.01 o                         
  -1  -2   5         19.59         20.27         0.62 o                         
   0  -2   5         66.62         57.82         0.90 o                         
   1  -2   5         26.99         24.00         0.64 o                         
   2  -2   5        802.87        833.91         6.25 o                         
   3  -2   5         47.20         44.07         0.87 o                         
   4  -2   5        124.77        118.24         1.70 o                         
   5  -2   5         83.04         85.00         2.02 o                         
   6  -2   5          3.36          4.62         0.94 o                         
   7  -2   5          1.77          0.17         1.07 o                         
   8  -2   5          1.04         -1.11         1.36 o                         
  -8  -1   5          8.73          9.46         1.60 o                         
  -7  -1   5          0.87          0.16         0.75 o                         
  -6  -1   5         42.50         43.10         1.52 o                         
  -5  -1   5          0.03          0.82         0.55 o                         
  -4  -1   5          0.02          0.12         0.38 o                         
  -3  -1   5          2.20          3.34         0.42 o                         
  -2  -1   5          0.08         -0.05         0.24 o                         
  -1  -1   5         37.25         34.10         0.68 o                         
   0  -1   5         10.96         10.59         0.44 o                         
   1  -1   5        161.02        144.51         1.47 o                         
   2  -1   5        162.68        151.96         1.60 o                         
   3  -1   5        117.16        114.75         1.41 o                         
   4  -1   5          0.15         -0.32         0.41 o                         
   5  -1   5          2.84          1.17         0.54 o                         
   6  -1   5          3.47          2.52         0.94 o                         
   7  -1   5         36.09         39.92         3.03 o                         
   8  -1   5          6.25          3.47         1.35 o                         
  -8   0   5         83.75         93.53         4.99 o                         
  -7   0   5         64.60         65.16         2.16 o                         
  -6   0   5          3.76          0.47         0.73 o                         
  -5   0   5         41.64         48.35         1.64 o                         
  -4   0   5          2.82          2.16         0.41 o                         
  -3   0   5          0.41         -0.02         0.32 o                         
  -2   0   5         17.19         21.48         0.68 o                         
  -1   0   5        103.56         82.99         1.08 o                         
   0   0   5       1138.83       1029.88         7.97 o                         
   1   0   5          0.29          0.08         0.27 o                         
   2   0   5        301.69        301.30         2.85 o                         
   3   0   5        506.21        533.92         4.33 o                         
   4   0   5          6.92          9.10         0.59 o                         
   5   0   5          7.62          8.76         0.89 o                         
   6   0   5          0.36         -0.82         0.82 o                         
   7   0   5          4.16          1.88         1.29 o                         
   8   0   5          0.06          0.21         1.48 o                         
  -8   1   5         25.78         21.91         3.90 o                         
  -7   1   5          3.90          2.22         1.18 o                         
  -6   1   5         28.59         28.82         1.50 o                         
  -5   1   5         37.01         29.96         1.39 o                         
  -4   1   5          1.73          2.02         0.45 o                         
  -3   1   5          3.31          2.15         0.42 o                         
  -2   1   5         88.26         82.07         1.06 o                         
  -1   1   5        500.77        467.46         4.00 o                         
   0   1   5        705.82        663.31         5.39 o                         
   1   1   5        197.44        190.91         1.95 o                         
   2   1   5        515.31        504.51         4.28 o                         
   3   1   5         84.94         86.16         1.20 o                         
   4   1   5          4.98          5.35         0.64 o                         
   5   1   5         11.17         10.53         0.96 o                         
   6   1   5         24.79         28.56         2.14 o                         
   7   1   5          1.33         -0.84         1.10 o                         
   8   1   5         15.86          3.68         1.70 o                         
  -8   2   5         52.60         66.97         5.48 o                         
  -7   2   5          0.07         -0.06         0.90 o                         
  -6   2   5        213.67        214.53         3.78 o                         
  -5   2   5          4.28          4.51         0.60 o                         
  -4   2   5          0.23          0.00         0.43 o                         
  -3   2   5          2.82          3.00         0.43 o                         
  -2   2   5          0.67          0.51         0.28 o                         
  -1   2   5          1.18          0.81         0.34 o                         
   0   2   5          1.38          1.23         0.39 o                         
   1   2   5          1.12          1.65         0.39 o                         
   2   2   5         30.45         30.06         0.93 o                         
   3   2   5        355.47        389.40         3.96 o                         
   4   2   5         31.95         36.52         1.21 o                         
   5   2   5         27.05         25.58         1.12 o                         
   6   2   5         27.24         33.34         1.61 o                         
   7   2   5          3.63          3.47         1.27 o                         
   8   2   5          1.35         -0.26         1.63 o                         
  -8   3   5         16.66         25.12         3.80 o                         
  -7   3   5          4.66          2.55         0.98 o                         
  -6   3   5         15.37         15.92         1.17 o                         
  -5   3   5        229.06        226.77         3.05 o                         
  -4   3   5         94.10        100.18         1.89 o                         
  -3   3   5         51.85         48.74         1.21 o                         
  -2   3   5         47.82         42.42         0.99 o                         
  -1   3   5         14.50         14.75         0.69 o                         
   0   3   5          0.00         -0.12         0.36 o                         
   1   3   5         31.82         30.94         0.94 o                         
   2   3   5          8.41          8.42         0.67 o                         
   3   3   5         56.46         52.32         1.35 o                         
   4   3   5          7.29          8.15         0.77 o                         
   5   3   5          2.92          2.12         0.70 o                         
   6   3   5          0.74          1.63         0.92 o                         
   7   3   5          0.65         -0.61         1.19 o                         
  -7   4   5          6.43          6.50         1.34 o                         
  -6   4   5         88.12         83.93         3.69 o                         
  -5   4   5          0.04         -0.28         0.69 o                         
  -4   4   5         52.06         58.90         2.51 o                         
  -3   4   5         18.03         16.94         0.79 o                         
  -2   4   5          0.58          0.27         0.48 o                         
  -1   4   5          0.01         -0.24         0.51 o                         
   0   4   5         18.09         18.02         1.03 o                         
   1   4   5          5.64          6.52         0.79 o                         
   2   4   5         11.31         13.12         0.96 o                         
   3   4   5          3.03          5.92         0.89 o                         
   4   4   5        276.97        297.32         4.73 o                         
   5   4   5          8.47          8.03         1.13 o                         
   6   4   5         10.58          8.22         1.18 o                         
   7   4   5          5.74          3.84         1.71 o                         
  -7   5   5          5.34          4.84         1.35 o                         
  -6   5   5          0.09          0.26         1.08 o                         
  -5   5   5         18.24         18.19         1.39 o                         
  -4   5   5         45.86         46.98         1.80 o                         
  -3   5   5         17.18         16.69         0.97 o                         
  -2   5   5         24.96         24.24         1.11 o                         
  -1   5   5         51.01         56.10         1.96 o                         
   0   5   5         15.86         13.24         1.04 o                         
   1   5   5         17.58         19.43         1.33 o                         
   2   5   5         26.84         22.96         1.69 o                         
   3   5   5         44.00         42.75         1.93 o                         
   4   5   5         20.44         24.22         1.62 o                         
   5   5   5          3.52          4.69         1.18 o                         
   6   5   5          2.87          1.72         1.13 o                         
  -6   6   5          3.38          4.69         1.51 o                         
  -5   6   5         99.71        101.77         3.36 o                         
  -4   6   5         24.18         25.86         1.42 o                         
  -3   6   5         17.06         17.77         1.08 o                         
  -2   6   5         22.32         24.50         1.45 o                         
  -1   6   5         23.92         29.17         1.69 o                         
   0   6   5          7.88          9.10         1.10 o                         
   1   6   5          6.20          5.47         1.06 o                         
   2   6   5          3.43          1.31         0.84 o                         
   3   6   5          6.38          7.91         1.17 o                         
   4   6   5         85.34         82.80         3.09 o                         
   5   6   5          3.15          3.81         1.33 o                         
   6   6   5          3.53          2.94         1.52 o                         
  -6   7   5          0.03          0.01         1.52 o                         
  -5   7   5          0.07          0.87         1.10 o                         
  -4   7   5         65.52         62.57         2.95 o                         
  -3   7   5          5.80          5.38         1.07 o                         
  -2   7   5          0.01         -0.84         0.84 o                         
  -1   7   5         30.79         35.03         2.11 o                         
   0   7   5         22.61         20.92         1.71 o                         
   1   7   5         44.83         49.01         2.34 o                         
   2   7   5          7.63          7.21         1.28 o                         
   3   7   5          7.24          7.27         1.28 o                         
   4   7   5          1.46         -0.79         1.08 o                         
   5   7   5          4.04          2.39         1.34 o                         
  -4   8   5         57.14         36.04         4.19 o                         
  -3   8   5          0.41          0.98         1.00 o                         
  -2   8   5          5.24          4.98         1.19 o                         
  -1   8   5          0.16          0.18         1.13 o                         
   0   8   5         18.52         19.12         1.71 o                         
   1   8   5         19.03         20.69         1.78 o                         
   2   8   5          8.21          6.64         1.39 o                         
   3   8   5          9.02          8.00         1.45 o                         
   4   8   5         30.10         20.64         2.96 o                         
  -2   9   5          0.24         -0.59         0.99 o                         
  -1   9   5          1.51          1.30         1.18 o                         
   0   9   5          6.06          3.73         1.27 o                         
   1   9   5          5.89          4.21         1.45 o                         
   2   9   5          1.39         -0.35         3.74 o                         
  -1 -10   6          0.53          0.91         1.17 o                         
   0 -10   6          0.19          0.34         1.16 o                         
   1 -10   6          1.44          0.17         1.18 o                         
   2 -10   6          3.86          1.04         4.17 o                         
  -3  -9   6         57.68         47.78         5.58 o                         
  -2  -9   6         18.92         16.96         2.00 o                         
  -1  -9   6          2.28          2.85         1.12 o                         
   0  -9   6          3.95          4.47         1.21 o                         
   1  -9   6          0.44          0.97         1.07 o                         
   2  -9   6         22.61         24.96         1.70 o                         
   3  -9   6          4.06          2.91         1.20 o                         
   4  -9   6          4.52          3.98         1.60 o                         
  -5  -8   6         38.26         32.08         3.81 o                         
  -4  -8   6          1.10          0.81         1.12 o                         
  -3  -8   6          1.71          0.40         1.02 o                         
  -2  -8   6         62.10         67.90         3.23 o                         
  -1  -8   6          0.64          1.17         0.97 o                         
   0  -8   6          6.61          7.23         1.18 o                         
   1  -8   6         53.60         63.64         2.62 o                         
   2  -8   6          2.87          2.82         1.23 o                         
   3  -8   6          1.00          0.79         1.01 o                         
   4  -8   6          0.03          0.31         1.11 o                         
   5  -8   6         13.24          9.63         1.49 o                         
  -6  -7   6          0.24         -0.36         1.28 o                         
  -5  -7   6          2.63          1.30         0.96 o                         
  -4  -7   6          0.12          1.29         1.06 o                         
  -3  -7   6        129.84        134.50         3.37 o                         
  -2  -7   6         32.08         33.01         1.76 o                         
  -1  -7   6          0.72         -0.04         0.83 o                         
   0  -7   6          2.36          3.28         0.94 o                         
   1  -7   6          0.47          0.32         0.78 o                         
   2  -7   6          0.62         -0.15         0.69 o                         
   3  -7   6          1.40          0.54         0.98 o                         
   4  -7   6         20.06         20.62         1.67 o                         
   5  -7   6          2.33          1.28         1.27 o                         
   6  -7   6         39.50         35.15         4.14 o                         
  -6  -6   6          4.09          3.08         1.33 o                         
  -5  -6   6         17.06         16.59         1.78 o                         
  -4  -6   6          7.96          8.98         1.14 o                         
  -3  -6   6          1.77          1.12         0.86 o                         
  -2  -6   6         26.02         25.99         1.56 o                         
  -1  -6   6          0.13         -0.28         0.66 o                         
   0  -6   6          8.85          7.32         0.97 o                         
   1  -6   6          0.01         -0.63         0.63 o                         
   2  -6   6          0.00          0.13         0.61 o                         
   3  -6   6         97.88        113.67         2.90 o                         
   4  -6   6          2.20          1.39         0.82 o                         
   5  -6   6         23.18         26.00         1.50 o                         
   6  -6   6         13.70          9.35         1.74 o                         
   7  -6   6          6.89          4.67         1.64 o                         
  -7  -5   6         10.48          8.74         1.64 o                         
  -6  -5   6          0.09         -0.15         1.10 o                         
  -5  -5   6         10.47          9.55         1.31 o                         
  -4  -5   6         78.81         78.47         2.07 o                         
  -3  -5   6          0.09          0.14         0.61 o                         
  -2  -5   6        489.21        504.60         5.85 o                         
  -1  -5   6          5.16          5.73         0.73 o                         
   0  -5   6         10.13         10.40         0.80 o                         
   1  -5   6         12.13          9.93         0.87 o                         
   2  -5   6         28.11         33.14         1.20 o                         
   3  -5   6         35.31         33.27         1.44 o                         
   4  -5   6          7.94          9.63         0.93 o                         
   5  -5   6          0.21         -0.66         0.66 o                         
   6  -5   6         27.74         34.00         2.13 o                         
   7  -5   6         35.65         43.30         4.07 o                         
  -7  -4   6          1.23          0.38         1.02 o                         
  -6  -4   6          2.10         -0.68         0.92 o                         
  -5  -4   6          8.90          7.91         1.31 o                         
  -4  -4   6         13.71         15.52         1.19 o                         
  -3  -4   6          0.31          0.09         0.48 o                         
  -2  -4   6         36.68         37.88         1.13 o                         
  -1  -4   6        247.32        247.83         2.78 o                         
   0  -4   6         64.05         57.05         1.15 o                         
   1  -4   6         12.58         15.47         0.77 o                         
   2  -4   6         77.33         77.10         1.49 o                         
   3  -4   6         24.80         23.24         1.11 o                         
   4  -4   6         92.57         93.43         1.98 o                         
   5  -4   6         13.95         14.92         1.00 o                         
   6  -4   6          0.34          2.24         1.06 o                         
   7  -4   6         23.56         18.84         2.58 o                         
  -8  -3   6          6.80          4.45         1.93 o                         
  -7  -3   6         16.19         17.69         1.82 o                         
  -6  -3   6         26.70         26.76         1.87 o                         
  -5  -3   6         43.53         44.06         1.88 o                         
  -4  -3   6         45.76         45.98         1.69 o                         
  -3  -3   6         45.32         48.98         1.12 o                         
  -2  -3   6        493.86        504.17         4.12 o                         
  -1  -3   6         41.88         53.33         0.99 o                         
   0  -3   6         39.73         41.16         0.99 o                         
   1  -3   6          7.74          7.38         0.48 o                         
   2  -3   6          0.02         -0.33         0.33 o                         
   3  -3   6          0.12          1.68         0.44 o                         
   4  -3   6          0.47         -0.43         0.48 o                         
   5  -3   6         21.30         22.03         1.17 o                         
   6  -3   6          2.01          1.59         1.01 o                         
   7  -3   6         28.58         32.14         2.51 o                         
   8  -3   6         40.00         27.50         3.70 o                         
  -8  -2   6          4.53          1.75         1.81 o                         
  -7  -2   6          7.76          7.71         1.55 o                         
  -6  -2   6          1.77          3.08         0.93 o                         
  -5  -2   6         11.03          7.91         0.82 o                         
  -4  -2   6         24.87         29.02         1.25 o                         
  -3  -2   6         42.60         40.73         1.12 o                         
  -2  -2   6         27.01         23.13         0.64 o                         
  -1  -2   6         64.07         69.26         1.02 o                         
   0  -2   6        229.40        221.70         2.11 o                         
   1  -2   6        136.50        106.07         1.32 o                         
   2  -2   6         34.26         48.81         0.92 o                         
   3  -2   6         23.79         25.94         0.87 o                         
   4  -2   6         34.39         31.97         1.03 o                         
   5  -2   6          0.40          0.11         0.46 o                         
   6  -2   6          0.66          0.44         0.76 o                         
   7  -2   6         29.38         29.69         2.89 o                         
   8  -2   6          1.40         -0.16         1.55 o                         
  -8  -1   6          1.11         -0.89         1.34 o                         
  -7  -1   6          1.34         -0.37         0.82 o                         
  -6  -1   6          1.25          1.08         0.73 o                         
  -5  -1   6         17.76         18.98         0.90 o                         
  -4  -1   6          6.21          6.43         0.60 o                         
  -3  -1   6         44.10         48.60         1.16 o                         
  -2  -1   6          0.28          0.06         0.27 o                         
  -1  -1   6       3888.86       4027.75        29.64 o                         
   0  -1   6        646.88        581.78         4.74 o                         
   1  -1   6          6.10          8.98         0.44 o                         
   2  -1   6        167.16        157.97         1.65 o                         
   3  -1   6         17.03         17.22         0.69 o                         
   4  -1   6         16.70         17.90         0.83 o                         
   5  -1   6          3.73          3.51         0.54 o                         
   6  -1   6          1.93          1.32         0.85 o                         
   7  -1   6         31.00         35.28         2.63 o                         
   8  -1   6         13.89          7.78         2.19 o                         
  -8   0   6         59.07         47.36        11.11 o                         
  -7   0   6          3.28          2.25         1.20 o                         
  -6   0   6          2.51          4.13         0.92 o                         
  -5   0   6         32.04         30.27         1.03 o                         
  -4   0   6          5.09          4.82         0.55 o                         
  -3   0   6          0.10          3.27         0.53 o                         
  -2   0   6         81.58         79.18         1.05 o                         
  -1   0   6        210.26        217.89         2.09 o                         
   0   0   6       1319.08       1285.30        10.19 o                         
   1   0   6        173.60        152.22         1.65 o                         
   2   0   6          1.44          6.58         0.46 o                         
   3   0   6         36.19         31.39         1.33 o                         
   4   0   6          8.05          9.39         0.76 o                         
   5   0   6         27.81         30.54         1.46 o                         
   6   0   6          1.41          0.94         0.88 o                         
   7   0   6          1.61          0.26         1.20 o                         
   8   0   6         12.57          6.52         2.18 o                         
  -8   1   6         12.34          6.23         1.45 o                         
  -7   1   6          5.38          5.76         1.40 o                         
  -6   1   6          7.73          7.28         1.01 o                         
  -5   1   6         27.56         25.36         1.30 o                         
  -4   1   6         36.92         36.88         1.04 o                         
  -3   1   6         63.09         56.19         1.13 o                         
  -2   1   6        207.74        209.77         2.12 o                         
  -1   1   6        711.27        719.27         5.80 o                         
   0   1   6         86.29         95.81         1.24 o                         
   1   1   6         49.16         43.18         1.13 o                         
   2   1   6          0.09          0.00         0.34 o                         
   3   1   6         36.12         34.76         0.98 o                         
   4   1   6          0.85          1.01         0.55 o                         
   5   1   6          8.27          7.75         0.88 o                         
   6   1   6          0.37          0.52         0.89 o                         
   7   1   6         13.65         14.05         1.70 o                         
   8   1   6         12.81          7.95         2.76 o                         
  -8   2   6        101.59         68.78         7.98 o                         
  -7   2   6         32.84         41.89         3.84 o                         
  -6   2   6          1.78          1.68         0.71 o                         
  -5   2   6        159.25        169.65         2.61 o                         
  -4   2   6         21.50         22.45         0.98 o                         
  -3   2   6         86.83         89.64         1.59 o                         
  -2   2   6         59.65         45.98         0.92 o                         
  -1   2   6          4.33          4.04         0.43 o                         
   0   2   6         26.88         25.46         0.83 o                         
   1   2   6        155.24        152.96         1.89 o                         
   2   2   6          1.97          1.14         0.44 o                         
   3   2   6        109.98        113.34         1.75 o                         
   4   2   6        191.61        198.83         3.57 o                         
   5   2   6         16.04         17.48         1.08 o                         
   6   2   6          1.10          0.30         0.79 o                         
   7   2   6          0.04         -1.04         1.04 o                         
  -8   3   6        128.00         82.77         8.59 o                         
  -7   3   6          9.76         10.77         1.38 o                         
  -6   3   6         12.68         13.45         1.01 o                         
  -5   3   6         21.00         19.16         1.23 o                         
  -4   3   6          0.22         -0.08         0.54 o                         
  -3   3   6          0.20         -0.14         0.48 o                         
  -2   3   6         27.95         31.23         1.01 o                         
  -1   3   6         10.99         11.69         0.69 o                         
   0   3   6        399.66        407.23         3.92 o                         
   1   3   6          6.11          8.17         0.70 o                         
   2   3   6          3.20          2.90         0.57 o                         
   3   3   6        204.95        201.50         2.59 o                         
   4   3   6         19.23         19.63         1.41 o                         
   5   3   6          1.87          1.68         0.72 o                         
   6   3   6          0.04          0.60         0.78 o                         
   7   3   6          0.56          0.39         1.21 o                         
  -7   4   6        173.60        252.38        10.27 o                         
  -6   4   6         45.98         45.83         2.01 o                         
  -5   4   6          9.16          7.98         1.04 o                         
  -4   4   6          0.36          1.37         0.74 o                         
  -3   4   6         52.54         49.69         1.32 o                         
  -2   4   6          0.10          0.38         0.61 o                         
  -1   4   6         20.51         19.01         0.95 o                         
   0   4   6          1.05          0.63         0.64 o                         
   1   4   6         46.45         48.91         1.57 o                         
   2   4   6          8.88          7.87         0.92 o                         
   3   4   6         10.96         13.26         1.16 o                         
   4   4   6          0.64         -0.16         0.87 o                         
   5   4   6          1.47          1.25         0.92 o                         
   6   4   6         10.48          8.09         1.23 o                         
   7   4   6          0.03         -1.26         1.59 o                         
  -7   5   6          0.06         -0.15         1.32 o                         
  -6   5   6          0.01          0.00         0.96 o                         
  -5   5   6         31.66         33.00         1.81 o                         
  -4   5   6         43.71         48.71         2.08 o                         
  -3   5   6          3.43          3.39         0.63 o                         
  -2   5   6         15.53         14.51         0.96 o                         
  -1   5   6         48.07         57.00         2.16 o                         
   0   5   6         14.15         14.55         1.15 o                         
   1   5   6        166.17        163.39         3.12 o                         
   2   5   6         14.47         14.71         1.25 o                         
   3   5   6          0.30          0.32         0.83 o                         
   4   5   6          3.65          4.66         1.12 o                         
   5   5   6         14.49         15.86         2.02 o                         
   6   5   6          4.58          3.19         1.22 o                         
  -6   6   6          3.41          4.24         1.40 o                         
  -5   6   6          2.89          1.63         1.07 o                         
  -4   6   6          3.51          2.62         0.95 o                         
  -3   6   6         59.42         66.27         2.02 o                         
  -2   6   6          3.33          2.55         0.86 o                         
  -1   6   6         66.26         74.13         2.97 o                         
   0   6   6         49.20         52.74         2.28 o                         
   1   6   6         21.87         27.05         2.01 o                         
   2   6   6          7.80          6.16         1.14 o                         
   3   6   6          0.02         -0.84         0.84 o                         
   4   6   6         47.37         53.95         2.58 o                         
   5   6   6          2.87          2.18         1.32 o                         
  -5   7   6          5.14          4.93         1.45 o                         
  -4   7   6          0.05          0.73         1.01 o                         
  -3   7   6          0.25          0.76         0.89 o                         
  -2   7   6          4.83          4.40         1.00 o                         
  -1   7   6          3.33          5.09         1.15 o                         
   0   7   6         23.10         24.96         2.09 o                         
   1   7   6         40.03         36.81         2.02 o                         
   2   7   6          7.45          8.42         1.29 o                         
   3   7   6          0.40          0.06         0.96 o                         
   4   7   6          0.05          1.72         1.19 o                         
  -4   8   6          0.64         -0.06         1.20 o                         
  -3   8   6         12.61          8.18         1.35 o                         
  -2   8   6          0.39          0.18         1.03 o                         
  -1   8   6         10.06         12.06         1.60 o                         
   0   8   6          2.94          1.74         1.12 o                         
   1   8   6         32.55         32.22         2.12 o                         
   2   8   6          0.18          0.49         1.15 o                         
   3   8   6          0.87          0.31         1.12 o                         
  -2   9   6          3.83          1.95         2.03 o                         
  -1   9   6          1.36         -0.53         1.09 o                         
   0   9   6         28.95         22.52         2.16 o                         
   1   9   6          0.11          0.08         1.70 o                         
  -1 -10   7          0.87         -0.43         4.26 o                         
   0 -10   7          0.04         -0.57         1.12 o                         
   1 -10   7          9.59          9.42         1.63 o                         
  -3  -9   7          6.18          4.42         1.38 o                         
  -2  -9   7          0.60         -0.24         1.02 o                         
  -1  -9   7          1.86          1.28         1.13 o                         
   0  -9   7         11.59         13.25         1.75 o                         
   1  -9   7          3.45          3.24         1.15 o                         
   2  -9   7          1.95          2.04         1.00 o                         
   3  -9   7          2.70          2.46         1.24 o                         
   4  -9   7          0.08          0.85         2.13 o                         
  -5  -8   7         39.73         28.95         4.31 o                         
  -4  -8   7          1.84          1.36         1.12 o                         
  -3  -8   7          0.59         -0.56         1.03 o                         
  -2  -8   7          0.01          0.17         0.88 o                         
  -1  -8   7          0.62         -0.15         0.92 o                         
   0  -8   7          0.32         -0.86         0.86 o                         
   1  -8   7         21.64         25.66         1.70 o                         
   2  -8   7          5.21          4.85         1.02 o                         
   3  -8   7         19.47         17.27         1.69 o                         
   4  -8   7          0.15          1.34         1.09 o                         
   5  -8   7         10.62          7.82         1.44 o                         
  -6  -7   7          7.48          6.67         1.79 o                         
  -5  -7   7          0.89          0.90         1.22 o                         
  -4  -7   7         72.13         73.20         2.96 o                         
  -3  -7   7        161.64        186.90         4.35 o                         
  -2  -7   7          7.90          8.40         1.11 o                         
  -1  -7   7          0.82          1.78         0.89 o                         
   0  -7   7          0.21          1.29         0.87 o                         
   1  -7   7          0.08         -0.30         0.79 o                         
   2  -7   7         19.53         21.11         1.56 o                         
   3  -7   7          0.28         -0.86         0.86 o                         
   4  -7   7          0.41          1.04         0.99 o                         
   5  -7   7          0.73         -0.40         1.13 o                         
   6  -7   7          9.35          6.22         1.51 o                         
  -6  -6   7         15.10          8.88         2.00 o                         
  -5  -6   7        196.79        220.54         8.99 o                         
  -4  -6   7          0.00          0.88         0.82 o                         
  -3  -6   7         10.03          8.51         1.10 o                         
  -2  -6   7         96.76         99.44         2.35 o                         
  -1  -6   7          0.61          0.28         0.71 o                         
   0  -6   7          7.41          7.62         0.94 o                         
   1  -6   7         11.79         14.81         1.15 o                         
   2  -6   7         60.81         64.18         2.00 o                         
   3  -6   7          1.98          1.17         0.90 o                         
   4  -6   7         16.73         16.96         1.26 o                         
   5  -6   7          6.79          6.31         1.17 o                         
   6  -6   7         35.73         39.21         3.36 o                         
  -7  -5   7         12.38          9.04         1.68 o                         
  -6  -5   7          1.68          1.39         1.53 o                         
  -5  -5   7          3.13          3.84         1.13 o                         
  -4  -5   7        140.09        147.22         2.77 o                         
  -3  -5   7        120.90        121.76         2.24 o                         
  -2  -5   7        162.45        171.17         2.95 o                         
  -1  -5   7          0.10          0.46         0.55 o                         
   0  -5   7          0.24         -0.23         0.57 o                         
   1  -5   7         24.40         24.34         1.23 o                         
   2  -5   7          2.00          1.09         0.60 o                         
   3  -5   7          3.01          1.66         0.63 o                         
   4  -5   7          7.23          4.90         0.86 o                         
   5  -5   7          0.02         -0.38         0.73 o                         
   6  -5   7          1.12          2.57         1.11 o                         
   7  -5   7         31.14         29.57         4.28 o                         
  -7  -4   7          5.46          5.59         1.46 o                         
  -6  -4   7         12.55         10.49         1.56 o                         
  -5  -4   7        134.01        148.99         4.46 o                         
  -4  -4   7        125.03        137.88         2.83 o                         
  -3  -4   7         33.42         35.71         1.89 o                         
  -2  -4   7         10.43         10.90         0.76 o                         
  -1  -4   7        146.84        152.97         2.20 o                         
   0  -4   7         21.19         19.90         0.92 o                         
   1  -4   7         81.67         83.64         1.56 o                         
   2  -4   7         11.41         10.63         0.78 o                         
   3  -4   7         50.14         56.62         1.53 o                         
   4  -4   7         61.73         54.29         1.63 o                         
   5  -4   7          0.02          0.60         0.63 o                         
   6  -4   7         13.25         16.85         1.64 o                         
   7  -4   7          0.31          1.22         1.21 o                         
  -8  -3   7          2.74          2.69         1.96 o                         
  -7  -3   7          3.00          1.88         1.29 o                         
  -6  -3   7          0.07          0.53         0.92 o                         
  -5  -3   7          1.22          0.45         0.81 o                         
  -4  -3   7         62.51         63.15         2.06 o                         
  -3  -3   7        121.55        116.16         1.64 o                         
  -2  -3   7       1263.93       1313.21        10.43 o                         
  -1  -3   7          0.29          1.03         0.37 o                         
   0  -3   7        261.77        253.22         2.53 o                         
   1  -3   7        267.92        253.28         2.46 o                         
   2  -3   7          0.63         -0.39         0.39 o                         
   3  -3   7         28.31         24.95         0.95 o                         
   4  -3   7         20.48         19.54         1.01 o                         
   5  -3   7          0.94          0.84         0.62 o                         
   6  -3   7          7.92          9.77         1.07 o                         
   7  -3   7          3.45          3.52         1.65 o                         
  -8  -2   7          5.36          3.88         1.74 o                         
  -7  -2   7          3.76          3.91         1.24 o                         
  -6  -2   7          1.92          1.07         0.91 o                         
  -5  -2   7         80.90         83.32         2.00 o                         
  -4  -2   7        121.76        125.37         2.26 o                         
  -3  -2   7          2.19          1.04         0.49 o                         
  -2  -2   7          8.62          9.52         0.54 o                         
  -1  -2   7        295.41        297.16         2.64 o                         
   0  -2   7         14.68         20.77         0.72 o                         
   1  -2   7         50.65         59.15         1.01 o                         
   2  -2   7         47.17         41.75         0.94 o                         
   3  -2   7          1.32          0.57         0.39 o                         
   4  -2   7         18.70         22.74         0.94 o                         
   5  -2   7         21.32         17.91         0.91 o                         
   6  -2   7          3.22          0.98         0.83 o                         
   7  -2   7         44.80         50.82         3.61 o                         
   8  -2   7          6.64          4.91         1.68 o                         
  -8  -1   7          4.87          3.47         1.57 o                         
  -7  -1   7          7.47          7.10         1.16 o                         
  -6  -1   7         22.56         23.38         1.34 o                         
  -5  -1   7         16.96         17.09         1.17 o                         
  -4  -1   7         25.86         29.99         1.21 o                         
  -3  -1   7          0.39         -0.25         0.44 o                         
  -2  -1   7         16.12         24.24         0.75 o                         
  -1  -1   7        675.97        712.31         6.11 o                         
   0  -1   7        260.01        257.05         2.48 o                         
   1  -1   7          0.18          0.02         0.31 o                         
   2  -1   7         11.85         12.42         0.55 o                         
   3  -1   7         12.32         12.37         0.67 o                         
   4  -1   7          9.00         10.82         0.77 o                         
   5  -1   7         29.17         29.75         1.42 o                         
   6  -1   7          0.12         -0.65         0.66 o                         
   7  -1   7         11.66         16.41         2.87 o                         
   8  -1   7         50.24         29.90         3.08 o                         
  -8   0   7         14.63         10.03         3.54 o                         
  -7   0   7          4.02          1.57         1.20 o                         
  -6   0   7          0.30          0.39         0.57 o                         
  -5   0   7         28.93         28.27         1.07 o                         
  -4   0   7         74.94         73.04         1.61 o                         
  -3   0   7        896.38        884.19         8.04 o                         
  -2   0   7         73.99         83.25         1.13 o                         
  -1   0   7         33.01         36.34         0.79 o                         
   0   0   7        581.38        615.63         5.09 o                         
   1   0   7          0.64          0.07         0.32 o                         
   2   0   7        123.27        128.17         1.65 o                         
   3   0   7         84.66         88.33         1.62 o                         
   4   0   7          0.75         -0.55         0.57 o                         
   5   0   7         22.74         25.37         1.24 o                         
   6   0   7         17.93         19.20         1.51 o                         
   7   0   7         20.68         16.37         3.20 o                         
   8   0   7          1.41         -0.57         1.38 o                         
  -8   1   7          3.38          2.94         1.69 o                         
  -7   1   7         10.37         13.71         2.41 o                         
  -6   1   7          0.65          0.99         0.64 o                         
  -5   1   7        108.82        107.17         2.73 o                         
  -4   1   7          5.57          4.61         0.59 o                         
  -3   1   7          2.03          1.86         0.52 o                         
  -2   1   7        141.53        128.76         1.52 o                         
  -1   1   7       1500.23       1540.37        11.67 o                         
   0   1   7        130.14        134.16         1.72 o                         
   1   1   7         11.31         11.57         0.60 o                         
   2   1   7         64.49         61.06         1.16 o                         
   3   1   7         32.92         32.77         1.07 o                         
   4   1   7         55.30         51.15         1.32 o                         
   5   1   7         45.44         49.88         1.86 o                         
   6   1   7          7.08          4.80         1.15 o                         
   7   1   7          6.43          5.48         1.31 o                         
  -8   2   7         63.11         50.72         9.11 o                         
  -7   2   7          2.68          1.08         1.04 o                         
  -6   2   7         43.64         39.70         2.19 o                         
  -5   2   7          0.34         -0.57         0.57 o                         
  -4   2   7          8.05          6.25         0.64 o                         
  -3   2   7        102.97        103.40         1.99 o                         
  -2   2   7          0.15          0.01         0.37 o                         
  -1   2   7          5.99          6.65         0.55 o                         
   0   2   7        729.54        711.64         6.25 o                         
   1   2   7         10.01          6.85         0.55 o                         
   2   2   7         13.55         13.17         0.81 o                         
   3   2   7         26.04         21.21         1.05 o                         
   4   2   7          0.03         -0.28         0.56 o                         
   5   2   7         78.58         87.20         2.18 o                         
   6   2   7          3.00          2.67         0.85 o                         
   7   2   7          1.43          0.84         1.19 o                         
  -8   3   7          0.05          0.26         3.65 o                         
  -7   3   7         22.03         22.74         2.40 o                         
  -6   3   7          1.32          0.24         0.85 o                         
  -5   3   7         65.82         61.65         3.32 o                         
  -4   3   7          0.11          0.38         0.61 o                         
  -3   3   7         47.55         48.87         1.48 o                         
  -2   3   7         15.37         14.67         0.81 o                         
  -1   3   7         70.01         73.23         2.08 o                         
   0   3   7        558.10        570.67         6.29 o                         
   1   3   7        118.10        115.63         2.34 o                         
   2   3   7        101.82         96.41         2.08 o                         
   3   3   7          1.07          0.98         0.62 o                         
   4   3   7         61.91         60.76         1.98 o                         
   5   3   7         18.50         16.29         1.22 o                         
   6   3   7          4.85          3.81         1.04 o                         
   7   3   7          0.22          0.94         1.32 o                         
  -7   4   7         51.74         73.52         4.35 o                         
  -6   4   7          4.95          4.79         1.13 o                         
  -5   4   7          2.46          2.53         1.05 o                         
  -4   4   7          0.50          0.37         0.93 o                         
  -3   4   7          1.51          1.52         0.57 o                         
  -2   4   7         28.08         32.58         1.45 o                         
  -1   4   7         61.58         63.54         2.01 o                         
   0   4   7        259.13        250.11         3.79 o                         
   1   4   7         21.46         25.72         1.68 o                         
   2   4   7          0.24         -0.29         0.69 o                         
   3   4   7         31.52         26.41         1.53 o                         
   4   4   7         46.10         50.86         2.32 o                         
   5   4   7          1.09          1.35         0.97 o                         
   6   4   7          8.27          4.20         1.14 o                         
  -7   5   7          1.51          1.28         1.67 o                         
  -6   5   7          5.93          4.13         1.25 o                         
  -5   5   7          1.47          0.57         1.12 o                         
  -4   5   7          0.80          1.56         0.91 o                         
  -3   5   7         49.32         53.60         1.71 o                         
  -2   5   7         12.36         12.16         1.14 o                         
  -1   5   7         53.77         58.75         1.92 o                         
   0   5   7        225.95        235.20         4.08 o                         
   1   5   7         25.91         31.49         1.64 o                         
   2   5   7          0.12          0.18         0.81 o                         
   3   5   7         20.68         20.88         1.93 o                         
   4   5   7          0.22         -0.58         1.07 o                         
   5   5   7          1.60          1.43         1.14 o                         
   6   5   7          0.06          0.48         1.21 o                         
  -6   6   7          0.98         -0.02         1.42 o                         
  -5   6   7          0.44          1.09         1.21 o                         
  -4   6   7          1.85          1.51         1.11 o                         
  -3   6   7          8.31          8.02         1.02 o                         
  -2   6   7         20.28         23.25         1.63 o                         
  -1   6   7          1.84          2.65         0.91 o                         
   0   6   7         10.32          9.68         1.18 o                         
   1   6   7         28.33         29.15         1.80 o                         
   2   6   7         53.08         64.13         2.68 o                         
   3   6   7          0.54          0.94         0.93 o                         
   4   6   7          4.21          3.80         1.37 o                         
   5   6   7          0.26          0.73         1.30 o                         
  -5   7   7          0.97          0.91         1.27 o                         
  -4   7   7          2.30          2.14         1.19 o                         
  -3   7   7         40.66         43.20         2.86 o                         
  -2   7   7          1.47          0.74         1.02 o                         
  -1   7   7          6.20          5.66         1.16 o                         
   0   7   7          0.00         -0.61         0.93 o                         
   1   7   7        211.98        238.16         5.79 o                         
   2   7   7          0.35          0.59         0.99 o                         
   3   7   7          2.19          1.43         1.10 o                         
   4   7   7         10.16         11.35         1.67 o                         
  -4   8   7          1.44          1.39         1.68 o                         
  -3   8   7          9.47          8.89         1.51 o                         
  -2   8   7          0.01          0.40         1.25 o                         
  -1   8   7         20.18         18.45         1.99 o                         
   0   8   7         15.13         13.88         1.72 o                         
   1   8   7          0.61          1.33         1.16 o                         
   2   8   7         58.38         55.16         3.82 o                         
   3   8   7          9.50          5.84         1.78 o                         
  -3  -9   8          0.22          0.08         1.22 o                         
  -2  -9   8          0.01          0.31         1.19 o                         
  -1  -9   8          0.39          0.48         1.07 o                         
   0  -9   8         12.99         14.34         1.72 o                         
   1  -9   8          5.86          6.82         1.27 o                         
   2  -9   8          6.68          4.53         1.05 o                         
   3  -9   8          9.44          7.73         1.40 o                         
  -4  -8   8          1.74          0.64         1.19 o                         
  -3  -8   8          0.34          0.49         1.05 o                         
  -2  -8   8          8.29          6.29         1.13 o                         
  -1  -8   8          0.98          0.80         0.97 o                         
   0  -8   8          1.47          1.70         1.03 o                         
   1  -8   8         13.08         16.86         1.69 o                         
   2  -8   8         21.11         25.54         1.69 o                         
   3  -8   8        106.62        118.56         3.73 o                         
   4  -8   8          8.28          6.37         1.29 o                         
   5  -8   8          2.42          1.75         1.35 o                         
  -5  -7   8        107.19         89.02         8.11 o                         
  -4  -7   8          8.20          9.08         1.31 o                         
  -3  -7   8          3.59          4.55         1.10 o                         
  -2  -7   8          1.37          1.10         0.89 o                         
  -1  -7   8         11.40         11.56         1.26 o                         
   0  -7   8          0.24          0.38         0.85 o                         
   1  -7   8         21.57         22.64         1.68 o                         
   2  -7   8         18.72         18.88         1.33 o                         
   3  -7   8          0.23          0.39         0.95 o                         
   4  -7   8          9.71          5.12         1.14 o                         
   5  -7   8          0.98          0.51         1.17 o                         
   6  -7   8          5.82          6.27         4.11 o                         
  -6  -6   8         52.69         49.73         3.28 o                         
  -5  -6   8        221.52        252.24         7.52 o                         
  -4  -6   8         35.01         35.74         1.74 o                         
  -3  -6   8         17.49         18.73         1.42 o                         
  -2  -6   8         19.56         20.91         1.36 o                         
  -1  -6   8         18.21         22.11         1.41 o                         
   0  -6   8         60.03         61.75         1.96 o                         
   1  -6   8          6.23          7.48         0.97 o                         
   2  -6   8          0.07          0.07         0.68 o                         
   3  -6   8        157.55        160.16         3.06 o                         
   4  -6   8          4.08          3.70         1.04 o                         
   5  -6   8          7.90          5.96         1.18 o                         
   6  -6   8          1.91          2.00         1.30 o                         
  -7  -5   8          6.24          4.54         1.81 o                         
  -6  -5   8          0.11         -0.49         1.16 o                         
  -5  -5   8          7.10          6.26         1.18 o                         
  -4  -5   8        333.40        363.14         5.00 o                         
  -3  -5   8          1.60          2.20         0.69 o                         
  -2  -5   8          1.53          1.33         0.65 o                         
  -1  -5   8        152.89        148.49         2.59 o                         
   0  -5   8         45.40         41.39         1.56 o                         
   1  -5   8         23.02         22.66         1.22 o                         
   2  -5   8          0.43         -0.11         0.58 o                         
   3  -5   8          5.06          5.29         0.80 o                         
   4  -5   8         12.21          9.88         1.06 o                         
   5  -5   8          3.00          3.41         0.91 o                         
   6  -5   8          0.01         -0.73         1.03 o                         
   7  -5   8          2.61          1.17         1.32 o                         
  -7  -4   8          7.06          5.86         1.84 o                         
  -6  -4   8          5.67          4.51         1.22 o                         
  -5  -4   8        293.48        323.90         7.66 o                         
  -4  -4   8        248.83        269.30         3.99 o                         
  -3  -4   8         27.87         26.58         1.04 o                         
  -2  -4   8          0.10         -0.14         0.50 o                         
  -1  -4   8         10.07         10.17         0.75 o                         
   0  -4   8         41.04         46.53         1.39 o                         
   1  -4   8          8.42          6.13         0.70 o                         
   2  -4   8        236.84        233.89         3.26 o                         
   3  -4   8          6.67          3.13         0.69 o                         
   4  -4   8         64.87         52.66         1.82 o                         
   5  -4   8          4.35          6.94         0.99 o                         
   6  -4   8         31.22         27.38         2.49 o                         
   7  -4   8          8.21          3.91         1.36 o                         
  -7  -3   8         19.42         20.34         1.77 o                         
  -6  -3   8          5.03          7.56         1.33 o                         
  -5  -3   8          0.11         -0.14         0.71 o                         
  -4  -3   8        210.42        222.46         3.93 o                         
  -3  -3   8        187.38        189.48         2.37 o                         
  -2  -3   8         80.96         78.20         1.43 o                         
  -1  -3   8          1.37          1.54         0.44 o                         
   0  -3   8         25.07         23.60         0.80 o                         
   1  -3   8        360.41        351.34         3.45 o                         
   2  -3   8         63.71         60.37         1.41 o                         
   3  -3   8          5.83          7.17         0.72 o                         
   4  -3   8          5.89          4.34         0.73 o                         
   5  -3   8          7.66          4.19         0.78 o                         
   6  -3   8          0.07         -0.41         1.03 o                         
   7  -3   8         14.41          9.88         2.37 o                         
  -8  -2   8          0.17          0.08         1.55 o                         
  -7  -2   8          0.09          1.21         1.09 o                         
  -6  -2   8          7.95          8.28         1.18 o                         
  -5  -2   8         41.96         43.04         1.66 o                         
  -4  -2   8       1248.93       1341.43        14.54 o                         
  -3  -2   8         76.52         75.27         1.67 o                         
  -2  -2   8          1.37          0.56         0.39 o                         
  -1  -2   8         20.11         25.01         0.86 o                         
   0  -2   8        389.64        380.97         3.41 o                         
   1  -2   8        171.69        168.59         1.91 o                         
   2  -2   8         42.78         37.64         1.08 o                         
   3  -2   8         26.33         21.54         0.84 o                         
   4  -2   8         37.63         24.02         1.34 o                         
   5  -2   8         36.63         29.37         1.25 o                         
   6  -2   8          1.99          0.52         0.75 o                         
   7  -2   8          0.00         -0.48         1.06 o                         
  -8  -1   8          9.79          5.00         2.15 o                         
  -7  -1   8          1.45          0.61         0.97 o                         
  -6  -1   8          1.15          0.97         0.83 o                         
  -5  -1   8         14.16         12.84         1.02 o                         
  -4  -1   8        285.17        294.97         4.07 o                         
  -3  -1   8        604.31        583.35         6.61 o                         
  -2  -1   8        311.80        315.51         3.28 o                         
  -1  -1   8         22.82         26.99         0.83 o                         
   0  -1   8         84.89         78.92         1.21 o                         
   1  -1   8          6.15          8.49         0.52 o                         
   2  -1   8        116.58        105.72         1.50 o                         
   3  -1   8         34.31         37.41         1.14 o                         
   4  -1   8         60.61         54.54         1.42 o                         
   5  -1   8        102.82        106.31         2.08 o                         
   6  -1   8          0.00          0.03         0.79 o                         
   7  -1   8          7.53          2.59         1.20 o                         
  -8   0   8          6.91          3.45         1.64 o                         
  -7   0   8          2.97          3.04         1.07 o                         
  -6   0   8          1.03          0.25         0.68 o                         
  -5   0   8        144.83        154.87         3.86 o                         
  -4   0   8        552.28        560.15         6.42 o                         
  -3   0   8         30.77         29.86         1.17 o                         
  -2   0   8          4.50          3.59         0.44 o                         
  -1   0   8        217.23        223.25         2.92 o                         
   0   0   8        186.17        185.86         2.11 o                         
   1   0   8          6.27          5.33         0.47 o                         
   2   0   8         24.72         25.24         0.92 o                         
   3   0   8         44.66         44.41         1.90 o                         
   4   0   8         33.45         26.18         1.49 o                         
   5   0   8         65.49         59.88         1.80 o                         
   6   0   8         40.32         41.55         1.51 o                         
   7   0   8         19.34         15.40         1.82 o                         
  -8   1   8          1.44          0.30         1.28 o                         
  -7   1   8          1.03          1.23         1.00 o                         
  -6   1   8          8.91         10.83         1.06 o                         
  -5   1   8          0.01         -0.42         0.63 o                         
  -4   1   8        155.35        159.76         2.89 o                         
  -3   1   8         76.80         69.86         1.93 o                         
  -2   1   8        323.48        300.80         2.86 o                         
  -1   1   8        283.36        263.13         2.86 o                         
   0   1   8          4.76          4.51         0.51 o                         
   1   1   8        196.10        184.84         2.10 o                         
   2   1   8          1.62          1.47         0.56 o                         
   3   1   8          1.89          0.63         0.56 o                         
   4   1   8         26.58         26.01         1.20 o                         
   5   1   8         30.68         32.52         1.62 o                         
   6   1   8          0.84          0.39         0.78 o                         
   7   1   8          0.46         -0.81         1.02 o                         
  -8   2   8         13.96          7.55         1.72 o                         
  -7   2   8         19.27         18.47         2.94 o                         
  -6   2   8          1.89          0.32         0.73 o                         
  -5   2   8         33.48         34.62         2.29 o                         
  -4   2   8         61.86         57.76         2.29 o                         
  -3   2   8        857.88        881.93         9.72 o                         
  -2   2   8         20.76         22.38         0.92 o                         
  -1   2   8          7.87          7.44         0.71 o                         
   0   2   8          0.52         -0.27         0.48 o                         
   1   2   8        101.22         98.81         1.91 o                         
   2   2   8          0.30         -0.27         0.61 o                         
   3   2   8         23.44         20.94         1.14 o                         
   4   2   8        111.24        118.02         2.71 o                         
   5   2   8          1.88          0.76         0.83 o                         
   6   2   8         14.75         10.77         1.29 o                         
   7   2   8          2.78          0.93         1.18 o                         
  -7   3   8          1.16          0.60         1.12 o                         
  -6   3   8         10.99         12.89         1.53 o                         
  -5   3   8          1.18          0.47         0.89 o                         
  -4   3   8          6.16          7.30         1.12 o                         
  -3   3   8         29.84         32.13         1.43 o                         
  -2   3   8        575.40        590.87         6.49 o                         
  -1   3   8         35.84         38.80         1.43 o                         
   0   3   8        375.03        388.34         4.67 o                         
   1   3   8          5.29          6.19         0.86 o                         
   2   3   8         15.43         16.69         1.16 o                         
   3   3   8         62.72         63.28         2.44 o                         
   4   3   8          0.92          0.35         0.76 o                         
   5   3   8          0.85          1.60         0.93 o                         
   6   3   8          3.09          3.31         1.09 o                         
   7   3   8          0.23         -1.20         1.34 o                         
  -7   4   8         21.93         28.83         3.77 o                         
  -6   4   8          8.38          6.38         1.26 o                         
  -5   4   8          0.01          0.78         1.07 o                         
  -4   4   8         12.69         12.04         1.30 o                         
  -3   4   8        205.23        224.84         3.33 o                         
  -2   4   8        228.79        242.88         3.75 o                         
  -1   4   8         96.40        104.80         2.48 o                         
   0   4   8          9.14         10.43         1.02 o                         
   1   4   8         62.13         65.62         2.63 o                         
   2   4   8         36.17         34.64         1.60 o                         
   3   4   8         15.61         15.93         1.57 o                         
   4   4   8         23.72         24.59         1.88 o                         
   5   4   8          4.18          4.32         1.10 o                         
   6   4   8         11.57          7.75         1.53 o                         
  -6   5   8          2.13          1.40         1.19 o                         
  -5   5   8          4.91          3.54         1.24 o                         
  -4   5   8         17.02         14.15         1.35 o                         
  -3   5   8         14.37         12.78         1.03 o                         
  -2   5   8        168.57        190.41         3.55 o                         
  -1   5   8        127.46        141.33         3.15 o                         
   0   5   8        291.05        313.50         4.73 o                         
   1   5   8          3.46          4.22         0.93 o                         
   2   5   8        100.67        114.20         2.68 o                         
   3   5   8          0.02          0.12         0.89 o                         
   4   5   8          5.04          2.65         1.24 o                         
   5   5   8          0.04          0.10         1.11 o                         
   6   5   8         11.07         10.15         2.59 o                         
  -6   6   8          3.01          1.11         1.54 o                         
  -5   6   8          1.59          3.33         1.30 o                         
  -4   6   8         13.10         15.28         1.64 o                         
  -3   6   8         74.20         79.02         2.99 o                         
  -2   6   8        194.53        218.98         4.31 o                         
  -1   6   8          5.47          5.43         1.15 o                         
   0   6   8          0.42         -0.39         0.84 o                         
   1   6   8          8.09          6.63         1.18 o                         
   2   6   8          0.07         -0.55         0.96 o                         
   3   6   8          5.57          5.72         1.17 o                         
   4   6   8          7.11          7.95         1.69 o                         
   5   6   8          4.04          5.69         1.56 o                         
  -5   7   8          0.01          0.65         1.40 o                         
  -4   7   8          0.61          0.75         1.18 o                         
  -3   7   8          0.09          0.02         1.03 o                         
  -2   7   8         51.92         56.76         2.88 o                         
  -1   7   8         24.92         24.62         1.86 o                         
   0   7   8         18.60         17.39         1.64 o                         
   1   7   8         12.41          9.47         1.47 o                         
   2   7   8         11.09         10.60         1.44 o                         
   3   7   8          9.85          7.83         1.33 o                         
   4   7   8          1.37          1.75         1.30 o                         
  -3   8   8         22.63         16.85         2.69 o                         
  -2   8   8          1.25          2.13         1.30 o                         
  -1   8   8         37.11         29.64         2.43 o                         
   0   8   8          0.78          1.68         1.25 o                         
   1   8   8          4.47          2.93         1.27 o                         
   2   8   8          0.28         -0.17         1.09 o                         
  -3  -9   9          0.20          0.30         1.35 o                         
  -2  -9   9         11.00          8.07         1.56 o                         
  -1  -9   9         19.50         17.48         1.68 o                         
   0  -9   9         66.19         67.12         3.39 o                         
   1  -9   9          0.21          0.19         0.99 o                         
   2  -9   9          0.12          0.20         0.90 o                         
   3  -9   9          0.13          0.21         1.17 o                         
  -4  -8   9          2.96          2.78         1.24 o                         
  -3  -8   9          1.01          0.04         1.10 o                         
  -2  -8   9         16.99         15.27         1.51 o                         
  -1  -8   9          0.19         -0.39         0.98 o                         
   0  -8   9          2.64          3.21         1.08 o                         
   1  -8   9          5.49          6.03         1.15 o                         
   2  -8   9         39.97         40.30         2.06 o                         
   3  -8   9         14.25          9.94         1.64 o                         
   4  -8   9         14.19         10.19         1.68 o                         
  -5  -7   9         84.81         76.59         6.95 o                         
  -4  -7   9          8.07         10.78         1.53 o                         
  -3  -7   9          5.09          4.29         1.19 o                         
  -2  -7   9          6.35          6.29         1.09 o                         
  -1  -7   9         63.32         70.80         2.55 o                         
   0  -7   9         10.56         10.00         1.23 o                         
   1  -7   9         59.93         70.44         2.47 o                         
   2  -7   9         25.07         27.84         1.72 o                         
   3  -7   9          6.22          6.30         1.00 o                         
   4  -7   9         11.28          9.03         1.44 o                         
   5  -7   9          6.26          4.00         1.31 o                         
  -6  -6   9         76.61        107.14         7.25 o                         
  -5  -6   9         32.81         36.08         2.53 o                         
  -4  -6   9          7.02          6.27         0.94 o                         
  -3  -6   9         40.70         42.66         1.84 o                         
  -2  -6   9          3.22          1.89         0.86 o                         
  -1  -6   9         99.21        106.62         2.53 o                         
   0  -6   9          3.42          2.89         0.87 o                         
   1  -6   9          2.53          2.17         0.79 o                         
   2  -6   9          2.74          1.97         0.85 o                         
   3  -6   9        225.02        242.41         4.03 o                         
   4  -6   9          5.17          9.30         1.44 o                         
   5  -6   9          4.74          3.77         1.22 o                         
   6  -6   9          1.35          1.99         1.35 o                         
  -7  -5   9          0.60          0.14         1.73 o                         
  -6  -5   9          0.02         -0.58         1.15 o                         
  -5  -5   9         71.74         81.18         5.87 o                         
  -4  -5   9         10.69         11.25         0.86 o                         
  -3  -5   9          0.78          0.94         0.72 o                         
  -2  -5   9         86.11         86.98         2.05 o                         
  -1  -5   9          5.44          4.27         0.75 o                         
   0  -5   9          0.64         -0.66         0.66 o                         
   1  -5   9        268.99        283.65         4.14 o                         
   2  -5   9         43.53         41.20         1.63 o                         
   3  -5   9          1.54          0.60         0.75 o                         
   4  -5   9         64.95         62.17         2.47 o                         
   5  -5   9          8.73          8.68         1.23 o                         
   6  -5   9          0.85          0.07         1.12 o                         
  -7  -4   9          5.50          3.68         1.83 o                         
  -6  -4   9          0.05         -0.23         1.30 o                         
  -5  -4   9        319.68        370.89         9.72 o                         
  -4  -4   9          0.84         -0.15         0.69 o                         
  -3  -4   9         48.37         47.44         1.83 o                         
  -2  -4   9         21.54         20.95         1.01 o                         
  -1  -4   9         98.62        102.09         1.96 o                         
   0  -4   9         72.29         75.99         1.71 o                         
   1  -4   9         72.06         68.45         1.72 o                         
   2  -4   9          3.75          4.41         0.72 o                         
   3  -4   9        280.15        270.58         3.78 o                         
   4  -4   9        101.24         92.19         1.94 o                         
   5  -4   9          5.14          6.24         1.11 o                         
   6  -4   9          0.70          0.00         0.95 o                         
   7  -4   9          0.77         -0.16         1.22 o                         
  -7  -3   9          1.35          2.46         1.55 o                         
  -6  -3   9          2.60          2.51         1.46 o                         
  -5  -3   9         18.34         18.58         2.00 o                         
  -4  -3   9        189.61        203.53         3.70 o                         
  -3  -3   9         13.50         13.00         0.81 o                         
  -2  -3   9         33.98         37.65         1.43 o                         
  -1  -3   9         40.87         39.11         1.47 o                         
   0  -3   9        292.86        280.89         3.19 o                         
   1  -3   9         17.65         16.12         0.91 o                         
   2  -3   9          3.03          2.13         0.64 o                         
   3  -3   9        156.54        153.01         2.37 o                         
   4  -3   9        195.48        206.86         4.30 o                         
   5  -3   9          0.48          0.54         0.76 o                         
   6  -3   9          1.68          0.87         0.92 o                         
   7  -3   9          4.58          3.13         1.46 o                         
  -8  -2   9         16.63          6.95         4.69 o                         
  -7  -2   9          7.39          6.59         1.60 o                         
  -6  -2   9          5.08          3.20         1.29 o                         
  -5  -2   9        122.97        131.29         2.94 o                         
  -4  -2   9        310.96        330.62         4.81 o                         
  -3  -2   9          3.51          2.61         0.46 o                         
  -2  -2   9          4.12          3.19         0.53 o                         
  -1  -2   9         17.84         25.40         0.91 o                         
   0  -2   9         20.01         24.10         0.91 o                         
   1  -2   9         60.05         58.32         1.31 o                         
   2  -2   9         24.32         23.92         1.07 o                         
   3  -2   9         49.92         45.33         1.52 o                         
   4  -2   9        223.58        217.43         3.31 o                         
   5  -2   9          0.12          0.23         0.75 o                         
   6  -2   9         22.43         19.13         1.49 o                         
   7  -2   9         10.79          5.05         1.58 o                         
  -8  -1   9          0.18         -0.63         1.53 o                         
  -7  -1   9          0.78          0.17         1.04 o                         
  -6  -1   9         36.54         39.77         1.81 o                         
  -5  -1   9         14.16         13.91         1.41 o                         
  -4  -1   9          8.01          6.72         0.82 o                         
  -3  -1   9        904.57        911.91         8.64 o                         
  -2  -1   9         29.12         24.91         1.06 o                         
  -1  -1   9         29.36         29.36         0.92 o                         
   0  -1   9          2.17          2.09         0.43 o                         
   1  -1   9          3.50          2.28         0.48 o                         
   2  -1   9         45.48         42.69         1.19 o                         
   3  -1   9          0.76          0.93         0.70 o                         
   4  -1   9          3.04          2.45         0.78 o                         
   5  -1   9          4.93          3.11         0.84 o                         
   6  -1   9         27.70         24.58         1.36 o                         
   7  -1   9          3.42          1.64         1.33 o                         
  -8   0   9         18.52         24.36         5.85 o                         
  -7   0   9          0.76         -0.82         0.97 o                         
  -6   0   9         44.73         52.51         2.04 o                         
  -5   0   9         16.41         18.19         1.28 o                         
  -4   0   9       1328.16       1424.46        16.70 o                         
  -3   0   9         15.58         14.08         0.89 o                         
  -2   0   9          1.11          1.37         0.49 o                         
  -1   0   9         41.77         40.59         1.05 o                         
   0   0   9          8.60         10.25         0.69 o                         
   1   0   9         27.80         28.23         1.03 o                         
   2   0   9         21.51         19.08         0.96 o                         
   3   0   9          9.75          9.87         0.89 o                         
   4   0   9         16.12         12.49         0.97 o                         
   5   0   9        317.75        357.03         4.94 o                         
   6   0   9          4.26          4.06         1.05 o                         
   7   0   9          0.76         -0.11         1.17 o                         
  -8   1   9          3.13          2.44         1.56 o                         
  -7   1   9          0.99          0.25         0.99 o                         
  -6   1   9         34.59         37.00         1.87 o                         
  -5   1   9         16.45         15.28         1.80 o                         
  -4   1   9          0.06         -0.36         0.80 o                         
  -3   1   9        851.21        856.51         9.78 o                         
  -2   1   9          4.89          5.39         0.58 o                         
  -1   1   9          3.58          3.61         0.61 o                         
   0   1   9         48.73         49.68         1.52 o                         
   1   1   9         26.03         29.97         1.12 o                         
   2   1   9         15.80         15.00         0.95 o                         
   3   1   9        113.83        120.33         2.39 o                         
   4   1   9        102.58        109.75         2.39 o                         
   5   1   9         30.60         31.55         1.89 o                         
   6   1   9         23.58         18.18         1.54 o                         
   7   1   9          0.00         -0.42         1.22 o                         
  -7   2   9          3.20          1.21         1.23 o                         
  -6   2   9         38.96         44.64         3.36 o                         
  -5   2   9          0.05          0.16         0.86 o                         
  -4   2   9        190.00        200.04         3.77 o                         
  -3   2   9        340.89        369.63         4.86 o                         
  -2   2   9          2.15          1.64         0.58 o                         
  -1   2   9         58.49         58.38         1.70 o                         
   0   2   9        134.89        132.27         2.85 o                         
   1   2   9        229.94        227.85         3.88 o                         
   2   2   9        102.32        100.39         2.09 o                         
   3   2   9         11.10         11.81         1.01 o                         
   4   2   9          1.17          0.65         0.62 o                         
   5   2   9        190.81        217.03         3.81 o                         
   6   2   9          0.00         -0.08         0.98 o                         
   7   2   9          1.57          0.47         1.20 o                         
  -7   3   9          0.36          0.18         1.30 o                         
  -6   3   9          0.07         -0.58         1.03 o                         
  -5   3   9         24.04         28.24         2.03 o                         
  -4   3   9          4.93          4.76         1.08 o                         
  -3   3   9        132.74        133.22         2.34 o                         
  -2   3   9        227.09        238.66         3.25 o                         
  -1   3   9          0.67         -0.14         0.65 o                         
   0   3   9        203.39        212.08         3.51 o                         
   1   3   9        311.76        316.58         4.59 o                         
   2   3   9          6.68          6.48         0.93 o                         
   3   3   9          2.58          1.35         0.76 o                         
   4   3   9          2.23          2.10         0.98 o                         
   5   3   9          0.04          0.17         0.96 o                         
   6   3   9         23.99         18.46         2.44 o                         
  -7   4   9          7.72          3.85         1.81 o                         
  -6   4   9          6.96          6.42         1.38 o                         
  -5   4   9          5.19          3.01         1.26 o                         
  -4   4   9         32.09         34.66         1.91 o                         
  -3   4   9        271.89        303.19         4.16 o                         
  -2   4   9         77.50         84.94         2.38 o                         
  -1   4   9          7.27          5.79         1.00 o                         
   0   4   9         27.08         25.91         1.40 o                         
   1   4   9          3.73          4.17         0.99 o                         
   2   4   9          8.89          8.70         1.21 o                         
   3   4   9          0.25         -0.30         0.83 o                         
   4   4   9         13.24         14.20         1.62 o                         
   5   4   9         74.77         83.79         4.15 o                         
   6   4   9         17.08         12.11         1.74 o                         
  -6   5   9          6.23          5.79         1.39 o                         
  -5   5   9          0.06         -0.23         1.13 o                         
  -4   5   9          3.79          3.29         1.09 o                         
  -3   5   9         26.72         25.79         1.57 o                         
  -2   5   9        176.84        202.10         4.42 o                         
  -1   5   9         42.49         46.63         2.14 o                         
   0   5   9          2.70          4.38         0.94 o                         
   1   5   9          0.01         -0.39         0.82 o                         
   2   5   9          1.80          1.46         0.89 o                         
   3   5   9         21.14         23.42         1.64 o                         
   4   5   9          4.35          4.23         1.37 o                         
   5   5   9          1.30          0.30         1.14 o                         
  -5   6   9          0.77          2.18         1.35 o                         
  -4   6   9         10.90          6.49         1.77 o                         
  -3   6   9         18.45         18.22         1.45 o                         
  -2   6   9        286.83        333.20         5.65 o                         
  -1   6   9          5.35          4.61         1.18 o                         
   0   6   9          2.39          1.64         0.94 o                         
   1   6   9          2.52          2.48         1.00 o                         
   2   6   9         34.23         34.01         2.14 o                         
   3   6   9          0.71          1.60         1.10 o                         
   4   6   9          9.16          7.24         1.73 o                         
  -4   7   9          9.78          6.60         1.57 o                         
  -3   7   9          8.20          5.66         1.19 o                         
  -2   7   9         98.61        113.90         5.08 o                         
  -1   7   9        135.83        157.77         5.69 o                         
   0   7   9          4.35          4.45         1.26 o                         
   1   7   9          2.17          2.70         1.24 o                         
   2   7   9          0.26         -0.93         1.03 o                         
   3   7   9          0.87         -0.15         1.09 o                         
  -2   8   9        153.19        193.96         6.13 o                         
  -1   8   9          7.65          4.93         1.44 o                         
   0   8   9          9.92          7.59         1.55 o                         
   1   8   9         11.07          8.11         1.56 o                         
  -2  -9  10         13.78         11.52         1.94 o                         
  -1  -9  10        150.33        173.91         7.23 o                         
   0  -9  10        136.02        146.77         5.04 o                         
   1  -9  10         31.68         33.36         2.75 o                         
   2  -9  10          2.12          1.11         1.14 o                         
  -4  -8  10          1.88          1.26         1.21 o                         
  -3  -8  10          3.78          2.86         1.17 o                         
  -2  -8  10          0.97          1.03         1.01 o                         
  -1  -8  10         17.63         15.86         1.56 o                         
   0  -8  10         78.36         78.50         4.73 o                         
   1  -8  10         24.95         23.44         2.08 o                         
   2  -8  10         52.63         51.47         2.46 o                         
   3  -8  10         14.83         15.57         1.88 o                         
   4  -8  10          5.92          4.06         1.34 o                         
  -5  -7  10          4.43          3.06         1.47 o                         
  -4  -7  10          0.82          0.32         0.89 o                         
  -3  -7  10          3.41          3.26         1.06 o                         
  -2  -7  10          0.00         -0.02         0.90 o                         
  -1  -7  10         90.90        107.18         3.09 o                         
   0  -7  10        475.80        537.57         7.74 o                         
   1  -7  10          1.73          1.90         0.95 o                         
   2  -7  10          0.05          0.90         0.83 o                         
   3  -7  10          1.27          1.49         0.91 o                         
   4  -7  10         17.21         15.96         1.81 o                         
   5  -7  10          9.27          6.33         1.41 o                         
  -6  -6  10          7.47          1.22         2.08 o                         
  -5  -6  10          0.01          0.03         1.06 o                         
  -4  -6  10          1.69          1.57         0.88 o                         
  -3  -6  10         20.88         22.89         1.65 o                         
  -2  -6  10          1.48          1.64         0.82 o                         
  -1  -6  10         49.50         54.99         2.21 o                         
   0  -6  10         25.03         24.09         1.54 o                         
   1  -6  10         97.00        103.39         2.41 o                         
   2  -6  10          5.29          5.54         0.97 o                         
   3  -6  10         24.95         22.85         1.66 o                         
   4  -6  10         18.45         17.43         1.62 o                         
   5  -6  10          0.16         -1.06         1.06 o                         
   6  -6  10          0.46          0.05         1.32 o                         
  -6  -5  10         12.65         12.82         2.26 o                         
  -5  -5  10          5.17          4.51         1.24 o                         
  -4  -5  10          0.49          0.21         0.60 o                         
  -3  -5  10         28.35         30.69         2.01 o                         
  -2  -5  10          4.61          5.10         0.84 o                         
  -1  -5  10        179.73        187.63         3.11 o                         
   0  -5  10        145.41        155.44         2.93 o                         
   1  -5  10        526.12        588.26         6.84 o                         
   2  -5  10         38.22         38.70         1.68 o                         
   3  -5  10          0.38          1.85         0.83 o                         
   4  -5  10          7.50          7.68         1.04 o                         
   5  -5  10          0.50         -0.24         1.06 o                         
   6  -5  10          0.16          0.29         1.09 o                         
  -7  -4  10         74.04         75.00         6.32 o                         
  -6  -4  10          4.86          5.98         1.65 o                         
  -5  -4  10         13.47         13.73         1.97 o                         
  -4  -4  10          9.49          9.17         1.15 o                         
  -3  -4  10         11.43         10.47         0.81 o                         
  -2  -4  10         17.67         16.28         0.94 o                         
  -1  -4  10         66.23         69.07         1.72 o                         
   0  -4  10          4.10          3.82         0.73 o                         
   1  -4  10          1.04          1.01         0.67 o                         
   2  -4  10        227.23        240.09         3.52 o                         
   3  -4  10         45.86         43.92         2.02 o                         
   4  -4  10         10.75          6.61         0.76 o                         
   5  -4  10         18.88         16.27         1.48 o                         
   6  -4  10          0.10          0.49         1.05 o                         
   7  -4  10          4.95          2.53         1.52 o                         
  -7  -3  10         64.60         75.97         5.85 o                         
  -6  -3  10          3.63          4.73         1.55 o                         
  -5  -3  10          0.34          2.08         1.05 o                         
  -4  -3  10         15.24         15.36         1.13 o                         
  -3  -3  10        172.28        174.32         2.57 o                         
  -2  -3  10        167.37        166.64         2.55 o                         
  -1  -3  10          0.00         -0.03         0.50 o                         
   0  -3  10          6.84          3.45         0.72 o                         
   1  -3  10       1087.29       1128.91        11.30 o                         
   2  -3  10         98.16        103.60         2.07 o                         
   3  -3  10         64.14         63.14         1.67 o                         
   4  -3  10          0.10         -0.05         0.83 o                         
   5  -3  10          0.03          0.09         0.86 o                         
   6  -3  10          1.84          0.47         1.13 o                         
   7  -3  10          9.21          4.55         1.50 o                         
  -7  -2  10         36.54         42.21         3.52 o                         
  -6  -2  10         74.21         87.71         3.52 o                         
  -5  -2  10         61.84         64.17         3.22 o                         
  -4  -2  10         52.42         56.94         2.51 o                         
  -3  -2  10        125.60        128.91         2.31 o                         
  -2  -2  10          1.86          0.92         0.60 o                         
  -1  -2  10         19.20         19.53         0.98 o                         
   0  -2  10          0.86          0.76         0.59 o                         
   1  -2  10          9.69          7.51         0.80 o                         
   2  -2  10        349.77        365.93         4.83 o                         
   3  -2  10          0.05         -0.19         0.59 o                         
   4  -2  10        240.16        249.65         4.34 o                         
   5  -2  10         25.99         31.26         1.65 o                         
   6  -2  10         36.39         35.43         3.13 o                         
   7  -2  10          4.53          1.68         1.50 o                         
  -7  -1  10         19.35         18.06         2.55 o                         
  -6  -1  10          9.48         10.72         1.67 o                         
  -5  -1  10          2.53          2.66         1.22 o                         
  -4  -1  10         44.64         45.63         1.75 o                         
  -3  -1  10        105.38        111.94         2.27 o                         
  -2  -1  10          8.86          8.85         0.82 o                         
  -1  -1  10         34.30         41.96         1.32 o                         
   0  -1  10         55.03         44.36         1.34 o                         
   1  -1  10        328.94        308.74         3.92 o                         
   2  -1  10        370.47        386.18         4.66 o                         
   3  -1  10        147.03        147.68         2.76 o                         
   4  -1  10        101.91        113.48         2.94 o                         
   5  -1  10          5.32          4.71         1.07 o                         
   6  -1  10         19.85         21.55         1.72 o                         
   7  -1  10          9.49          4.81         2.01 o                         
  -7   0  10         20.21         16.30         3.30 o                         
  -6   0  10          3.01          2.72         1.22 o                         
  -5   0  10         25.96         27.83         2.50 o                         
  -4   0  10          7.10          6.39         0.98 o                         
  -3   0  10          5.19          5.67         0.73 o                         
  -2   0  10         72.04         76.77         1.92 o                         
  -1   0  10          1.13          3.18         0.62 o                         
   0   0  10         45.65         53.27         1.55 o                         
   1   0  10          1.05         -0.21         0.59 o                         
   2   0  10         87.74         83.59         1.97 o                         
   3   0  10          6.03          7.42         0.94 o                         
   4   0  10        116.56        117.13         2.90 o                         
   5   0  10          6.16          7.29         1.27 o                         
   6   0  10         47.92         46.60         3.51 o                         
   7   0  10          3.82          1.30         1.26 o                         
  -7   1  10          1.75          0.57         1.15 o                         
  -6   1  10        115.33        142.93         3.94 o                         
  -5   1  10          2.40          3.18         1.03 o                         
  -4   1  10          3.59          3.39         0.95 o                         
  -3   1  10         53.97         54.69         2.12 o                         
  -2   1  10         36.09         39.23         1.21 o                         
  -1   1  10         59.73         70.94         1.79 o                         
   0   1  10         13.05         12.22         1.00 o                         
   1   1  10        451.67        438.89         5.25 o                         
   2   1  10         84.87         88.77         2.00 o                         
   3   1  10         39.25         42.80         2.04 o                         
   4   1  10          5.96          5.99         0.98 o                         
   5   1  10          1.11          0.38         1.00 o                         
   6   1  10          0.14         -0.84         0.97 o                         
   7   1  10          0.46         -0.05         1.25 o                         
  -7   2  10          0.71          0.61         1.25 o                         
  -6   2  10         26.17         27.73         2.72 o                         
  -5   2  10         65.43         84.18         3.27 o                         
  -4   2  10         86.31         92.24         2.78 o                         
  -3   2  10         35.27         34.32         1.53 o                         
  -2   2  10         13.16         10.93         0.84 o                         
  -1   2  10          1.97          2.23         0.71 o                         
   0   2  10         83.96         79.71         2.58 o                         
   1   2  10         88.02         89.12         2.39 o                         
   2   2  10         11.08          9.50         0.97 o                         
   3   2  10         56.56         60.83         1.98 o                         
   4   2  10          8.16          7.88         0.99 o                         
   5   2  10        104.00        112.10         4.22 o                         
   6   2  10          1.26          0.41         1.07 o                         
  -7   3  10          0.04          0.03         1.30 o                         
  -6   3  10         32.72         41.17         4.15 o                         
  -5   3  10          1.03         -0.27         1.10 o                         
  -4   3  10          2.79          2.38         1.07 o                         
  -3   3  10        183.94        199.99         2.92 o                         
  -2   3  10          4.34          3.93         0.72 o                         
  -1   3  10         50.65         53.42         2.27 o                         
   0   3  10         34.30         34.81         1.65 o                         
   1   3  10        102.01        105.68         2.58 o                         
   2   3  10         27.00         32.21         1.66 o                         
   3   3  10        120.08        137.82         2.73 o                         
   4   3  10         14.30         11.84         1.11 o                         
   5   3  10          0.05          0.55         1.00 o                         
   6   3  10         12.43          7.41         1.55 o                         
  -6   4  10         11.93          7.84         2.18 o                         
  -5   4  10         26.73         28.55         2.16 o                         
  -4   4  10          8.40          8.66         1.30 o                         
  -3   4  10        236.15        265.27         4.03 o                         
  -2   4  10         36.02         37.64         1.74 o                         
  -1   4  10         47.02         49.77         2.19 o                         
   0   4  10          0.29         -0.30         0.85 o                         
   1   4  10         54.03         53.37         2.43 o                         
   2   4  10          9.68         10.04         1.28 o                         
   3   4  10         19.29         19.67         1.49 o                         
   4   4  10         20.52         21.10         1.87 o                         
   5   4  10         50.40         55.32         3.51 o                         
  -6   5  10         11.46          8.05         2.62 o                         
  -5   5  10         34.74         36.23         4.62 o                         
  -4   5  10         21.44         22.88         1.72 o                         
  -3   5  10         34.33         34.09         1.71 o                         
  -2   5  10         67.51         76.82         2.68 o                         
  -1   5  10          3.91          3.78         1.05 o                         
   0   5  10          6.48          5.95         1.15 o                         
   1   5  10          8.19          7.62         1.17 o                         
   2   5  10         27.18         28.97         1.63 o                         
   3   5  10         77.35         92.77         3.29 o                         
   4   5  10         18.48         18.18         1.92 o                         
   5   5  10         58.08         67.36         6.31 o                         
  -5   6  10         25.32         19.48         4.25 o                         
  -4   6  10         17.44         16.18         1.85 o                         
  -3   6  10         61.35         64.79         3.61 o                         
  -2   6  10         35.32         37.31         2.80 o                         
  -1   6  10          0.00          0.11         1.01 o                         
   0   6  10          0.08          0.36         0.99 o                         
   1   6  10          5.60          4.12         1.18 o                         
   2   6  10          0.19         -0.10         1.06 o                         
   3   6  10          0.20          0.11         1.09 o                         
   4   6  10         35.02         36.83         3.64 o                         
  -3   7  10          0.46          0.32         1.07 o                         
  -2   7  10         28.71         22.58         2.60 o                         
  -1   7  10         39.26         31.88         3.07 o                         
   0   7  10          0.05          0.01         1.12 o                         
   1   7  10          3.52          1.47         1.17 o                         
   2   7  10          0.35          0.16         1.06 o                         
  -2  -9  11          5.24         13.21         7.30 o                         
  -1  -9  11         79.87         80.96         6.64 o                         
   0  -9  11         53.25         58.72         5.06 o                         
   1  -9  11          4.16          1.97         1.09 o                         
   2  -9  11         16.91          8.35         2.13 o                         
  -3  -8  11         20.13         19.94         2.17 o                         
  -2  -8  11          0.60          1.11         1.08 o                         
  -1  -8  11         23.82         24.84         2.27 o                         
   0  -8  11         15.44         17.33         1.81 o                         
   1  -8  11         53.58         54.44         4.19 o                         
   2  -8  11          3.38          3.26         1.05 o                         
   3  -8  11          0.00          0.19         1.13 o                         
   4  -8  11         11.13         13.03         6.00 o                         
  -5  -7  11         19.37         13.85         2.22 o                         
  -4  -7  11         14.24         16.46         1.88 o                         
  -3  -7  11          0.15          0.21         1.03 o                         
  -2  -7  11          3.35          2.20         1.02 o                         
  -1  -7  11          9.30          7.63         1.26 o                         
   0  -7  11        409.77        484.00         7.28 o                         
   1  -7  11          8.85         11.88         1.24 o                         
   2  -7  11          6.69          5.97         1.07 o                         
   3  -7  11          0.00          0.11         0.89 o                         
   4  -7  11         16.53         13.11         1.67 o                         
   5  -7  11          0.93         -0.48         1.35 o                         
  -5  -6  11         11.76         11.12         2.28 o                         
  -4  -6  11          8.53          9.23         1.30 o                         
  -3  -6  11          3.58          4.12         1.10 o                         
  -2  -6  11         60.74         69.01         2.17 o                         
  -1  -6  11         42.09         44.45         2.06 o                         
   0  -6  11          2.06          2.44         0.89 o                         
   1  -6  11        115.90        123.93         2.71 o                         
   2  -6  11         24.43         26.41         1.55 o                         
   3  -6  11         46.18         58.02         2.29 o                         
   4  -6  11          3.95          4.33         1.13 o                         
   5  -6  11          5.57          4.48         1.36 o                         
  -6  -5  11          0.75         -1.19         1.59 o                         
  -5  -5  11          9.13          7.23         1.68 o                         
  -4  -5  11         66.46         73.83         2.99 o                         
  -3  -5  11         14.29         15.23         1.01 o                         
  -2  -5  11         63.86         68.41         2.29 o                         
  -1  -5  11          0.84          2.10         0.80 o                         
   0  -5  11        573.17        627.78         7.91 o                         
   1  -5  11         53.65         52.97         1.85 o                         
   2  -5  11          5.28          5.00         0.95 o                         
   3  -5  11          2.02          0.25         0.85 o                         
   4  -5  11         36.24         34.68         1.71 o                         
   5  -5  11          5.39          3.96         1.34 o                         
   6  -5  11         16.69          9.63         1.52 o                         
  -6  -4  11          0.12         -1.53         1.53 o                         
  -5  -4  11         32.53         35.21         2.78 o                         
  -4  -4  11         14.24         12.27         1.09 o                         
  -3  -4  11         85.02         85.79         2.30 o                         
  -2  -4  11          4.25          4.66         0.76 o                         
  -1  -4  11         11.10          9.66         0.93 o                         
   0  -4  11          3.50          2.30         0.77 o                         
   1  -4  11        257.78        271.35         4.03 o                         
   2  -4  11          8.26         10.71         1.01 o                         
   3  -4  11         10.65         10.05         1.07 o                         
   4  -4  11         46.21         49.09         1.52 o                         
   5  -4  11         14.15         12.58         1.58 o                         
   6  -4  11          8.23          6.68         1.35 o                         
  -7  -3  11          8.00          4.67         1.77 o                         
  -6  -3  11          0.70          1.38         1.44 o                         
  -5  -3  11          3.11          2.36         1.04 o                         
  -4  -3  11         15.93         16.87         1.23 o                         
  -3  -3  11         62.83         65.61         1.62 o                         
  -2  -3  11         82.54         83.46         1.95 o                         
  -1  -3  11         42.36         40.72         1.47 o                         
   0  -3  11        196.92        198.42         3.24 o                         
   1  -3  11        498.45        516.78         5.91 o                         
   2  -3  11          0.62          1.35         0.71 o                         
   3  -3  11         56.87         58.43         1.70 o                         
   4  -3  11         40.03         45.86         1.82 o                         
   5  -3  11          2.52          1.08         1.13 o                         
   6  -3  11          1.24         -1.10         1.10 o                         
   7  -3  11          0.04          0.87         3.21 o                         
  -7  -2  11          1.90          1.54         1.50 o                         
  -6  -2  11         41.95         46.31         2.38 o                         
  -5  -2  11          2.13          0.83         1.01 o                         
  -4  -2  11         28.20         26.18         1.65 o                         
  -3  -2  11         17.34         14.01         0.92 o                         
  -2  -2  11         23.17         24.34         1.30 o                         
  -1  -2  11         14.07         11.18         0.91 o                         
   0  -2  11         10.26         11.57         1.00 o                         
   1  -2  11          3.13          2.06         0.72 o                         
   2  -2  11        235.23        236.35         4.04 o                         
   3  -2  11          3.49          4.52         0.88 o                         
   4  -2  11          2.47          2.63         1.04 o                         
   5  -2  11         15.29         17.18         1.61 o                         
   6  -2  11         10.58         11.22         1.56 o                         
   7  -2  11          2.30         -0.66         1.42 o                         
  -7  -1  11         77.50         63.62         7.33 o                         
  -6  -1  11         15.88         15.99         1.95 o                         
  -5  -1  11          0.19         -0.16         1.08 o                         
  -4  -1  11          3.15          4.67         1.14 o                         
  -3  -1  11        112.15        114.89         2.41 o                         
  -2  -1  11          2.65          1.95         0.71 o                         
  -1  -1  11         94.58        109.84         2.19 o                         
   0  -1  11         70.32         75.50         1.83 o                         
   1  -1  11        538.76        554.43         6.39 o                         
   2  -1  11        720.39        764.70         8.48 o                         
   3  -1  11         67.47         74.01         2.28 o                         
   4  -1  11          7.96          5.91         1.33 o                         
   5  -1  11          2.60          1.00         1.13 o                         
   6  -1  11          9.92          8.86         1.37 o                         
   7  -1  11          0.08         -0.99         1.36 o                         
  -7   0  11          7.08          5.24         1.39 o                         
  -6   0  11         74.71         89.65         4.04 o                         
  -5   0  11          1.57          0.21         1.19 o                         
  -4   0  11          2.49          2.27         0.98 o                         
  -3   0  11         23.23         25.32         1.31 o                         
  -2   0  11          5.68          6.01         0.74 o                         
  -1   0  11         11.27         15.89         1.08 o                         
   0   0  11          4.42          1.88         0.77 o                         
   1   0  11        184.80        185.51         3.26 o                         
   2   0  11        514.49        541.58         6.77 o                         
   3   0  11        129.61        142.84         3.52 o                         
   4   0  11         74.50         79.33         2.35 o                         
   5   0  11          5.06          4.79         1.12 o                         
   6   0  11          0.80         -0.22         1.05 o                         
   7   0  11          0.15         -0.56         1.32 o                         
  -7   1  11         17.80         13.44         3.24 o                         
  -6   1  11          5.75          2.79         1.18 o                         
  -5   1  11          0.30         -0.42         0.97 o                         
  -4   1  11         12.37         11.36         1.49 o                         
  -3   1  11         54.75         55.69         2.05 o                         
  -2   1  11         37.97         37.04         1.21 o                         
  -1   1  11          2.32          3.75         0.66 o                         
   0   1  11          6.22          4.84         0.87 o                         
   1   1  11        146.47        148.72         2.76 o                         
   2   1  11        975.67       1080.39        12.33 o                         
   3   1  11          2.43          2.14         0.84 o                         
   4   1  11          0.67         -0.03         0.88 o                         
   5   1  11          0.04         -0.70         1.00 o                         
   6   1  11         21.41         15.35         2.49 o                         
  -7   2  11          0.01         -0.35         1.28 o                         
  -6   2  11          2.76          4.16         1.39 o                         
  -5   2  11        120.15        137.58         4.01 o                         
  -4   2  11          5.20          6.69         1.35 o                         
  -3   2  11         50.26         49.39         1.71 o                         
  -2   2  11         85.42         83.22         1.85 o                         
  -1   2  11         35.85         39.71         1.77 o                         
   0   2  11         31.14         29.65         2.09 o                         
   1   2  11        109.39        117.24         2.71 o                         
   2   2  11         30.60         30.19         1.70 o                         
   3   2  11        167.09        190.51         4.25 o                         
   4   2  11          1.64          2.37         0.96 o                         
   5   2  11          0.00          0.37         0.95 o                         
   6   2  11          3.70          0.72         1.14 o                         
  -6   3  11         54.79         57.57         7.35 o                         
  -5   3  11          0.57         -0.55         1.13 o                         
  -4   3  11          0.40          0.06         0.89 o                         
  -3   3  11         17.21         16.33         0.97 o                         
  -2   3  11          1.24          2.03         0.70 o                         
  -1   3  11          1.02         -0.75         0.75 o                         
   0   3  11         40.47         40.19         2.02 o                         
   1   3  11         36.66         35.18         2.34 o                         
   2   3  11        264.54        308.51         5.25 o                         
   3   3  11        279.03        340.97         5.48 o                         
   4   3  11         18.29         17.96         1.55 o                         
   5   3  11          6.34          5.26         1.23 o                         
   6   3  11         26.27         21.46         3.44 o                         
  -6   4  11          0.79         -0.20         1.33 o                         
  -5   4  11         57.31         70.40         3.96 o                         
  -4   4  11          4.22          3.13         1.22 o                         
  -3   4  11          0.33         -0.26         0.71 o                         
  -2   4  11          1.63          1.43         0.97 o                         
  -1   4  11          1.83          2.24         1.00 o                         
   0   4  11          0.10          0.80         0.94 o                         
   1   4  11          0.17         -0.02         0.76 o                         
   2   4  11          0.01         -0.84         0.95 o                         
   3   4  11         78.55         84.53         3.71 o                         
   4   4  11         13.33         11.17         1.59 o                         
   5   4  11          0.03         -0.80         1.21 o                         
  -5   5  11         22.23         19.30         3.29 o                         
  -4   5  11          1.23         -0.63         1.00 o                         
  -3   5  11          2.74          2.23         0.98 o                         
  -2   5  11          1.58          0.75         1.05 o                         
  -1   5  11         52.11         60.63         2.50 o                         
   0   5  11          9.73          8.98         1.29 o                         
   1   5  11          5.12          6.56         1.15 o                         
   2   5  11         38.34         38.87         2.20 o                         
   3   5  11        143.83        164.67         4.43 o                         
   4   5  11         16.13         14.61         1.83 o                         
  -4   6  11         27.71         19.07         2.72 o                         
  -3   6  11          1.22          0.68         1.02 o                         
  -2   6  11         17.91         15.65         1.88 o                         
  -1   6  11         29.08         33.39         2.66 o                         
   0   6  11          0.93          0.92         1.07 o                         
   1   6  11          0.09         -0.50         1.04 o                         
   2   6  11          3.15          3.30         1.26 o                         
   3   6  11          1.22          0.05         1.13 o                         
  -3   7  11          0.57          0.67         1.99 o                         
  -2   7  11          6.41          4.55         1.34 o                         
  -1   7  11          2.34          2.65         1.29 o                         
   0   7  11          6.52          6.61         1.43 o                         
   1   7  11          1.76          1.40         1.24 o                         
   0  -9  12         34.23         27.26         3.70 o                         
  -3  -8  12         23.74         20.55         1.90 o                         
  -2  -8  12          0.00          0.75         1.10 o                         
  -1  -8  12          3.73          0.80         1.16 o                         
   0  -8  12          1.80          1.49         1.11 o                         
   1  -8  12         26.90         29.31         2.38 o                         
   2  -8  12         16.35         12.16         1.73 o                         
   3  -8  12          0.14          0.68         1.21 o                         
  -4  -7  12          3.38          3.05         1.36 o                         
  -3  -7  12         21.20         19.53         1.97 o                         
  -2  -7  12         14.44         12.88         1.58 o                         
  -1  -7  12          6.13          2.75         1.17 o                         
   0  -7  12          2.59          2.18         1.19 o                         
   1  -7  12         11.55         12.59         1.30 o                         
   2  -7  12         12.42         11.34         1.30 o                         
   3  -7  12          0.95          0.61         1.14 o                         
   4  -7  12         11.83          9.86         1.58 o                         
  -5  -6  12          5.08          3.04         1.55 o                         
  -4  -6  12         54.58         57.86         2.22 o                         
  -3  -6  12          6.25          4.21         1.14 o                         
  -2  -6  12         55.19         62.50         2.24 o                         
  -1  -6  12         23.92         24.19         1.86 o                         
   0  -6  12          4.61          4.65         1.07 o                         
   1  -6  12         10.27          9.67         1.14 o                         
   2  -6  12         16.54         14.24         1.33 o                         
   3  -6  12          0.85          0.39         0.97 o                         
   4  -6  12          7.26          8.45         1.28 o                         
   5  -6  12         90.34        109.69         9.20 o                         
  -6  -5  12          3.35          4.09         2.00 o                         
  -5  -5  12          1.31          1.03         1.47 o                         
  -4  -5  12          0.88          0.64         0.99 o                         
  -3  -5  12          0.27          0.44         0.75 o                         
  -2  -5  12         13.58         11.03         1.14 o                         
  -1  -5  12         51.58         52.77         1.72 o                         
   0  -5  12        146.38        160.95         3.23 o                         
   1  -5  12          0.27          1.53         0.83 o                         
   2  -5  12          0.96          1.37         0.85 o                         
   3  -5  12          1.82          0.61         0.95 o                         
   4  -5  12          7.91          8.77         1.35 o                         
   5  -5  12          4.79          2.27         1.22 o                         
  -6  -4  12          6.50          5.14         1.63 o                         
  -5  -4  12          0.55          0.26         1.19 o                         
  -4  -4  12          1.53          1.55         0.86 o                         
  -3  -4  12          3.63          2.93         0.76 o                         
  -2  -4  12        300.52        322.73         4.92 o                         
  -1  -4  12          4.79          4.11         0.84 o                         
   0  -4  12         48.33         51.00         1.89 o                         
   1  -4  12         56.45         55.69         2.13 o                         
   2  -4  12          4.59          5.49         0.99 o                         
   3  -4  12          1.57          1.57         0.80 o                         
   4  -4  12          1.95          3.18         0.82 o                         
   5  -4  12         17.06         18.59         1.75 o                         
   6  -4  12         20.73         22.91         4.01 o                         
  -7  -3  12         12.37         13.07         4.18 o                         
  -6  -3  12          3.39          2.52         1.57 o                         
  -5  -3  12          8.96          5.75         2.38 o                         
  -4  -3  12          3.74          2.40         0.88 o                         
  -3  -3  12         65.31         68.37         2.47 o                         
  -2  -3  12         66.29         67.73         2.12 o                         
  -1  -3  12        129.32        126.74         3.03 o                         
   0  -3  12         21.74         24.05         1.32 o                         
   1  -3  12        308.56        333.10         5.03 o                         
   2  -3  12         20.82         22.85         1.31 o                         
   3  -3  12          6.99          6.05         0.95 o                         
   4  -3  12          1.60          1.39         0.99 o                         
   5  -3  12         10.13          6.80         1.33 o                         
   6  -3  12         28.59         31.51         2.94 o                         
  -7  -2  12          1.04          0.42         1.72 o                         
  -6  -2  12          0.40          1.15         1.23 o                         
  -5  -2  12          0.00         -0.79         1.13 o                         
  -4  -2  12         12.77         11.62         1.54 o                         
  -3  -2  12         20.69         17.09         1.07 o                         
  -2  -2  12         72.51         58.24         1.87 o                         
  -1  -2  12        102.01        102.99         2.15 o                         
   0  -2  12        153.54        153.97         2.87 o                         
   1  -2  12        157.54        159.74         3.40 o                         
   2  -2  12          1.35          2.06         0.79 o                         
   3  -2  12         10.73         13.12         1.51 o                         
   4  -2  12         51.89         58.12         2.81 o                         
   5  -2  12          1.34          2.07         1.15 o                         
   6  -2  12         25.35         25.45         2.65 o                         
  -7  -1  12          0.99         -0.90         1.33 o                         
  -6  -1  12          0.13          0.60         1.30 o                         
  -5  -1  12          0.26         -1.11         1.11 o                         
  -4  -1  12         14.69         16.25         1.67 o                         
  -3  -1  12          0.61         -0.15         0.54 o                         
  -2  -1  12          1.87          1.21         0.87 o                         
  -1  -1  12         15.00         11.29         0.95 o                         
   0  -1  12         33.15         37.14         1.59 o                         
   1  -1  12        167.33        166.46         2.95 o                         
   2  -1  12          0.28          0.04         0.70 o                         
   3  -1  12        109.04        128.19         3.12 o                         
   4  -1  12          5.71          5.43         1.05 o                         
   5  -1  12         22.59         19.33         1.80 o                         
   6  -1  12          1.05          0.12         1.11 o                         
  -7   0  12          3.88          1.70         1.31 o                         
  -6   0  12         14.61         12.08         2.01 o                         
  -5   0  12         10.68         13.42         1.63 o                         
  -4   0  12         38.06         41.08         2.53 o                         
  -3   0  12         44.84         51.69         1.96 o                         
  -2   0  12         33.44         25.25         1.28 o                         
  -1   0  12        119.58        126.22         2.50 o                         
   0   0  12          5.65          3.74         0.85 o                         
   1   0  12          1.35          0.68         0.73 o                         
   2   0  12          2.29          0.53         0.80 o                         
   3   0  12          7.14          6.10         0.97 o                         
   4   0  12         14.53         12.29         1.33 o                         
   5   0  12          0.05          1.48         1.15 o                         
   6   0  12          3.91          3.92         1.27 o                         
  -7   1  12          0.54         -0.01         1.30 o                         
  -6   1  12          5.24          3.46         1.30 o                         
  -5   1  12          3.32          3.82         1.42 o                         
  -4   1  12         11.08         10.25         1.59 o                         
  -3   1  12          0.02         -0.52         0.52 o                         
  -2   1  12         15.08         12.06         0.85 o                         
  -1   1  12         10.82         10.34         0.90 o                         
   0   1  12         13.94         10.75         1.10 o                         
   1   1  12          5.62          5.96         0.96 o                         
   2   1  12        328.16        362.60         6.01 o                         
   3   1  12          6.76          7.18         1.12 o                         
   4   1  12         20.73         23.71         1.72 o                         
   5   1  12          9.95          8.35         1.37 o                         
   6   1  12          0.00         -0.77         1.11 o                         
  -6   2  12          6.05          3.57         1.41 o                         
  -5   2  12          5.88          5.43         1.38 o                         
  -4   2  12          0.35          0.59         1.15 o                         
  -3   2  12         11.43          8.80         0.78 o                         
  -2   2  12          2.86          2.74         0.72 o                         
  -1   2  12          2.78          2.73         0.95 o                         
   0   2  12         35.86         31.41         2.53 o                         
   1   2  12          7.71          5.67         1.16 o                         
   2   2  12         64.78         70.63         2.83 o                         
   3   2  12         19.05         17.85         1.56 o                         
   4   2  12          4.02          3.06         1.20 o                         
   5   2  12          2.23          1.38         1.06 o                         
   6   2  12         11.08          8.93         2.17 o                         
  -6   3  12          0.04          1.55         1.39 o                         
  -5   3  12          1.15         -0.29         1.23 o                         
  -4   3  12          3.24          3.87         1.17 o                         
  -3   3  12          0.14         -0.27         0.62 o                         
  -2   3  12         64.90         66.34         2.18 o                         
  -1   3  12          0.00         -0.27         0.87 o                         
   0   3  12         13.82         13.96         1.45 o                         
   1   3  12          0.19         -0.34         0.85 o                         
   2   3  12        182.75        213.88         4.34 o                         
   3   3  12          9.46          8.40         1.26 o                         
   4   3  12          4.25          2.76         1.04 o                         
   5   3  12          1.65          1.37         1.13 o                         
  -5   4  12          9.73          7.67         2.03 o                         
  -4   4  12          3.24          3.48         1.20 o                         
  -3   4  12         14.48         13.10         1.13 o                         
  -2   4  12         14.26         15.66         1.40 o                         
  -1   4  12         47.64         54.20         2.49 o                         
   0   4  12          2.41          1.17         1.06 o                         
   1   4  12          1.27          1.70         0.88 o                         
   2   4  12          3.27          3.95         1.23 o                         
   3   4  12         93.11        107.47         6.48 o                         
   4   4  12          6.09          3.54         1.14 o                         
   5   4  12          4.81          4.79         1.94 o                         
  -5   5  12          0.12          0.79         1.35 o                         
  -4   5  12          9.18          8.35         2.18 o                         
  -3   5  12          1.50          3.29         1.07 o                         
  -2   5  12          0.00          0.05         1.02 o                         
  -1   5  12         14.78         13.58         1.56 o                         
   0   5  12         15.67         15.51         1.57 o                         
   1   5  12         14.81         16.15         1.65 o                         
   2   5  12         97.66        115.61         4.19 o                         
   3   5  12        114.33        139.74         4.84 o                         
   4   5  12          3.84          4.99         1.67 o                         
  -3   6  12          2.13          2.01         1.12 o                         
  -2   6  12          4.60          6.56         1.35 o                         
  -1   6  12          1.42          1.45         1.20 o                         
   0   6  12          3.77          3.50         1.29 o                         
   1   6  12          2.71          1.31         1.20 o                         
   2   6  12          5.76          4.52         1.40 o                         
  -1   7  12          6.42          4.26         3.07 o                         
   0   7  12          0.47          1.02         3.16 o                         
  -2  -8  13         15.35         13.19         1.68 o                         
  -1  -8  13          0.03         -0.33         1.09 o                         
   0  -8  13          0.01          0.01         1.07 o                         
   1  -8  13         25.93         21.27         2.80 o                         
   2  -8  13          0.39         -0.13         1.08 o                         
  -4  -7  13          7.36          4.25         1.79 o                         
  -3  -7  13          2.23          1.84         1.19 o                         
  -2  -7  13         22.61         22.28         2.77 o                         
  -1  -7  13          3.34          4.02         1.14 o                         
   0  -7  13         33.89         39.28         2.05 o                         
   1  -7  13          3.88          4.48         1.18 o                         
   2  -7  13          0.47          0.65         1.02 o                         
   3  -7  13          7.44          4.86         1.26 o                         
   4  -7  13          0.01         -1.02         1.28 o                         
  -5  -6  13          0.89         -0.12         1.46 o                         
  -4  -6  13          0.19         -0.21         1.07 o                         
  -3  -6  13         71.39         77.41         3.86 o                         
  -2  -6  13          3.73          3.17         1.12 o                         
  -1  -6  13          1.82          1.05         0.92 o                         
   0  -6  13          9.31         11.92         1.33 o                         
   1  -6  13         66.96         73.91         3.44 o                         
   2  -6  13          6.85          6.97         1.22 o                         
   3  -6  13          0.11          0.52         1.06 o                         
   4  -6  13          2.26         -0.24         1.11 o                         
  -5  -5  13          4.81          3.00         1.41 o                         
  -4  -5  13         14.80         14.11         1.59 o                         
  -3  -5  13          1.43          1.82         1.10 o                         
  -2  -5  13          5.20          2.45         0.99 o                         
  -1  -5  13         29.15         29.20         1.61 o                         
   0  -5  13          0.01         -0.42         0.86 o                         
   1  -5  13          5.84          5.37         1.04 o                         
   2  -5  13          1.50          1.60         0.96 o                         
   3  -5  13         18.59         19.92         1.58 o                         
   4  -5  13          0.00          0.10         0.93 o                         
   5  -5  13         52.45         53.53         5.36 o                         
  -6  -4  13          1.16          2.25         1.76 o                         
  -5  -4  13          0.64          0.94         1.30 o                         
  -4  -4  13         11.50         10.18         1.48 o                         
  -3  -4  13          0.33         -0.57         0.82 o                         
  -2  -4  13         83.39         87.71         2.75 o                         
  -1  -4  13          1.37          1.09         0.80 o                         
   0  -4  13         41.97         43.26         1.85 o                         
   1  -4  13         72.26         81.23         2.56 o                         
   2  -4  13         23.27         26.60         1.81 o                         
   3  -4  13          2.08          1.53         0.90 o                         
   4  -4  13          0.69         -0.88         0.88 o                         
   5  -4  13         69.93        107.82         4.57 o                         
   6  -4  13         62.42         67.79         9.74 o                         
  -6  -3  13          5.08          3.14         1.59 o                         
  -5  -3  13         10.00         12.93         1.92 o                         
  -4  -3  13          0.00         -0.21         1.00 o                         
  -3  -3  13          0.24          0.16         0.78 o                         
  -2  -3  13          9.98         12.16         1.33 o                         
  -1  -3  13         57.89         55.00         2.05 o                         
   0  -3  13          0.17          0.84         0.80 o                         
   1  -3  13         51.23         64.66         2.36 o                         
   2  -3  13          9.00          8.66         1.16 o                         
   3  -3  13          4.22          4.43         0.96 o                         
   4  -3  13          2.70          2.63         1.23 o                         
   5  -3  13          0.00          2.06         1.34 o                         
   6  -3  13          2.05          1.25         1.45 o                         
  -6  -2  13         20.20         17.79         2.01 o                         
  -5  -2  13         10.12         12.35         1.77 o                         
  -4  -2  13         16.45         15.96         1.85 o                         
  -3  -2  13          9.22          7.81         0.93 o                         
  -2  -2  13         66.58         54.62         2.14 o                         
  -1  -2  13         51.51         45.75         1.69 o                         
   0  -2  13          0.38         -0.15         0.75 o                         
   1  -2  13          1.73          0.47         0.85 o                         
   2  -2  13          6.93          7.22         1.04 o                         
   3  -2  13         33.09         35.37         1.87 o                         
   4  -2  13          0.82          0.51         1.15 o                         
   5  -2  13         19.35         26.04         2.11 o                         
   6  -2  13         44.25         34.40         4.22 o                         
  -6  -1  13          0.72          0.58         1.32 o                         
  -5  -1  13          2.55          1.58         1.26 o                         
  -4  -1  13         44.55         50.39         3.21 o                         
  -3  -1  13          0.18          1.38         0.64 o                         
  -2  -1  13          0.33         -0.51         0.67 o                         
  -1  -1  13         70.36         50.78         1.80 o                         
   0  -1  13         18.05         15.08         1.26 o                         
   1  -1  13         86.59         86.32         2.48 o                         
   2  -1  13        122.74        145.82         2.83 o                         
   3  -1  13          4.89          4.29         1.07 o                         
   4  -1  13          1.22         -0.04         0.95 o                         
   5  -1  13          6.48          6.30         1.49 o                         
   6  -1  13          3.20          2.68         1.29 o                         
  -6   0  13          4.16          5.75         1.80 o                         
  -5   0  13         11.05         10.47         2.01 o                         
  -4   0  13          5.83          3.62         1.17 o                         
  -3   0  13         12.82         12.78         0.93 o                         
  -2   0  13         24.42         14.56         1.10 o                         
  -1   0  13         80.96         68.90         2.09 o                         
   0   0  13         10.76          7.84         1.07 o                         
   1   0  13         48.34         50.51         2.15 o                         
   2   0  13          0.50          0.70         0.82 o                         
   3   0  13         50.61         55.83         2.13 o                         
   4   0  13          5.74          5.74         1.24 o                         
   5   0  13          4.36          4.20         1.35 o                         
   6   0  13         23.11         18.00         3.67 o                         
  -6   1  13          9.93          7.97         2.44 o                         
  -5   1  13          0.03         -0.35         1.24 o                         
  -4   1  13          9.56         11.52         1.41 o                         
  -3   1  13          0.39          1.65         0.65 o                         
  -2   1  13         16.53         13.28         1.18 o                         
  -1   1  13         16.33         10.78         1.17 o                         
   0   1  13         72.74         76.44         2.80 o                         
   1   1  13         11.00          8.86         1.12 o                         
   2   1  13          5.37          4.69         1.10 o                         
   3   1  13          4.46          5.41         1.15 o                         
   4   1  13          1.48          0.69         1.10 o                         
   5   1  13          0.26         -1.04         1.05 o                         
   6   1  13          1.49          0.38         1.63 o                         
  -6   2  13          1.35         -0.26         1.27 o                         
  -5   2  13          6.55          7.97         1.66 o                         
  -4   2  13          0.23         -1.14         1.14 o                         
  -3   2  13         58.78         60.40         1.68 o                         
  -2   2  13         49.11         43.18         1.90 o                         
  -1   2  13         50.82         46.49         2.43 o                         
   0   2  13         90.07        107.53         3.56 o                         
   1   2  13         50.16         55.16         2.46 o                         
   2   2  13          9.42          8.17         1.35 o                         
   3   2  13          0.00          0.94         1.05 o                         
   4   2  13          6.27          4.59         1.28 o                         
   5   2  13          0.02          0.54         1.16 o                         
  -6   3  13          2.21          3.40         1.72 o                         
  -5   3  13          4.87          3.85         1.49 o                         
  -4   3  13          0.07          0.55         1.17 o                         
  -3   3  13          0.67          0.17         0.72 o                         
  -2   3  13          7.23          6.95         1.03 o                         
  -1   3  13          2.81          2.68         1.04 o                         
   0   3  13        120.53        147.21         3.93 o                         
   1   3  13          2.84          4.26         1.33 o                         
   2   3  13         36.67         34.41         2.13 o                         
   3   3  13          3.41          2.84         1.20 o                         
   4   3  13          4.27          2.43         1.09 o                         
   5   3  13          9.73          6.16         1.49 o                         
  -5   4  13          1.30          0.83         1.45 o                         
  -4   4  13          0.08         -0.39         1.10 o                         
  -3   4  13          2.16          0.26         0.93 o                         
  -2   4  13          2.82          3.25         1.06 o                         
  -1   4  13         16.61         18.36         1.71 o                         
   0   4  13         80.88         95.72         3.33 o                         
   1   4  13          0.16          0.06         1.02 o                         
   2   4  13          3.06          2.30         1.21 o                         
   3   4  13          0.10          0.62         1.20 o                         
   4   4  13          2.85          1.35         1.36 o                         
  -4   5  13          6.33          5.46         1.59 o                         
  -3   5  13         17.14         16.29         1.76 o                         
  -2   5  13          0.02          0.00         1.03 o                         
  -1   5  13         13.92         14.69         1.64 o                         
   0   5  13         14.10         12.67         1.55 o                         
   1   5  13         12.75         14.11         1.69 o                         
   2   5  13          0.78          1.58         1.23 o                         
   3   5  13         10.98          9.98         1.71 o                         
  -2   6  13          8.30          6.24         1.35 o                         
  -1   6  13          4.22          3.45         1.32 o                         
   0   6  13         13.67          9.13         1.49 o                         
   1   6  13         32.86         31.16         2.52 o                         
  -1  -8  14          6.10          3.73         1.34 o                         
   0  -8  14          1.09          0.28         1.17 o                         
   1  -8  14          6.51          5.31         1.36 o                         
  -3  -7  14          0.30          0.96         1.29 o                         
  -2  -7  14          2.64          2.68         1.26 o                         
  -1  -7  14         14.39         12.36         1.57 o                         
   0  -7  14          0.27          0.53         1.04 o                         
   1  -7  14          9.96          9.90         1.69 o                         
   2  -7  14         18.96         24.73         1.95 o                         
   3  -7  14          4.76          4.85         1.36 o                         
  -4  -6  14          0.45         -1.11         1.20 o                         
  -3  -6  14          3.28          1.90         1.30 o                         
  -2  -6  14         28.02         33.37         1.96 o                         
  -1  -6  14          9.39         10.49         1.43 o                         
   0  -6  14          0.44          0.53         0.98 o                         
   1  -6  14          0.00          0.25         0.98 o                         
   2  -6  14         13.26         12.33         1.42 o                         
   3  -6  14          0.44         -0.36         1.15 o                         
   4  -6  14          1.78          0.65         1.34 o                         
  -5  -5  14          2.34          1.74         1.45 o                         
  -4  -5  14          3.57          2.10         1.26 o                         
  -3  -5  14          0.05          0.30         1.10 o                         
  -2  -5  14          7.87          6.35         1.19 o                         
  -1  -5  14         19.49         18.50         1.39 o                         
   0  -5  14          4.35          3.90         1.13 o                         
   1  -5  14          1.09          1.85         1.04 o                         
   2  -5  14         15.57         16.81         1.41 o                         
   3  -5  14         11.00          9.92         1.29 o                         
   4  -5  14         12.98         10.91         1.55 o                         
   5  -5  14         29.64         22.90         2.60 o                         
  -5  -4  14          1.12          0.26         1.35 o                         
  -4  -4  14         11.42         12.42         1.69 o                         
  -3  -4  14          1.53          0.25         0.94 o                         
  -2  -4  14          1.31          0.67         1.09 o                         
  -1  -4  14          6.87          6.28         1.05 o                         
   0  -4  14          8.45         10.63         1.36 o                         
   1  -4  14          0.72         -0.29         0.99 o                         
   2  -4  14          0.11         -0.92         0.92 o                         
   3  -4  14          0.41         -0.96         0.96 o                         
   4  -4  14         20.17         21.02         1.93 o                         
   5  -4  14          2.91          1.88         1.39 o                         
  -6  -3  14          0.00          0.00         1.39 o                         
  -5  -3  14         46.12         58.79         3.86 o                         
  -4  -3  14          2.21          1.04         1.17 o                         
  -3  -3  14          4.47          3.43         0.96 o                         
  -2  -3  14         29.31         23.90         1.78 o                         
  -1  -3  14          7.63          6.17         0.94 o                         
   0  -3  14         57.60         63.98         2.35 o                         
   1  -3  14         10.24          7.89         1.20 o                         
   2  -3  14          1.57          1.06         1.05 o                         
   3  -3  14         94.04        125.99         5.08 o                         
   4  -3  14          3.41          4.57         1.13 o                         
   5  -3  14         23.00         21.14         2.10 o                         
  -6  -2  14          1.77          0.97         1.37 o                         
  -5  -2  14          6.25          6.05         1.59 o                         
  -4  -2  14         19.72         24.00         2.10 o                         
  -3  -2  14          0.64          0.99         0.78 o                         
  -2  -2  14         20.68         16.60         1.49 o                         
  -1  -2  14         12.55         14.35         1.13 o                         
   0  -2  14          4.30          2.10         0.92 o                         
   1  -2  14         16.07         15.48         1.49 o                         
   2  -2  14          1.18          0.08         0.95 o                         
   3  -2  14          1.58          1.65         1.06 o                         
   4  -2  14          4.31          4.55         1.18 o                         
   5  -2  14          1.00         -0.50         1.25 o                         
  -6  -1  14         15.77          8.96         1.78 o                         
  -5  -1  14         14.65         15.39         2.22 o                         
  -4  -1  14          6.99          7.64         1.49 o                         
  -3  -1  14          5.97          6.11         0.88 o                         
  -2  -1  14          1.70          2.44         0.90 o                         
  -1  -1  14         23.20         22.10         1.43 o                         
   0  -1  14          0.62          0.05         0.83 o                         
   1  -1  14          6.78          6.59         1.16 o                         
   2  -1  14         27.33         31.30         1.76 o                         
   3  -1  14         19.08         21.05         1.59 o                         
   4  -1  14         23.33         27.32         1.82 o                         
   5  -1  14          4.83          3.54         1.35 o                         
  -6   0  14          2.24          0.65         1.46 o                         
  -5   0  14         37.59         39.15         3.24 o                         
  -4   0  14          5.72          4.27         1.61 o                         
  -3   0  14         11.06         13.52         1.05 o                         
  -2   0  14          0.55         -0.18         0.84 o                         
  -1   0  14         87.24         84.24         2.58 o                         
   0   0  14         34.59         43.49         2.28 o                         
   1   0  14          0.15         -0.37         0.94 o                         
   2   0  14         13.60         14.42         1.35 o                         
   3   0  14          0.77          1.00         1.02 o                         
   4   0  14          0.16          0.21         1.12 o                         
   5   0  14         18.55         13.54         2.27 o                         
  -6   1  14          6.56          3.63         1.77 o                         
  -5   1  14          2.68          0.10         1.37 o                         
  -4   1  14          8.05          9.28         1.48 o                         
  -3   1  14          0.04         -0.49         0.66 o                         
  -2   1  14          1.70          0.19         0.93 o                         
  -1   1  14         22.93         18.70         1.39 o                         
   0   1  14          0.04          0.25         0.94 o                         
   1   1  14          0.04          0.47         0.95 o                         
   2   1  14         10.64         11.29         1.38 o                         
   3   1  14          5.27          3.48         1.23 o                         
   4   1  14         27.33         25.05         1.91 o                         
   5   1  14          0.09         -1.14         1.14 o                         
  -6   2  14          0.07         -0.70         5.04 o                         
  -5   2  14          0.79          1.49         1.32 o                         
  -4   2  14          2.73          3.49         1.38 o                         
  -3   2  14         26.16         29.19         1.44 o                         
  -2   2  14          3.10          3.22         0.91 o                         
  -1   2  14          3.43          0.97         0.87 o                         
   0   2  14          2.42          1.48         1.26 o                         
   1   2  14         17.67         19.88         1.60 o                         
   2   2  14         14.72         16.41         1.62 o                         
   3   2  14         20.84         21.63         1.85 o                         
   4   2  14          0.90         -0.25         1.17 o                         
   5   2  14          0.03         -0.91         1.17 o                         
  -5   3  14         14.46         11.10         2.09 o                         
  -4   3  14          4.04          2.55         1.36 o                         
  -3   3  14          1.50          1.89         0.93 o                         
  -2   3  14          7.40          7.86         1.22 o                         
  -1   3  14          0.06          1.02         1.11 o                         
   0   3  14          0.30          0.85         1.06 o                         
   1   3  14         24.45         26.28         2.12 o                         
   2   3  14          0.00          0.27         1.15 o                         
   3   3  14          0.06         -0.32         1.16 o                         
   4   3  14          0.14         -0.17         1.10 o                         
  -4   4  14          1.64          1.79         1.37 o                         
  -3   4  14         12.15         11.21         1.56 o                         
  -2   4  14          2.52          1.79         1.09 o                         
  -1   4  14          0.68          0.85         1.13 o                         
   0   4  14         43.17         47.75         2.94 o                         
   1   4  14         16.55         18.65         1.71 o                         
   2   4  14          9.89         11.72         1.61 o                         
   3   4  14          6.92          5.61         1.46 o                         
  -3   5  14          8.12          3.43         1.36 o                         
  -2   5  14          1.63          1.86         1.15 o                         
  -1   5  14          0.16         -0.13         1.21 o                         
   0   5  14         10.70         10.44         1.54 o                         
   1   5  14          3.31          0.50         1.26 o                         
   2   5  14          4.96          4.45         1.43 o                         
  -2  -7  15          1.12          1.15         1.25 o                         
  -1  -7  15          0.26         -0.87         1.17 o                         
   0  -7  15         14.18         11.42         1.58 o                         
   1  -7  15          0.93          1.48         1.25 o                         
   2  -7  15         17.61         15.66         2.27 o                         
  -4  -6  15          1.65          1.18         1.59 o                         
  -3  -6  15          2.36          1.60         1.25 o                         
  -2  -6  15          0.23          0.45         1.19 o                         
  -1  -6  15          9.76          9.13         1.48 o                         
   0  -6  15          3.32          4.39         1.25 o                         
   1  -6  15         10.79          6.93         1.32 o                         
   2  -6  15         15.27         14.59         1.62 o                         
   3  -6  15         12.75         13.03         1.60 o                         
  -4  -5  15          3.06          2.55         1.38 o                         
  -3  -5  15          3.69          2.93         1.31 o                         
  -2  -5  15          0.39         -0.12         1.09 o                         
  -1  -5  15         14.24         16.65         1.63 o                         
   0  -5  15          0.54          0.71         1.04 o                         
   1  -5  15         10.20          7.40         1.34 o                         
   2  -5  15         34.34         38.09         2.10 o                         
   3  -5  15         18.29         17.90         2.20 o                         
   4  -5  15          1.23          2.48         1.44 o                         
  -5  -4  15         43.72         43.40         3.55 o                         
  -4  -4  15          0.11         -0.30         1.26 o                         
  -3  -4  15          0.28         -0.33         1.08 o                         
  -2  -4  15         13.15         13.62         1.64 o                         
  -1  -4  15         13.47         14.10         1.52 o                         
   0  -4  15          1.90          1.50         1.06 o                         
   1  -4  15          0.80          0.25         1.02 o                         
   2  -4  15          0.02         -1.00         1.00 o                         
   3  -4  15         13.30         12.74         1.49 o                         
   4  -4  15          7.80          9.20         1.74 o                         
   5  -4  15          0.36          1.56         4.26 o                         
  -5  -3  15          3.95          4.43         1.63 o                         
  -4  -3  15          4.19          1.47         1.22 o                         
  -3  -3  15          4.55          4.18         1.16 o                         
  -2  -3  15          6.53          7.37         1.35 o                         
  -1  -3  15          3.94          2.79         0.85 o                         
   0  -3  15          6.86          8.45         1.16 o                         
   1  -3  15         30.59         34.47         1.94 o                         
   2  -3  15          0.67         -0.52         0.99 o                         
   3  -3  15         10.14         12.58         1.47 o                         
   4  -3  15         72.68        107.35         5.53 o                         
   5  -3  15          7.01          5.17         1.58 o                         
  -5  -2  15         14.06         10.87         1.90 o                         
  -4  -2  15         88.51        123.09         6.26 o                         
  -3  -2  15         30.47         31.26         1.61 o                         
  -2  -2  15          6.33          3.26         1.06 o                         
  -1  -2  15         18.11         14.37         1.23 o                         
   0  -2  15          1.18          2.93         1.00 o                         
   1  -2  15          0.94          1.19         1.06 o                         
   2  -2  15          4.34          5.15         1.23 o                         
   3  -2  15          7.28          6.89         1.32 o                         
   4  -2  15         12.81         15.99         2.06 o                         
   5  -2  15          0.31         -0.05         1.34 o                         
  -6  -1  15          0.01         -1.07         1.46 o                         
  -5  -1  15         83.46        113.73         5.75 o                         
  -4  -1  15          1.29         -0.04         1.25 o                         
  -3  -1  15         12.95         10.37         1.00 o                         
  -2  -1  15          9.95          6.12         1.17 o                         
  -1  -1  15          8.60          9.11         1.16 o                         
   0  -1  15         11.32          9.90         1.23 o                         
   1  -1  15          4.25          4.58         1.22 o                         
   2  -1  15          0.18         -1.00         1.00 o                         
   3  -1  15         34.44         39.22         2.30 o                         
   4  -1  15          2.31          2.52         1.18 o                         
   5  -1  15          9.79          6.04         1.50 o                         
  -5   0  15          8.84          8.55         2.45 o                         
  -4   0  15        151.56        198.97         6.79 o                         
  -3   0  15          0.55          1.57         0.83 o                         
  -2   0  15          0.81          1.76         1.14 o                         
  -1   0  15         14.77         12.00         1.16 o                         
   0   0  15          0.14          0.67         1.04 o                         
   1   0  15          0.03          0.41         1.07 o                         
   2   0  15          2.37          5.15         1.17 o                         
   3   0  15          1.99          2.43         1.27 o                         
   4   0  15          0.24         -0.73         1.11 o                         
   5   0  15          2.23          1.80         1.41 o                         
  -5   1  15         17.36         11.35         3.45 o                         
  -4   1  15         10.84         11.44         2.37 o                         
  -3   1  15         10.93         10.12         1.26 o                         
  -2   1  15          0.09          0.69         1.10 o                         
  -1   1  15          3.86          4.08         1.15 o                         
   0   1  15          1.40          1.38         1.06 o                         
   1   1  15         40.89         51.51         2.53 o                         
   2   1  15          0.44         -0.72         1.13 o                         
   3   1  15          2.28          2.08         1.19 o                         
   4   1  15         15.14         12.73         2.23 o                         
  -5   2  15          3.02          1.27         1.36 o                         
  -4   2  15         30.62         34.10         3.52 o                         
  -3   2  15         10.31         11.48         1.50 o                         
  -2   2  15          3.90          3.42         0.99 o                         
  -1   2  15         13.85         12.53         1.38 o                         
   0   2  15        116.72        161.73         4.56 o                         
   1   2  15          8.08          7.70         1.52 o                         
   2   2  15          1.00          0.97         1.17 o                         
   3   2  15          7.00          7.03         1.43 o                         
   4   2  15          0.61          0.48         1.25 o                         
  -4   3  15          8.67          6.02         1.56 o                         
  -3   3  15          7.19          5.63         1.36 o                         
  -2   3  15          1.21          0.74         1.00 o                         
  -1   3  15         32.78         34.98         2.45 o                         
   0   3  15          0.08         -0.29         1.13 o                         
   1   3  15         17.91         15.83         1.93 o                         
   2   3  15          0.59          1.19         1.29 o                         
   3   3  15          0.95          1.11         1.30 o                         
  -3   4  15          7.65          4.49         1.34 o                         
  -2   4  15         19.26         21.48         1.72 o                         
  -1   4  15          0.53          1.33         1.25 o                         
   0   4  15          4.54          5.13         1.52 o                         
   1   4  15          0.94          0.40         1.35 o                         
   2   4  15          8.71          5.91         1.61 o                         
  -2   5  15         10.48          7.82         1.64 o                         
  -1   5  15          0.06          0.84         1.28 o                         
   0   5  15          1.15         -0.64         1.23 o                         
   1   5  15          4.93          2.99         2.25 o                         
  -1  -7  16          5.01          3.46         1.33 o                         
   0  -7  16          4.47          3.41         1.35 o                         
   1  -7  16          5.67          2.72         2.51 o                         
  -3  -6  16          0.53          0.46         1.30 o                         
  -2  -6  16         22.44         22.63         2.07 o                         
  -1  -6  16          8.49          7.13         1.35 o                         
   0  -6  16         18.72         16.73         2.59 o                         
   1  -6  16          8.97          7.07         1.54 o                         
   2  -6  16          3.90          2.26         1.27 o                         
   3  -6  16          0.21          1.13         4.17 o                         
  -4  -5  16          0.04         -0.31         1.40 o                         
  -3  -5  16          6.70          4.22         1.31 o                         
  -2  -5  16          2.92          4.07         1.41 o                         
  -1  -5  16          3.09          2.95         1.25 o                         
   0  -5  16          0.20          0.28         1.10 o                         
   1  -5  16         19.10         20.54         1.97 o                         
   2  -5  16          1.52          0.86         1.19 o                         
   3  -5  16         18.37         19.46         1.87 o                         
  -4  -4  16         14.52          9.92         1.73 o                         
  -3  -4  16         38.77         41.84         3.86 o                         
  -2  -4  16          2.29          2.05         1.24 o                         
  -1  -4  16          1.11          1.86         1.09 o                         
   0  -4  16         25.64         33.33         2.53 o                         
   1  -4  16         11.50         11.12         1.40 o                         
   2  -4  16          0.01         -1.03         1.13 o                         
   3  -4  16          5.20          5.84         1.32 o                         
   4  -4  16          0.21          2.72         1.62 o                         
  -5  -3  16          0.15         -0.06         1.54 o                         
  -4  -3  16         13.43         10.10         1.65 o                         
  -3  -3  16          2.57          2.69         1.19 o                         
  -2  -3  16          4.11          4.22         1.12 o                         
  -1  -3  16          1.41          1.87         1.07 o                         
   0  -3  16          6.09          4.60         1.21 o                         
   1  -3  16         19.27         22.81         1.72 o                         
   2  -3  16         12.64         10.66         1.42 o                         
   3  -3  16          0.31         -1.04         1.13 o                         
   4  -3  16          7.94          6.17         1.77 o                         
  -5  -2  16         10.26         15.58         2.68 o                         
  -4  -2  16          0.64          1.10         1.25 o                         
  -3  -2  16         16.58         17.11         1.40 o                         
  -2  -2  16          2.90          3.10         1.12 o                         
  -1  -2  16          6.25          6.96         1.26 o                         
   0  -2  16          7.90         12.26         1.40 o                         
   1  -2  16          9.80          9.75         1.38 o                         
   2  -2  16          2.30          2.40         1.25 o                         
   3  -2  16         13.83         11.13         1.50 o                         
   4  -2  16          6.43          5.20         1.69 o                         
  -5  -1  16         10.13         10.71         2.36 o                         
  -4  -1  16          2.37          2.10         1.13 o                         
  -3  -1  16          3.13          1.27         1.10 o                         
  -2  -1  16          0.11         -1.01         1.01 o                         
  -1  -1  16          5.59          4.75         1.18 o                         
   0  -1  16          0.02          0.73         1.02 o                         
   1  -1  16          0.31          1.19         1.14 o                         
   2  -1  16          4.84          5.51         1.43 o                         
   3  -1  16          7.27          7.02         1.54 o                         
   4  -1  16         51.73         56.75         3.46 o                         
  -5   0  16          0.03          0.08         1.53 o                         
  -4   0  16          8.71          8.92         2.12 o                         
  -3   0  16          1.15          1.58         1.01 o                         
  -2   0  16         10.30          7.97         1.47 o                         
  -1   0  16          3.56          3.43         0.93 o                         
   0   0  16         24.44         31.72         1.98 o                         
   1   0  16         18.01         15.14         1.62 o                         
   2   0  16         31.83         36.70         2.34 o                         
   3   0  16          3.03          4.16         1.42 o                         
   4   0  16          2.64          2.57         1.51 o                         
  -5   1  16         12.47          6.31         2.45 o                         
  -4   1  16         14.85         10.65         2.18 o                         
  -3   1  16          6.47          4.09         1.16 o                         
  -2   1  16          0.58          1.31         1.25 o                         
  -1   1  16          5.63          6.13         1.23 o                         
   0   1  16          7.16          7.68         1.37 o                         
   1   1  16          0.05         -0.93         1.18 o                         
   2   1  16          3.13          4.71         1.44 o                         
   3   1  16          4.13          1.93         1.29 o                         
   4   1  16          5.86          3.06         1.44 o                         
  -4   2  16         42.46         40.27         5.94 o                         
  -3   2  16          8.03          6.31         1.58 o                         
  -2   2  16         20.35         21.60         1.67 o                         
  -1   2  16          9.66          9.57         1.48 o                         
   0   2  16         19.51         22.89         1.67 o                         
   1   2  16          9.10          8.81         1.87 o                         
   2   2  16          3.42          2.48         1.36 o                         
   3   2  16          0.04          0.05         1.24 o                         
  -3   3  16         38.87         24.83         4.07 o                         
  -2   3  16         20.44         21.96         2.23 o                         
  -1   3  16          0.79          0.38         1.13 o                         
   0   3  16          8.81          8.83         1.54 o                         
   1   3  16          1.04          0.02         1.30 o                         
   2   3  16          0.01         -0.42         1.32 o                         
  -2   4  16          0.02          1.05         1.17 o                         
  -1   4  16          3.88          2.54         1.20 o                         
   0   4  16          3.03          2.23         1.41 o                         
   1   4  16          0.49          1.84         1.42 o                         
  -2  -6  17          1.62         -2.75         2.75 o                         
  -1  -6  17         24.97         24.54         2.23 o                         
   0  -6  17          3.77          3.16         1.38 o                         
   1  -6  17          0.89          0.56         1.34 o                         
  -3  -5  17          0.25          0.02         1.25 o                         
  -2  -5  17          2.99          2.11         1.21 o                         
  -1  -5  17          2.42          1.64         1.16 o                         
   0  -5  17         36.19         37.86         2.72 o                         
   1  -5  17          4.41          2.36         1.28 o                         
   2  -5  17          0.11          0.38         1.21 o                         
  -4  -4  17          3.44          2.84         1.65 o                         
  -3  -4  17          8.07          7.51         1.45 o                         
  -2  -4  17         35.29         37.32         2.48 o                         
  -1  -4  17         10.13         10.50         1.47 o                         
   0  -4  17         15.13         16.38         1.76 o                         
   1  -4  17          4.26          2.18         1.21 o                         
   2  -4  17          5.62          3.33         1.28 o                         
   3  -4  17          1.57          0.92         1.29 o                         
  -4  -3  17          0.04         -0.01         1.33 o                         
  -3  -3  17         23.59         13.57         2.14 o                         
  -2  -3  17          9.10         10.03         1.35 o                         
  -1  -3  17         17.43         20.24         1.83 o                         
   0  -3  17         15.32         14.88         1.66 o                         
   1  -3  17         11.13          9.61         1.47 o                         
   2  -3  17          0.36         -0.10         1.16 o                         
   3  -3  17          4.88          4.48         1.46 o                         
  -4  -2  17         22.58         16.49         3.10 o                         
  -3  -2  17          0.20         -0.35         1.01 o                         
  -2  -2  17          3.44          1.08         1.16 o                         
  -1  -2  17         15.72         16.93         1.67 o                         
   0  -2  17          4.64          6.59         1.36 o                         
   1  -2  17         59.37         69.19         3.23 o                         
   2  -2  17         27.79         28.07         2.40 o                         
   3  -2  17          0.03         -1.07         1.25 o                         
   4  -2  17          0.66          1.82         4.43 o                         
  -4  -1  17          1.32          1.19         1.52 o                         
  -3  -1  17          8.31          4.98         1.22 o                         
  -2  -1  17          0.22         -1.03         1.03 o                         
  -1  -1  17          3.04          3.50         1.19 o                         
   0  -1  17          0.56          0.00         1.17 o                         
   1  -1  17         97.05        141.29         5.35 o                         
   2  -1  17         21.86         19.99         1.82 o                         
   3  -1  17         19.24         23.64         2.21 o                         
   4  -1  17          1.66         -1.74         4.17 o                         
  -4   0  17          2.08          0.84         1.44 o                         
  -3   0  17          5.83          3.90         1.26 o                         
  -2   0  17          1.80          1.85         1.34 o                         
  -1   0  17          2.55          1.91         1.06 o                         
   0   0  17         25.18         30.15         2.02 o                         
   1   0  17         70.28         99.19         4.63 o                         
   2   0  17         41.25         44.27         2.94 o                         
   3   0  17          0.84          1.07         1.35 o                         
  -4   1  17          4.02          1.49         1.42 o                         
  -3   1  17         38.97         28.51         3.23 o                         
  -2   1  17          8.53          9.83         1.63 o                         
  -1   1  17          0.05         -0.34         1.07 o                         
   0   1  17          1.69          2.81         1.47 o                         
   1   1  17         39.97         48.81         2.74 o                         
   2   1  17         13.70         10.29         1.72 o                         
   3   1  17          0.88         -0.04         1.29 o                         
  -3   2  17          4.96          2.10         1.51 o                         
  -2   2  17          0.93          2.56         1.48 o                         
  -1   2  17          4.36          4.94         1.43 o                         
   0   2  17         16.85         22.82         2.26 o                         
   1   2  17         19.58         15.38         2.00 o                         
   2   2  17         11.22          8.91         1.71 o                         
  -2   3  17          3.06          2.77         1.39 o                         
  -1   3  17          2.94          1.06         1.28 o                         
   0   3  17          0.02         -0.07         1.29 o                         
   1   3  17          7.45          6.20         1.59 o                         
  -2  -5  18          3.68          3.82         4.78 o                         
  -1  -5  18          0.66         -0.95         1.17 o                         
   0  -5  18         28.58         28.16         2.39 o                         
   1  -5  18          0.88         -0.38         1.30 o                         
  -3  -4  18         31.71         28.41         5.63 o                         
  -2  -4  18         42.84         48.91         3.35 o                         
  -1  -4  18          8.47          7.00         1.53 o                         
   0  -4  18         64.90         85.55         5.11 o                         
   1  -4  18         15.93         13.77         2.65 o                         
   2  -4  18          5.18          2.97         1.38 o                         
  -3  -3  18         52.29         38.79         5.06 o                         
  -2  -3  18          0.96         -0.88         1.09 o                         
  -1  -3  18         21.21         17.82         1.91 o                         
   0  -3  18         50.83         67.78         3.57 o                         
   1  -3  18          7.70          5.99         1.42 o                         
   2  -3  18          0.90          1.21         1.37 o                         
  -3  -2  18         16.35         12.04         1.95 o                         
  -2  -2  18         18.82         22.18         3.03 o                         
  -1  -2  18          0.41         -0.04         1.18 o                         
   0  -2  18         39.25         47.89         2.60 o                         
   1  -2  18          2.39         -0.06         1.29 o                         
   2  -2  18         19.44         18.26         1.95 o                         
   3  -2  18          3.90          2.67         1.95 o                         
  -3  -1  18         16.33         12.42         2.44 o                         
  -2  -1  18          5.13          4.96         1.47 o                         
  -1  -1  18          9.17         12.15         1.69 o                         
   0  -1  18          0.43          1.15         1.27 o                         
   1  -1  18          0.25          0.72         1.30 o                         
   2  -1  18         19.68         16.79         2.03 o                         
   3  -1  18          5.95          0.43         4.61 o                         
  -3   0  18         11.23          9.16         2.52 o                         
  -2   0  18          0.66          0.61         1.34 o                         
  -1   0  18          8.36          7.94         1.72 o                         
   0   0  18          1.14          1.77         1.33 o                         
   1   0  18         73.99         75.39         4.46 o                         
   2   0  18          0.18          0.46         1.53 o                         
  -3   1  18          0.01          0.77         1.55 o                         
  -2   1  18          0.00         -1.02         1.28 o                         
  -1   1  18         25.82         34.11         2.74 o                         
   0   1  18          1.30         -1.17         1.19 o                         
   1   1  18          6.75          5.97         1.72 o                         
   2   1  18         33.22         32.60         2.61 o                         
  -2   2  18          4.25          1.86         1.97 o                         
  -1   2  18          5.06          5.60         1.81 o                         
   0   2  18          0.10         -0.50         1.38 o                         
   1   2  18         26.27         23.81         4.03 o                         
   0  -4  19          0.45         -0.17         5.13 o                         
  -2  -3  19         27.18         24.58         4.97 o                         
  -1  -3  19         18.50         17.38         2.39 o                         
   0  -3  19          1.69          0.30         1.33 o                         
   1  -3  19          0.04         -0.77         1.32 o                         
  -2  -2  19        128.05        211.60         6.82 o                         
  -1  -2  19         17.85         14.27         1.72 o                         
   0  -2  19         37.30         43.95         2.88 o                         
   1  -2  19         13.93         12.82         1.79 o                         
  -2  -1  19         34.04         39.88         5.30 o                         
  -1  -1  19         28.71         25.01         2.88 o                         
   0  -1  19          6.77          8.99         1.75 o                         
   1  -1  19          3.36          2.77         1.54 o                         
  -2   0  19         96.84        182.30        16.61 o                         
  -1   0  19         19.71         18.91         2.53 o                         
   0   0  19          4.83          3.65         1.68 o                         
   1   0  19          4.87          3.87         3.62 o                         
                                                                                
